# Supplementary material for: Crystal structure and Hirshfield surface analysis of 4-phenyl-3-(thio­phen-3-ylmeth­yl)-1H-1,2,4-triazole-5(4H)-thione
Source: Acta Crystallogr E Crystallogr Commun. 2018 May 18;74(Pt 6):812–5. doi: 10.1107/S2056989018007193 (PMC6002826; doi:10.1107/S2056989018007193)
Supplement: Supplementary file 1 [file e-74-00812-sup1.cif]

##############################################################################
#                                                                            #
# This CIF contains the data in a paper accepted for publication in          #
# Acta Crystallographica Section E. It conforms to the requirements of       #
# Notes for Authors for Acta Crystallographica Section E, and has been       #
# peer reviewed under the auspices of the IUCr Commission on Journals.       #
#                                                                            #
# Full details of the Crystallographic Information File format               #
# are given in the paper "The Crystallographic Information File (CIF):       #
# a New Standard Archive File for Crystallography" by S. R. Hall, F. H.      #
# Allen and I. D. Brown [Acta Cryst. (1991), A47, 655-685].                  #
#                                                                            #
# The current version of the core CIF dictionary is obtainable from          #
# ftp://ftp.iucr.org/pub/cif_core.dic.                                       #
#                                                                            #
# Software is freely available for graphical display of the structure(s)     #
# in this CIF. For information consult the CIF software page                 #
# http://www.iucr.org/resources/cif/software.                                #
#                                                                            #
# This file may be used for bona fide research purposes within the           #
# scientific community so long as proper attribution is given to the journal # 
# article from which it was obtained.                                        #
#                                                                            #
##############################################################################
data_I
_database_code_depnum_ccdc_archive 'CCDC 1843042'
_audit_creation_method
;
Olex2 1.2
(compiled 2017.08.10 svn.r3461 for OlexSys, GUI svn.r5381)
;
_journal_date_recd_electronic     2018-03-14
_journal_date_accepted     2018-05-14
_journal_name_full     'Acta Crystallographica, Section E'
_journal_year     2018
_journal_volume     74
_journal_issue      6
_journal_page_first     812
_journal_page_last     815
_journal_paper_category     GO
_journal_paper_doi     10.1107/S2056989018007193
_journal_coeditor_code     ZP2029
_publ_contact_author_name     'Luc Van Meervelt'
_publ_contact_author_address
;
Department of Chemistry
KU Leuven
Biomolecular Architecture, Celestijnenlaan 200F
Leuven (Heverlee)
B-3001
Belgium
;
_publ_contact_author_email     'luc.vanmeervelt@kuleuven.be'
_publ_contact_author_fax     ?
_publ_contact_author_phone     '+32-16327609'
_publ_section_title
;\
Crystal structure and Hirshfield surface analysis of
4-phenyl-3-(thiophen-3-yl-methyl)-1<i>H</i>-1,2,4-triazole-5(4<i>H</i>)-\
thione
;
_publ_section_title_footnote     .
loop_
    _publ_author_name
    _publ_author_footnote
    _publ_author_address
    'Vu Quoc, Trung' .
;
Faculty of Chemistry
Hanoi National University of Education
136 Xuan Thuy
Cau Giay
Hanoi
Vietnam
;
    'Nguyen Ngoc, Linh' .
;
Faculty of Chemistry
Hanoi National University of Education
136 Xuan Thuy
Cau Giay
Hanoi
Vietnam
;
    'Do Ba, Dai' .
;
Faculty of Chemistry
Hanoi National University of Education
136 Xuan Thuy
Cau Giay
Hanoi
Vietnam
;
    'Pham Chien, Thang' .
;
Department of Chemistry
Hanoi University of Science
19 Le Thanh Tong Street
Ha Ba Discrict
Hanoi
Vietnam
;
    'Nguyen Huy, Hung' .
;
Department of Chemistry
Hanoi University of Science
19 Le Thanh Tong Street
Ha Ba Discrict
Hanoi
Vietnam
;
    'Van Meervelt, Luc' .
;
Department of Chemistry
KU Leuven
Biomolecular Architecture, Celestijnenlaan 200F
Leuven (Heverlee)
B-3001
Belgium
;
_publ_section_synopsis
;
The synthesis and crystal structure of a new thiophene monomer containing a
1,2,4-triazole-5-thione ring are reported. The thiophene and 1,2,4-triazole
rings are inclined to each other by 79.70 (9)\%.
;
_chemical_name_systematic
;
4-Phenyl-3-(thiophen-3-yl-methyl)-1<i>H</i>-1,2,4-triazole-5(4<i>H</i>)-thione
;
_chemical_name_common     ?
_chemical_formula_moiety     'C13 H11 N3 S2'
_chemical_formula_sum     'C13 H11 N3 S2'
_chemical_formula_iupac     'C13 H11 N3 S2'
_chemical_formula_weight     273.37
_chemical_melting_point     ?
_shelx_space_group_comment
;
The symmetry employed for this shelxl refinement is uniquely defined
by the following loop, which should always be used as a source of
symmetry information in preference to the above space-group names.
They are only intended as comments.
;
_space_group_crystal_system     monoclinic
_space_group_name_H-M_alt     'P 1 21/c 1'
_space_group_name_Hall     '-P 2ybc'
loop_
    _space_group_symop_operation_xyz
    'x, y, z'
    '-x, y+1/2, -z+1/2'
    '-x, -y, -z'
    'x, -y-1/2, z-1/2'
_cell_length_a     8.8257(8)
_cell_length_b     16.0776(16)
_cell_length_c     9.7437(9)
_cell_angle_alpha     90
_cell_angle_beta     116.383(3)
_cell_angle_gamma     90
_cell_volume     1238.6(2)
_cell_formula_units_Z     4
_cell_measurement_reflns_used     9914
_cell_measurement_theta_min     2.871
_cell_measurement_theta_max     28.337
_cell_measurement_temperature     100.0
_exptl_crystal_description     block
_exptl_crystal_colour     yellow
_exptl_crystal_size_max     0.308
_exptl_crystal_size_mid     0.212
_exptl_crystal_size_min     0.093
_exptl_crystal_density_diffrn     1.466
_exptl_crystal_density_meas     ?
_exptl_crystal_density_method     ?
_exptl_crystal_F_000     568
_exptl_absorpt_coefficient_mu     0.413
_exptl_absorpt_correction_type     multi-scan
_exptl_absorpt_process_details
;
(SADABS; Bruker, 2014)
;
_shelx_estimated_absorpt_T_min     0.883
_shelx_estimated_absorpt_T_max     0.963
_exptl_absorpt_correction_T_min     0.6998
_exptl_absorpt_correction_T_max     0.7457
_diffrn_ambient_temperature     100.0
_diffrn_radiation_type     MoK\a
_diffrn_radiation_wavelength     0.71073
_diffrn_measurement_device_type     'Bruker D8 Quest CMOS'
_diffrn_measurement_method     '\f and \w scans'
_diffrn_detector_area_resol_mean     ?
_diffrn_reflns_number     20908
_diffrn_reflns_av_R_equivalents     0.0381
_diffrn_reflns_theta_min     2.871
_diffrn_reflns_theta_max     28.346
_diffrn_reflns_theta_full     25.242
_diffrn_measured_fraction_theta_max     0.996
_diffrn_measured_fraction_theta_full     0.999
_diffrn_reflns_limit_h_min     -11
_diffrn_reflns_limit_h_max     11
_diffrn_reflns_limit_k_min     -21
_diffrn_reflns_limit_k_max     21
_diffrn_reflns_limit_l_min     -12
_diffrn_reflns_limit_l_max     12
loop_
    _refln_index_h
    _refln_index_k
    _refln_index_l
    _refln_F_squared_meas
    -2 0 0 313.897
    2 0 0 321.559
    2 0 0 325.072
    2 0 0 315.222
    -2 0 0 317.724
    -2 0 0 294.27
    -3 0 0 393.869
    3 0 0 370.5
    -3 0 0 381.358
    3 0 0 405.728
    -3 0 0 410.456
    -3 0 0 394.172
    3 0 0 370.864
    -4 0 0 845.444
    -4 0 0 755.841
    -4 0 0 839.761
    4 0 0 815.547
    4 0 0 786.119
    4 0 0 764.77
    -4 0 0 828.917
    -5 0 0 530.781
    -5 0 0 503.169
    5 0 0 509.109
    5 0 0 519.133
    5 0 0 516.193
    -5 0 0 557.179
    -5 0 0 557.04
    -5 0 0 552.154
    -6 0 0 986.233
    6 0 0 1009.98
    6 0 0 1002.58
    -6 0 0 1030.61
    -6 0 0 1020.54
    -6 0 0 1020.51
    7 0 0 27.4881
    -7 0 0 15.3751
    -7 0 0 17.307
    7 0 0 15.8295
    -7 0 0 19.7913
    -8 0 0 -1.0826
    8 0 0 10.9277
    8 0 0 5.45042
    -8 0 0 4.45837
    -8 0 0 5.17971
    9 0 0 22.124
    -9 0 0 6.06536
    -9 0 0 15.8694
    9 0 0 17.7077
    10 0 0 144.858
    -10 0 0 152.073
    10 0 0 137.46
    -1 1 0 145.756
    1 1 0 138.519
    2 -1 0 255.107
    2 -1 0 260.53
    -2 -1 0 280.536
    -2 -1 0 283.607
    2 -1 0 295.131
    -2 -1 0 282.572
    -2 -1 0 265.847
    2 -1 0 278.179
    2 1 0 268.059
    -2 1 0 270.132
    2 1 0 299.628
    -2 1 0 274.895
    -2 1 0 267.033
    2 1 0 276.443
    -3 -1 0 192.861
    3 -1 0 200.889
    -3 -1 0 201.215
    -3 -1 0 201.805
    -3 -1 0 209.572
    3 -1 0 195.934
    -3 -1 0 209.73
    3 -1 0 197.926
    3 1 0 193.052
    3 1 0 196.092
    -3 1 0 177.834
    -3 1 0 197.485
    3 1 0 187.231
    -3 1 0 202.269
    4 -1 0 103.838
    4 -1 0 108.37
    -4 -1 0 106.883
    -4 -1 0 99.8568
    -4 -1 0 100.79
    -4 -1 0 104.16
    -4 -1 0 101.478
    4 -1 0 101.807
    -4 1 0 101.868
    4 1 0 100.079
    4 1 0 100.881
    4 1 0 92.9162
    -4 1 0 102.51
    -4 1 0 104.811
    -4 1 0 102.428
    -5 -1 0 299.133
    5 -1 0 279.532
    5 -1 0 283.888
    -5 -1 0 298.743
    -5 -1 0 282.005
    -5 -1 0 287.331
    -5 -1 0 285.651
    -5 1 0 254.662
    -5 1 0 273.757
    5 1 0 292.461
    -5 1 0 285.574
    5 1 0 294.298
    5 1 0 284.684
    -5 1 0 283.454
    -6 -1 0 201.147
    -6 -1 0 208.083
    -6 -1 0 208.117
    6 -1 0 191.168
    -6 -1 0 204.088
    6 -1 0 197.838
    -6 1 0 206.26
    6 1 0 215.069
    6 1 0 208.443
    -6 1 0 201.019
    -6 1 0 207.891
    -7 -1 0 446.847
    7 -1 0 424.983
    -7 -1 0 438.602
    -7 -1 0 420.748
    7 -1 0 430.928
    -7 1 0 466.235
    -7 1 0 439.323
    -7 1 0 388.134
    7 1 0 424.965
    7 1 0 446.73
    8 -1 0 27.1994
    -8 -1 0 31.5832
    -8 -1 0 25.4323
    -8 -1 0 19.9027
    8 -1 0 30.5301
    -8 1 0 26.095
    8 1 0 32.4819
    8 1 0 26.2517
    -8 1 0 27.1216
    -8 1 0 17.3166
    9 -1 0 59.0961
    -9 -1 0 54.7922
    -9 -1 0 54.202
    9 -1 0 63.2068
    9 1 0 61.9838
    -9 1 0 52.2649
    9 1 0 52.5511
    -9 1 0 59.8897
    10 -1 0 25.9923
    10 -1 0 25.4538
    -10 -1 0 10.8949
    10 1 0 27.1953
    10 1 0 35.3398
    -10 1 0 10.2927
    -1 -2 0 8055.66
    1 -2 0 7450.09
    -1 -2 0 7584.03
    1 -2 0 7558.56
    -1 -2 0 7793.07
    -1 -2 0 7678.06
    1 -2 0 7476.31
    1 2 0 7618.67
    -1 2 0 7432.51
    -1 2 0 7655.86
    1 2 0 7812.7
    1 2 0 7326.4
    1 2 0 7686.81
    -1 2 0 6551.53
    -1 2 0 7791.64
    2 -2 0 3907.6
    -2 -2 0 4042.52
    -2 -2 0 4170.86
    2 -2 0 3974.87
    -2 -2 0 4088.09
    2 -2 0 4233.9
    2 -2 0 4066.44
    -2 -2 0 3987.15
    -2 2 0 3721.24
    2 2 0 4094.05
    2 2 0 4199.76
    -2 2 0 4013.04
    2 2 0 4165.42
    2 2 0 4131.67
    3 -2 0 1.2965
    -3 -2 0 3.20292
    3 -2 0 0.19893
    -3 -2 0 2.30066
    -3 -2 0 2.00234
    -3 -2 0 1.14432
    3 -2 0 1.10858
    3 -2 0 1.77629
    -3 2 0 0.11769
    -3 2 0 -0.3629
    3 2 0 1.11423
    -3 2 0 2.29368
    3 2 0 2.08032
    3 2 0 1.36289
    -3 2 0 2.05904
    4 -2 0 471.29
    4 -2 0 429.111
    -4 -2 0 441.398
    4 -2 0 448.949
    4 -2 0 424.403
    -4 -2 0 451.672
    -4 -2 0 443.74
    -4 -2 0 459.51
    -4 -2 0 452.922
    4 2 0 461.869
    -4 2 0 433.831
    4 2 0 436.168
    4 2 0 442.97
    -4 2 0 459.489
    -4 2 0 426.149
    -4 2 0 446.417
    5 -2 0 286.842
    5 -2 0 295.446
    5 -2 0 287.152
    -5 -2 0 287.754
    -5 -2 0 271.838
    -5 -2 0 280.578
    -5 -2 0 308.598
    5 2 0 303.743
    -5 2 0 264.334
    -5 2 0 292.908
    5 2 0 278.782
    -5 2 0 302.701
    -5 2 0 278.493
    5 2 0 294.036
    6 -2 0 1095.63
    -6 -2 0 1123.66
    -6 -2 0 1133.16
    -6 -2 0 1140.16
    6 -2 0 1123.66
    -6 -2 0 1125.32
    -6 2 0 1115
    6 2 0 1152.74
    6 2 0 1118.83
    -6 2 0 1052.74
    -7 -2 0 73.541
    -7 -2 0 82.5158
    -7 -2 0 70.9418
    7 -2 0 77.4479
    7 -2 0 81.163
    -7 2 0 69.1963
    7 2 0 77.7461
    -7 2 0 83.3899
    7 2 0 78.2941
    -8 -2 0 360.373
    8 -2 0 394.241
    -8 -2 0 390.453
    8 -2 0 413.595
    -8 -2 0 381.78
    8 2 0 378.448
    -8 2 0 443.486
    8 2 0 388.783
    -8 2 0 364.466
    9 -2 0 146.354
    9 -2 0 142.668
    -9 -2 0 124.14
    -9 2 0 129.452
    9 2 0 153.532
    -9 2 0 148.747
    9 2 0 131.626
    10 -2 0 46.9575
    10 -2 0 31.6996
    -10 -2 0 31.4154
    10 2 0 40.3116
    10 2 0 29.3519
    -10 2 0 25.3857
    0 -3 0 -0.6048
    0 -3 0 -0.1447
    0 3 0 -0.0176
    0 3 0 0.65964
    0 3 0 0.04688
    1 -3 0 3495.54
    1 -3 0 3581.03
    1 -3 0 3508.18
    -1 -3 0 3501.58
    -1 -3 0 3394.21
    -1 -3 0 3787.4
    1 3 0 3633.07
    1 3 0 3674.88
    -1 3 0 3485.94
    1 3 0 3423.26
    -1 3 0 3501.86
    1 3 0 3568.45
    -2 -3 0 1312.57
    2 -3 0 1476.14
    2 -3 0 1466.15
    -2 -3 0 1584.84
    2 -3 0 1543.17
    2 -3 0 1567.25
    -2 -3 0 1610.14
    -2 -3 0 1597.31
    2 3 0 1643.89
    2 3 0 1605.81
    -2 3 0 1495.91
    -2 3 0 1499
    2 3 0 1656.08
    -2 3 0 1548.03
    -2 3 0 1477.27
    2 3 0 1532.76
    -3 -3 0 428.782
    -3 -3 0 402.127
    -3 -3 0 402.712
    3 -3 0 412.155
    -3 -3 0 407.076
    3 -3 0 387.424
    3 -3 0 379.734
    3 -3 0 385.655
    3 3 0 418.16
    -3 3 0 434.379
    3 3 0 388.501
    3 3 0 409.478
    -3 3 0 388.551
    3 3 0 414.303
    -3 3 0 366.131
    -3 3 0 407.346
    4 -3 0 1093.42
    -4 -3 0 1088.57
    4 -3 0 1143.91
    4 -3 0 1096.41
    -4 -3 0 1090.58
    -4 -3 0 1253.42
    4 -3 0 1156.57
    -4 -3 0 1121.68
    -4 3 0 1147.03
    -4 3 0 1153.57
    -4 3 0 1169.82
    4 3 0 1108.35
    -4 3 0 1164.77
    4 3 0 1108.76
    4 3 0 1073.35
    -5 -3 0 37.5477
    5 -3 0 33.525
    5 -3 0 31.0071
    -5 -3 0 31.5069
    -5 -3 0 28.9695
    -5 -3 0 35.1628
    5 -3 0 20.5631
    -5 -3 0 35.1453
    -5 3 0 20.0122
    5 3 0 29.1199
    5 3 0 41.425
    -5 3 0 31.4009
    -5 3 0 20.1502
    5 3 0 30.8391
    -5 3 0 27.2632
    6 -3 0 38.7812
    -6 -3 0 27.1
    -6 -3 0 33.3806
    -6 -3 0 36.6205
    6 -3 0 33.7802
    -6 3 0 38.2896
    -6 3 0 37.295
    6 3 0 37.7241
    7 -3 0 320.356
    -7 -3 0 320.621
    7 -3 0 308.772
    -7 -3 0 321.106
    -7 3 0 308.461
    7 3 0 311.129
    -7 3 0 336.187
    7 3 0 323.336
    8 -3 0 70.7236
    -8 -3 0 54.9183
    8 -3 0 62.9689
    -8 -3 0 57.0849
    8 3 0 65.8716
    -8 3 0 54.8877
    8 3 0 59.0585
    -8 3 0 55.7359
    -8 3 0 62.6809
    -9 -3 0 46.6837
    9 -3 0 68.7936
    9 -3 0 51.5936
    -9 3 0 68.1988
    9 3 0 80.8037
    -9 3 0 67.3198
    9 3 0 67.3742
    -10 -3 0 40.4238
    10 -3 0 50.9842
    10 -3 0 54.7244
    10 3 0 79.2459
    -10 3 0 50.6536
    -10 3 0 53.5598
    10 3 0 50.0476
    0 -4 0 353.985
    0 -4 0 388.443
    0 4 0 411.862
    0 4 0 373.501
    0 4 0 376.024
    1 -4 0 7350.55
    -1 -4 0 7245.92
    -1 -4 0 7296.78
    1 -4 0 6682.98
    -1 -4 0 7075.52
    1 -4 0 6468.81
    1 4 0 7465.37
    -1 4 0 6393.77
    1 4 0 7444.76
    1 4 0 6682.98
    1 4 0 7504.36
    -1 4 0 7214.79
    -1 4 0 6862.66
    -1 4 0 7035.19
    2 -4 0 2358.17
    2 -4 0 2413.96
    2 -4 0 2454.63
    -2 -4 0 2612.22
    -2 -4 0 2348.66
    -2 -4 0 2380.82
    -2 -4 0 2270.82
    2 -4 0 2521.28
    -2 4 0 2365.63
    2 4 0 2494.63
    2 4 0 2453.9
    2 4 0 2415.02
    2 4 0 2550.34
    -2 4 0 2370.24
    -2 4 0 2418.14
    -2 4 0 2366.97
    3 -4 0 -0.0927
    -3 -4 0 -0.9724
    3 -4 0 2.12925
    -3 -4 0 1.16829
    3 -4 0 -0.9367
    -3 -4 0 1.38594
    -3 -4 0 0.65716
    3 -4 0 1.15926
    -3 4 0 1.7743
    3 4 0 2.07529
    -3 4 0 0.15166
    3 4 0 2.3712
    3 4 0 -0.1035
    -3 4 0 -0.7967
    3 4 0 3.76331
    -3 4 0 0.44911
    -4 -4 0 369.703
    4 -4 0 317.334
    4 -4 0 337.995
    -4 -4 0 370.266
    -4 -4 0 355.028
    4 -4 0 350.418
    -4 -4 0 332.583
    -4 4 0 341.209
    4 4 0 349.454
    -4 4 0 315.152
    -4 4 0 343.786
    4 4 0 353.202
    4 4 0 369.167
    -4 4 0 351.065
    5 -4 0 0.52903
    -5 -4 0 5.95117
    5 -4 0 4.57818
    5 -4 0 5.32037
    -5 -4 0 5.69911
    -5 -4 0 7.69575
    -5 4 0 8.49784
    5 4 0 2.55308
    5 4 0 12.912
    5 4 0 7.343
    -5 4 0 3.65191
    -5 4 0 5.28022
    6 -4 0 627.144
    -6 -4 0 609.301
    6 -4 0 655.907
    -6 -4 0 654.361
    -6 -4 0 627.065
    -6 -4 0 639.372
    6 4 0 635.593
    6 4 0 634.189
    -6 4 0 606.054
    -6 4 0 629.909
    -7 -4 0 127.811
    -7 -4 0 143.455
    -7 -4 0 146.307
    -7 -4 0 142.023
    7 -4 0 148.49
    7 -4 0 138.921
    7 4 0 150.533
    7 4 0 141.507
    -7 4 0 147.167
    -7 4 0 131.139
    8 -4 0 76.996
    8 -4 0 69.6255
    -8 -4 0 76.2237
    8 4 0 71.3366
    8 4 0 72.1861
    -8 4 0 77.2215
    9 -4 0 46.8311
    9 -4 0 52.2494
    -9 -4 0 48.3386
    -9 4 0 43.8265
    -9 4 0 49.5034
    9 4 0 58.8421
    9 4 0 59.1125
    10 -4 0 195.044
    -10 -4 0 188.61
    10 -4 0 177.175
    10 4 0 215.93
    -10 4 0 220.275
    -10 4 0 175.297
    0 -5 0 -0.8899
    0 -5 0 -0.4113
    0 5 0 -0.5725
    0 5 0 -0.7625
    0 5 0 -0.0025
    1 -5 0 6795.26
    -1 -5 0 6767.72
    1 -5 0 6147.6
    1 -5 0 6885.54
    -1 -5 0 6698.97
    -1 -5 0 7064.78
    1 5 0 6746.61
    1 5 0 6817.09
    -1 5 0 6294.4
    1 5 0 6410.81
    -1 5 0 6741.99
    -1 5 0 5841
    -1 5 0 6946.52
    1 5 0 6637.82
    -2 -5 0 264.843
    2 -5 0 250.877
    2 -5 0 258.825
    -2 -5 0 263.245
    -2 -5 0 258.005
    2 -5 0 255.212
    2 -5 0 282.293
    -2 5 0 284.831
    2 5 0 275.021
    -2 5 0 280.472
    2 5 0 263.587
    -2 5 0 264.199
    -2 5 0 259.411
    2 5 0 261.229
    2 5 0 277.205
    3 -5 0 77.2473
    3 -5 0 72.5029
    -3 -5 0 66.3332
    -3 -5 0 69.8435
    -3 -5 0 70.13
    3 -5 0 75.9393
    3 -5 0 74.9253
    -3 -5 0 76.8479
    -3 5 0 76.7383
    -3 5 0 67.6861
    3 5 0 78.7604
    3 5 0 78.6079
    -3 5 0 75.7708
    3 5 0 72.3365
    -3 5 0 80.7503
    4 -5 0 35.0777
    4 -5 0 35.0166
    4 -5 0 36.7493
    4 -5 0 41.1387
    -4 -5 0 32.8808
    -4 -5 0 45.5846
    -4 -5 0 39.271
    -4 -5 0 27.0981
    4 5 0 41.6321
    -4 5 0 40.0702
    -4 5 0 39.8829
    4 5 0 33.6686
    4 5 0 40.464
    -4 5 0 36.2635
    -5 -5 0 2160.07
    5 -5 0 2106.11
    5 -5 0 2169.86
    -5 -5 0 2254.11
    5 -5 0 2157.14
    -5 -5 0 2405.53
    -5 5 0 2273.16
    5 5 0 2250.15
    5 5 0 2216.45
    -5 5 0 2038.06
    -5 5 0 2200.99
    6 -5 0 211.79
    -6 -5 0 193.658
    -6 -5 0 201.3
    6 -5 0 209.922
    -6 -5 0 182.634
    6 -5 0 208.79
    -6 -5 0 211.518
    -6 5 0 205.438
    6 5 0 185.684
    -6 5 0 190.565
    6 5 0 198.321
    -7 -5 0 7.61941
    7 -5 0 7.61838
    -7 -5 0 7.2962
    7 -5 0 6.29163
    7 5 0 5.16028
    -7 5 0 9.59613
    7 5 0 9.92863
    8 -5 0 12.7617
    -8 -5 0 7.30654
    8 -5 0 11.8109
    8 5 0 11.3441
    -8 5 0 9.35136
    8 5 0 10.646
    9 -5 0 141.091
    -9 -5 0 129.078
    9 -5 0 108.608
    -9 5 0 129.96
    9 5 0 128.825
    9 5 0 142.3
    10 -5 0 38.5075
    -10 -5 0 35.3481
    10 -5 0 32.8889
    10 5 0 28.7382
    -10 5 0 33.1203
    10 5 0 38.2325
    -10 5 0 33.5455
    0 -6 0 58.251
    0 -6 0 54.3091
    0 6 0 57.985
    0 6 0 59.6753
    0 6 0 64.1274
    -1 -6 0 678.655
    1 -6 0 703.18
    -1 -6 0 647.463
    -1 -6 0 726.032
    1 -6 0 685.938
    1 -6 0 651.481
    1 6 0 703.807
    -1 6 0 677.368
    -1 6 0 644.359
    1 6 0 666.018
    1 6 0 681.029
    -1 6 0 682.674
    -1 6 0 725.83
    -2 -6 0 354.575
    2 -6 0 402.644
    2 -6 0 440.89
    -2 -6 0 428.078
    2 -6 0 389.983
    -2 -6 0 391.113
    -2 6 0 419.423
    2 6 0 409.444
    -2 6 0 413.071
    2 6 0 398.625
    2 6 0 383.129
    2 6 0 437.975
    2 6 0 428.687
    -2 6 0 405.658
    -2 6 0 423.139
    3 -6 0 75.7227
    -3 -6 0 84.565
    -3 -6 0 84.8263
    3 -6 0 78.8541
    3 -6 0 87.3699
    -3 -6 0 95.7267
    3 -6 0 80.8295
    3 6 0 93.1869
    -3 6 0 79.2675
    3 6 0 86.0315
    -3 6 0 84.4182
    3 6 0 83.21
    3 6 0 86.18
    -3 6 0 78.505
    -3 6 0 84.0585
    4 -6 0 789.394
    4 -6 0 754.976
    -4 -6 0 792.191
    4 -6 0 766.615
    -4 -6 0 833.768
    -4 -6 0 791.574
    4 -6 0 756.85
    4 6 0 833.551
    -4 6 0 752.256
    4 6 0 835.236
    4 6 0 810.76
    -4 6 0 765.466
    4 6 0 815.557
    -4 6 0 760.087
    -4 6 0 820.348
    5 -6 0 92.7868
    -5 -6 0 98.5394
    -5 -6 0 86.4997
    5 -6 0 86.4345
    -5 -6 0 93.8397
    5 -6 0 92.1334
    -5 6 0 87.9692
    5 6 0 91.1496
    -5 6 0 83.1828
    5 6 0 94.1419
    -5 6 0 86.443
    5 6 0 106.61
    -6 -6 0 77.9942
    6 -6 0 96.5598
    -6 -6 0 85.6691
    6 -6 0 86.1165
    6 -6 0 99.439
    -6 -6 0 86.2582
    -6 6 0 94.814
    -6 6 0 92.3425
    6 6 0 82.5275
    -6 6 0 93.4377
    6 6 0 82.7054
    -7 -6 0 68.7071
    -7 -6 0 82.9219
    7 -6 0 77.9726
    7 -6 0 79.4298
    -7 6 0 73.8175
    7 6 0 67.2261
    8 -6 0 686.623
    -8 -6 0 704.52
    8 -6 0 663.731
    8 6 0 714.028
    -8 6 0 711.426
    8 6 0 696.162
    9 -6 0 18.7041
    -9 -6 0 30.1849
    9 -6 0 27.6572
    9 6 0 26.468
    9 6 0 31.8112
    -9 6 0 28.7312
    -10 -6 0 -3.5865
    10 -6 0 -8.9554
    -10 6 0 2.19407
    10 6 0 9.90211
    10 6 0 -5.4728
    -10 6 0 4.1564
    0 -7 0 -1.1076
    0 -7 0 -0.2053
    0 7 0 -1.4616
    0 7 0 -1.3383
    0 7 0 -1.1221
    0 7 0 -1.3244
    1 -7 0 62.2797
    -1 -7 0 57.0998
    -1 -7 0 64.4889
    1 -7 0 63.9403
    1 7 0 61.9695
    -1 7 0 61.1635
    1 7 0 62.7882
    -1 7 0 59.9149
    1 7 0 64.0707
    1 7 0 62.8686
    -1 7 0 55.1016
    -1 7 0 59.921
    -2 -7 0 6.67504
    2 -7 0 5.82975
    -2 -7 0 8.01736
    -2 -7 0 5.35197
    2 -7 0 6.26377
    2 -7 0 8.33095
    2 7 0 7.44602
    -2 7 0 6.70019
    -2 7 0 4.16239
    2 7 0 7.21745
    -2 7 0 6.99709
    2 7 0 4.38827
    -2 7 0 6.5411
    2 7 0 7.76038
    2 7 0 8.39684
    -3 -7 0 3528.66
    3 -7 0 3567.01
    -3 -7 0 3717.6
    3 -7 0 3525.76
    3 7 0 3872.46
    -3 7 0 3185.12
    -3 7 0 3306.8
    3 7 0 3516.61
    3 7 0 3577.61
    3 7 0 3609.19
    -3 7 0 3549.97
    3 7 0 3641.91
    -4 -7 0 279.643
    4 -7 0 294.556
    -4 -7 0 294.661
    -4 -7 0 301.618
    4 -7 0 326.728
    4 -7 0 330.098
    4 -7 0 310.981
    4 7 0 299.008
    4 7 0 288.073
    -4 7 0 314.285
    4 7 0 313.427
    -4 7 0 333.732
    -4 7 0 305.204
    -4 7 0 297.868
    4 7 0 310.645
    5 -7 0 84.277
    -5 -7 0 83.1667
    -5 -7 0 85.3686
    5 -7 0 85.7617
    5 -7 0 80.0221
    -5 -7 0 85.0258
    -5 7 0 87.1647
    -5 7 0 84.4872
    5 7 0 92.6095
    5 7 0 82.2259
    -5 7 0 96.5753
    5 7 0 86.6803
    -6 -7 0 234.048
    6 -7 0 223.552
    -6 -7 0 245.543
    -6 -7 0 227.651
    6 -7 0 228.552
    6 -7 0 238.507
    -6 7 0 236.906
    6 7 0 232.808
    6 7 0 220.243
    -6 7 0 227.309
    -7 -7 0 778.575
    7 -7 0 695.837
    7 -7 0 729.888
    -7 -7 0 716.611
    7 7 0 723.948
    -7 7 0 771.81
    7 7 0 700.515
    8 -7 0 134.285
    8 -7 0 155.438
    -8 -7 0 125.15
    8 7 0 142.269
    8 7 0 145.797
    -8 7 0 133.83
    9 -7 0 280.144
    -9 -7 0 279.539
    9 -7 0 294.394
    9 7 0 301.53
    -9 7 0 288.275
    9 7 0 308.105
    0 -8 0 2.91015
    0 -8 0 3.94165
    0 8 0 3.01437
    0 8 0 0.92213
    0 8 0 3.2801
    1 -8 0 136.967
    1 -8 0 149.203
    -1 -8 0 156.135
    -1 -8 0 149.902
    1 8 0 142.242
    -1 8 0 147.697
    1 8 0 138.591
    -1 8 0 156.323
    1 8 0 148.689
    -1 8 0 147.65
    1 8 0 155.723
    2 -8 0 354.83
    2 -8 0 331.248
    -2 -8 0 340.764
    -2 -8 0 292.934
    -2 8 0 374.313
    -2 8 0 342.618
    2 8 0 336.393
    2 8 0 326.379
    -2 8 0 330.655
    2 8 0 325.075
    2 8 0 322.964
    3 -8 0 42.9175
    -3 -8 0 40.0009
    -3 -8 0 42.6548
    3 -8 0 42.4738
    -3 -8 0 41.7517
    3 -8 0 44.926
    3 8 0 43.782
    3 8 0 41.2162
    3 8 0 41.8807
    -3 8 0 43.2886
    -3 8 0 35.2299
    -3 8 0 38.3843
    -3 8 0 38.3765
    4 -8 0 257.941
    4 -8 0 226.796
    -4 -8 0 246.318
    -4 -8 0 245.052
    -4 -8 0 224.683
    4 -8 0 228.661
    4 8 0 263.046
    -4 8 0 241.124
    -4 8 0 245.546
    -4 8 0 251.737
    4 8 0 257.796
    4 8 0 252.856
    5 -8 0 15.6563
    -5 -8 0 16.1189
    5 -8 0 13.8727
    5 -8 0 11.1083
    -5 -8 0 19.439
    5 8 0 15.0257
    5 8 0 13.9717
    -5 8 0 17.2705
    5 8 0 14.0534
    -5 8 0 23.2219
    -6 -8 0 5.64943
    -6 -8 0 4.51923
    6 -8 0 6.16394
    -6 -8 0 3.74685
    6 -8 0 1.9772
    6 -8 0 2.70996
    6 8 0 5.65674
    -6 8 0 2.74389
    6 8 0 8.1164
    -6 8 0 5.24697
    6 8 0 5.16042
    7 -8 0 150.253
    -7 -8 0 128.748
    -7 -8 0 136.777
    7 -8 0 151.592
    -7 -8 0 121.602
    7 -8 0 149.02
    7 8 0 134.816
    7 8 0 140.794
    -7 8 0 143.85
    8 -8 0 31.72
    8 -8 0 39.9413
    -8 -8 0 33.5904
    -8 8 0 39.3126
    8 8 0 40.4661
    9 -8 0 4.62253
    9 -8 0 8.85544
    -9 -8 0 4.81428
    -9 8 0 8.99758
    9 8 0 11.5372
    9 8 0 17.0263
    0 -9 0 -0.7243
    0 -9 0 -1.9604
    0 9 0 -0.6062
    0 9 0 -1.7691
    0 9 0 -2.158
    -1 -9 0 573.03
    1 -9 0 566.789
    -1 -9 0 606.674
    -1 9 0 621.981
    1 9 0 549.786
    1 9 0 603.657
    -1 9 0 603.338
    1 9 0 556.336
    2 -9 0 3430.95
    2 -9 0 3311.81
    2 -9 0 3418.14
    -2 -9 0 3243.61
    2 9 0 3447.31
    2 9 0 3353.84
    -2 9 0 3495.49
    -2 9 0 3503.77
    2 9 0 3498.27
    2 9 0 3407.88
    -2 9 0 3747.74
    2 9 0 3258.18
    -2 9 0 3513.26
    -3 -9 0 1281.69
    -3 -9 0 1290.56
    3 -9 0 1259.59
    3 -9 0 1193.35
    3 -9 0 1234.89
    -3 -9 0 1185.67
    -3 9 0 1219.59
    3 9 0 1230.32
    -3 9 0 1272.8
    3 9 0 1245.6
    4 -9 0 339.058
    -4 -9 0 347.179
    4 -9 0 337.993
    4 -9 0 316.961
    -4 -9 0 360.352
    -4 -9 0 315.897
    4 9 0 342.246
    -4 9 0 360.851
    4 9 0 335.034
    -4 9 0 347.943
    -5 -9 0 819.852
    5 -9 0 809.682
    5 -9 0 820.676
    5 -9 0 790.261
    -5 -9 0 799.368
    5 9 0 799.767
    5 9 0 740.758
    5 9 0 831.263
    -5 9 0 780.06
    -5 9 0 819.76
    -6 -9 0 384.664
    6 -9 0 378.075
    -6 -9 0 351.715
    6 -9 0 377.221
    6 -9 0 368.037
    -6 9 0 386.272
    6 9 0 389.207
    6 9 0 366.937
    6 9 0 384.865
    -6 9 0 354.428
    7 -9 0 5.7384
    7 -9 0 3.42913
    -7 -9 0 0.98252
    -7 -9 0 -2.5403
    7 -9 0 5.96912
    7 9 0 -0.2784
    -7 9 0 -0.1855
    7 9 0 -3.9968
    8 -9 0 30.6832
    8 -9 0 22.2128
    -8 -9 0 24.9364
    8 9 0 23.0905
    8 9 0 26.4161
    -8 9 0 38.6056
    9 -9 0 226.116
    9 -9 0 213.11
    -9 -9 0 246.028
    9 9 0 237.344
    -9 9 0 226.683
    0 -10 0 690.906
    0 -10 0 683.695
    0 10 0 666.67
    0 10 0 673.888
    0 10 0 624.363
    0 10 0 713.186
    -1 -10 0 123.579
    1 -10 0 127.47
    1 -10 0 127.984
    1 10 0 108.079
    1 10 0 118.681
    -1 10 0 114.721
    1 10 0 125.341
    1 10 0 131.919
    -1 10 0 143.495
    -1 10 0 121.361
    2 -10 0 66.2618
    -2 -10 0 85.2701
    -2 10 0 78.8586
    -2 10 0 79.3397
    2 10 0 77.4415
    2 10 0 70.7659
    2 10 0 69.0194
    3 -10 0 16.7491
    -3 -10 0 18.0709
    3 -10 0 15.2531
    -3 -10 0 16.8754
    -3 -10 0 18.4527
    3 10 0 15.1442
    -3 10 0 19.0893
    -3 10 0 19.1769
    -4 -10 0 1.54068
    4 -10 0 -0.4325
    4 -10 0 -1.1875
    -4 -10 0 -1.4744
    4 10 0 1.79021
    -4 10 0 0.49801
    -4 10 0 2.96874
    4 10 0 3.79122
    5 -10 0 28.2174
    -5 -10 0 27.052
    5 -10 0 26.9735
    -5 -10 0 33.889
    5 -10 0 27.0642
    -5 10 0 23.485
    5 10 0 38.9141
    5 10 0 33.9543
    -5 10 0 31.6421
    6 -10 0 480.245
    -6 -10 0 497.754
    6 -10 0 522.601
    -6 -10 0 474.473
    6 -10 0 475.874
    6 10 0 482.215
    -6 10 0 503.525
    6 10 0 513.346
    -6 10 0 495.931
    -7 -10 0 0.47994
    7 -10 0 3.94088
    -7 -10 0 -1.3201
    7 -10 0 5.72972
    7 -10 0 2.76946
    -7 10 0 2.92999
    7 10 0 1.09947
    7 10 0 -1.0501
    8 -10 0 5.73429
    -8 -10 0 0.26526
    8 -10 0 3.13852
    -8 10 0 5.25717
    8 10 0 11.9729
    8 10 0 6.42516
    9 -10 0 89.0384
    -9 -10 0 73.06
    9 -10 0 70.0734
    9 10 0 64.644
    -9 10 0 66.4221
    0 -11 0 3.18452
    0 -11 0 1.77684
    0 11 0 -3.3582
    0 11 0 -1.8319
    0 11 0 0.02931
    0 11 0 7.23141
    -1 -11 0 -1.441
    1 -11 0 1.5299
    1 -11 0 -0.2877
    -1 -11 0 2.78373
    1 11 0 2.21274
    -1 11 0 2.93386
    -1 11 0 0.19033
    1 11 0 0.23811
    1 11 0 1.68416
    -2 -11 0 10.5199
    2 -11 0 11.7649
    2 -11 0 9.66867
    -2 11 0 12.0999
    2 11 0 11.6095
    2 11 0 12.9831
    -2 11 0 10.5744
    2 11 0 11.0973
    3 -11 0 1639.46
    3 -11 0 1682.55
    3 11 0 1782.47
    -3 11 0 1696.65
    3 11 0 1472.64
    -4 -11 0 45.0156
    4 -11 0 40.6127
    4 -11 0 53.5128
    -4 -11 0 43.8994
    -4 11 0 46.7393
    4 11 0 52.1488
    4 11 0 37.2374
    -4 11 0 45.107
    -5 -11 0 32.7397
    5 -11 0 25.758
    -5 -11 0 34.2782
    5 -11 0 34.7092
    -5 11 0 35.243
    5 11 0 39.4524
    5 11 0 33.4642
    -5 11 0 19.7702
    6 -11 0 21.5015
    6 -11 0 19.6983
    -6 -11 0 22.9696
    -6 -11 0 19.5434
    6 11 0 15.804
    6 11 0 22.1692
    -6 11 0 20.4432
    -6 11 0 22.7518
    7 -11 0 295.654
    -7 -11 0 303.026
    7 -11 0 302.636
    -7 -11 0 310.166
    7 -11 0 289.609
    7 11 0 294.706
    -7 11 0 328.056
    -8 -11 0 72.6453
    8 -11 0 80.4817
    8 -11 0 61.8582
    8 -11 0 59.7257
    -8 11 0 81.8839
    8 11 0 85.8632
    9 -11 0 180.703
    -9 -11 0 143.388
    9 -11 0 146.01
    -9 11 0 147.331
    9 11 0 159.119
    0 -12 0 2.9087
    0 -12 0 0.28907
    0 12 0 2.64589
    0 12 0 0.39216
    0 12 0 0.48822
    -1 -12 0 199.637
    1 -12 0 199.009
    1 -12 0 181.109
    -1 -12 0 194.818
    -1 12 0 197.659
    1 12 0 199.533
    1 12 0 190.05
    -1 12 0 179.746
    2 -12 0 275.197
    2 -12 0 273.875
    -2 -12 0 266.329
    2 12 0 271.589
    -2 12 0 278.715
    2 12 0 275.82
    -2 12 0 277.469
    2 12 0 280.01
    3 -12 0 274.61
    3 -12 0 290.334
    -3 -12 0 263.643
    -3 12 0 286.504
    3 12 0 273.392
    3 12 0 248.131
    4 -12 0 752.777
    -4 -12 0 756.097
    4 -12 0 760.405
    4 12 0 777.874
    -4 12 0 796.335
    4 12 0 839.517
    5 -12 0 170.063
    5 -12 0 158.095
    -5 -12 0 167.948
    -5 12 0 159.963
    -5 12 0 175.543
    5 12 0 140.822
    5 12 0 154.215
    6 -12 0 22.9088
    6 -12 0 31.0026
    -6 -12 0 24.6141
    -6 -12 0 23.5882
    -6 12 0 28.7838
    6 12 0 28.1014
    6 12 0 31.6061
    -6 12 0 26.0438
    7 -12 0 14.908
    7 -12 0 17.0522
    -7 -12 0 21.3785
    -7 -12 0 18.4087
    7 12 0 18.9072
    -7 12 0 13.0414
    8 -12 0 94.5396
    8 -12 0 72.4378
    -8 -12 0 100.562
    -8 12 0 92.8164
    8 12 0 105.353
    0 -13 0 1.85065
    0 -13 0 -0.0552
    0 13 0 -4.496
    0 13 0 -1.6997
    0 13 0 -0.5171
    1 -13 0 420.128
    -1 -13 0 445.846
    -1 -13 0 447.301
    1 -13 0 443.283
    1 13 0 429.363
    -1 13 0 441.694
    1 13 0 440.485
    -1 13 0 446.895
    1 13 0 424.754
    2 -13 0 -5.054
    2 -13 0 2.88471
    -2 -13 0 3.44114
    2 13 0 -0.3379
    -2 13 0 -0.3465
    2 13 0 1.11517
    3 -13 0 6.58856
    -3 -13 0 8.46514
    3 -13 0 12.8163
    3 13 0 8.48846
    -3 13 0 7.50568
    4 -13 0 36.4691
    4 -13 0 41.9101
    -4 -13 0 34.6214
    4 13 0 43.6123
    4 13 0 38.8387
    -4 13 0 38.0637
    -5 -13 0 45.659
    -5 -13 0 56.0298
    5 -13 0 59.3542
    5 -13 0 45.1966
    5 13 0 45.2313
    5 13 0 51.1913
    -5 13 0 50.7938
    6 -13 0 20.5524
    -6 -13 0 21.4145
    6 -13 0 16.7098
    -6 13 0 20.6871
    6 13 0 17.4973
    -7 -13 0 12.4652
    -7 -13 0 16.3146
    7 -13 0 23.9241
    7 -13 0 10.051
    -7 13 0 14.8742
    7 13 0 22.6817
    -8 -13 0 6.11505
    8 -13 0 2.51476
    8 13 0 7.76302
    -8 13 0 16.2682
    0 -14 0 925.117
    0 -14 0 912.276
    0 14 0 935.921
    0 14 0 980.79
    0 14 0 892.074
    -1 -14 0 321.466
    -1 -14 0 300.206
    1 -14 0 305.868
    1 -14 0 291.699
    1 14 0 303.251
    1 14 0 291.152
    1 14 0 300.15
    -1 14 0 285.088
    -1 14 0 293.719
    2 -14 0 -0.0901
    2 -14 0 8.46029
    -2 -14 0 7.14883
    -2 14 0 6.26118
    2 14 0 4.51565
    2 14 0 7.80328
    3 -14 0 7.03624
    -3 -14 0 7.68799
    3 -14 0 12.95
    3 14 0 7.08698
    -3 14 0 6.18667
    4 -14 0 362.005
    -4 -14 0 374.753
    4 -14 0 376.281
    4 14 0 370.778
    -4 14 0 384.045
    5 -14 0 6.10091
    -5 -14 0 13.8178
    5 -14 0 12.2338
    -5 14 0 14.127
    5 14 0 11.0656
    -6 -14 0 124.893
    -6 -14 0 124.693
    6 -14 0 136.544
    6 -14 0 127.625
    -6 14 0 132.94
    6 14 0 153.398
    7 -14 0 126.797
    7 -14 0 117.057
    -7 -14 0 122.272
    7 14 0 120.117
    -7 14 0 99.4926
    -8 -14 0 22.6692
    0 -15 0 0.4292
    0 -15 0 -0.7849
    0 15 0 0.28977
    0 15 0 2.60215
    -1 -15 0 72.1418
    1 -15 0 63.0233
    -1 -15 0 67.2423
    1 -15 0 54.417
    1 15 0 60.9604
    -1 15 0 51.5004
    -1 15 0 55.7003
    1 15 0 74.3423
    1 15 0 72.3541
    -2 -15 0 166.411
    2 -15 0 160.298
    2 -15 0 160.953
    2 15 0 151.975
    2 15 0 149.435
    -2 15 0 152.494
    -3 -15 0 84.634
    3 -15 0 61.367
    3 -15 0 73.6836
    3 15 0 72.0573
    -3 15 0 68.6418
    4 -15 0 192.954
    4 -15 0 181.043
    -4 -15 0 171.229
    -4 15 0 170.262
    4 15 0 157.23
    -5 -15 0 271.773
    5 -15 0 262.041
    5 -15 0 266.77
    5 15 0 274.112
    -5 15 0 290.667
    6 -15 0 22.9413
    6 -15 0 19.5334
    -6 -15 0 11.9106
    6 15 0 24.1309
    -6 15 0 16.1836
    7 -15 0 40.8357
    7 -15 0 28.9634
    7 15 0 32.6239
    -7 15 0 35.1741
    0 -16 0 35.7937
    0 -16 0 33.6068
    0 16 0 35.9385
    0 16 0 39.954
    -1 -16 0 124.102
    1 -16 0 119.181
    1 -16 0 125.012
    -1 -16 0 135.677
    1 16 0 144.667
    -1 16 0 130.462
    1 16 0 130.848
    1 16 0 119.478
    -2 -16 0 939.048
    2 -16 0 911.614
    2 -16 0 948.523
    -2 16 0 931.187
    2 16 0 899.263
    2 16 0 906.627
    2 16 0 829.346
    -3 -16 0 11.7329
    3 -16 0 12.5552
    3 -16 0 8.47921
    3 16 0 20.3041
    -3 16 0 14.6173
    4 -16 0 13.0578
    4 -16 0 4.70116
    -4 -16 0 14.0462
    -4 16 0 8.89758
    4 16 0 16.5543
    -5 -16 0 -1.8605
    5 -16 0 -4.8703
    5 -16 0 6.69343
    -5 16 0 6.90226
    5 16 0 4.66545
    6 -16 0 115.452
    -6 -16 0 84.3089
    6 -16 0 99.0287
    -6 16 0 102.018
    6 16 0 106.976
    7 -16 0 4.56459
    7 16 0 -10.206
    0 -17 0 2.95605
    0 -17 0 -4.8594
    0 17 0 6.88705
    0 17 0 1.20274
    -1 -17 0 16.3402
    1 -17 0 14.1359
    1 -17 0 13.621
    -1 -17 0 15.085
    1 17 0 13.804
    1 17 0 16.8591
    -1 17 0 14.41
    1 17 0 13.5216
    2 -17 0 18.0765
    2 -17 0 7.95262
    -2 -17 0 11.2745
    2 17 0 14.8204
    -2 17 0 10.3357
    2 17 0 19.6134
    3 -17 0 0.51455
    3 -17 0 3.99765
    -3 -17 0 -6.995
    -3 17 0 2.84284
    3 17 0 2.91536
    4 -17 0 273.911
    -4 -17 0 269.511
    4 -17 0 277.067
    -4 17 0 300.601
    4 17 0 295.764
    -5 -17 0 29.6569
    5 -17 0 47.9357
    5 -17 0 43.8468
    -5 17 0 46.0423
    5 17 0 47.0401
    6 -17 0 21.1651
    -6 -17 0 11.9539
    6 -17 0 22.3899
    6 17 0 4.31409
    -6 17 0 0.01821
    0 -18 0 769.732
    0 -18 0 750.268
    0 18 0 772.005
    1 -18 0 13.2308
    1 -18 0 24.5432
    -1 -18 0 9.43303
    -1 -18 0 12.663
    1 18 0 17.768
    1 18 0 18.3459
    -1 18 0 20.4552
    2 -18 0 -4.7736
    -2 -18 0 -4.6589
    2 -18 0 0.1533
    2 18 0 -1.1453
    -2 18 0 2.67917
    2 18 0 6.34311
    3 -18 0 80.5124
    -3 -18 0 74.0882
    3 -18 0 89.9579
    3 18 0 81.9943
    3 18 0 96.3697
    -3 18 0 79.622
    -4 -18 0 57.8588
    4 -18 0 44.4713
    4 -18 0 67.0649
    4 18 0 53.4975
    -4 18 0 63.176
    -5 -18 0 119.692
    5 -18 0 110.412
    5 -18 0 105.641
    -5 18 0 135.693
    5 18 0 99.1921
    0 -19 0 -4.1998
    0 -19 0 -2.4057
    0 19 0 2.47493
    1 -19 0 23.9236
    -1 -19 0 28.0505
    1 -19 0 33.1987
    1 19 0 26.9921
    -1 19 0 17.8488
    -2 -19 0 23.7825
    2 -19 0 26.255
    2 -19 0 25.2
    2 19 0 24.2044
    2 19 0 17.306
    -2 19 0 16.9157
    -3 -19 0 0.9592
    3 -19 0 9.80741
    3 -19 0 -2.4016
    -3 19 0 -5.9855
    3 19 0 2.39528
    3 19 0 7.78667
    -4 -19 0 117.551
    4 -19 0 131.694
    -4 19 0 104.416
    4 19 0 118.367
    0 -20 0 50.072
    0 -20 0 52.9417
    0 20 0 47.2087
    -1 -20 0 134.051
    1 -20 0 123.447
    1 -20 0 136.416
    1 20 0 124.013
    -1 20 0 115.293
    2 -20 0 13.1572
    -2 -20 0 17.3942
    2 -20 0 26.4067
    -2 20 0 7.75836
    2 20 0 9.47531
    3 -20 0 55.8418
    -3 -20 0 67.9277
    3 -20 0 59.6346
    3 20 0 66.6782
    3 20 0 63.355
    0 -21 0 0.1087
    0 -21 0 8.95874
    0 21 0 -5.5282
    1 -21 0 19.0201
    -1 -21 0 30.2873
    -1 21 0 23.763
    1 21 0 25.819
    2 -21 0 34.9203
    2 -21 0 24.2583
    -2 -21 0 34.9788
    -2 21 0 21.1917
    2 21 0 30.4042
    -10 0 1 -6.0375
    10 0 -1 -3.1771
    10 0 -1 7.53205
    9 0 -1 5.55439
    -9 0 1 -1.4947
    9 0 -1 1.62669
    -8 0 1 -0.1585
    8 0 -1 1.27857
    -8 0 1 -3.5822
    8 0 -1 2.3523
    -8 0 1 -1.5073
    -7 0 1 -1.4909
    7 0 -1 5.24979
    -7 0 1 0.15405
    7 0 -1 -0.8723
    -7 0 1 -2.7096
    6 0 -1 3.11684
    6 0 -1 0.18299
    -6 0 1 1.06412
    -6 0 1 1.21866
    -6 0 1 -0.3751
    -6 0 1 -2.9809
    6 0 -1 1.80468
    5 0 -1 0.01525
    5 0 -1 -0.7014
    -5 0 1 0.31942
    5 0 -1 0.57244
    -5 0 1 -0.8545
    -5 0 1 -0.7244
    -5 0 1 1.65939
    -5 0 1 -0.285
    4 0 -1 -0.0852
    4 0 -1 0.45133
    -4 0 1 -0.2435
    -4 0 1 -0.1524
    -4 0 1 1.48753
    4 0 -1 1.58558
    -4 0 1 -0.3809
    -4 0 1 4.91959
    -3 0 1 2.03243
    3 0 -1 -1.321
    3 0 -1 -0.6566
    -3 0 1 -2.2359
    -3 0 1 -0.7604
    -3 0 1 -0.3616
    3 0 -1 -0.1618
    -2 0 1 0.26692
    2 0 -1 0.27437
    -2 0 1 0.31114
    -2 0 1 -0.0623
    2 0 -1 -0.2047
    2 0 -1 -0.2246
    -2 0 1 -0.6425
    1 0 1 -2.0876
    1 0 1 -1.6592
    -1 0 -1 -0.7632
    -1 0 -1 -1.2202
    -1 0 -1 -0.9806
    -1 0 -1 -1.093
    1 0 1 -0.8197
    1 0 1 -0.9333
    -2 0 -1 -2.3061
    2 0 1 -1.5301
    2 0 1 -1.222
    2 0 1 -1.3864
    2 0 1 -0.5716
    -2 0 -1 -1.3971
    -2 0 -1 -0.9414
    -2 0 -1 -1.3182
    -3 0 -1 -1.3173
    -3 0 -1 0.41694
    3 0 1 0.78874
    3 0 1 0.12543
    -3 0 -1 0.00956
    3 0 1 1.46235
    -3 0 -1 0.89035
    3 0 1 1.60849
    4 0 1 -3.066
    -4 0 -1 -0.6295
    -4 0 -1 -3.2219
    -4 0 -1 -2.2898
    4 0 1 1.52031
    4 0 1 0.95535
    -5 0 -1 -1.3035
    -5 0 -1 -2.2543
    -5 0 -1 4.24019
    -5 0 -1 -1.1548
    5 0 1 -0.7392
    5 0 1 1.03038
    6 0 1 2.6008
    -6 0 -1 2.63872
    6 0 1 -2.489
    -6 0 -1 -2.7966
    -6 0 -1 -1.1911
    7 0 1 4.98513
    -7 0 -1 -1.8828
    -7 0 -1 0.80688
    -7 0 -1 1.63159
    7 0 1 0.42932
    8 0 1 8.15006
    -8 0 -1 -0.8684
    8 0 1 -1.3938
    -8 0 -1 -0.5724
    -8 0 -1 2.68978
    -9 0 -1 -5.4355
    9 0 1 -1.3731
    9 0 1 4.53905
    10 0 1 1.43996
    -10 0 -1 5.17211
    10 -1 -1 -0.1743
    -10 -1 1 -1.8682
    -10 -1 1 5.00199
    10 -1 -1 12.7072
    10 1 -1 13.0456
    -10 1 1 4.12241
    -10 1 1 12.8153
    10 1 -1 12.8516
    9 -1 -1 324.736
    -9 -1 1 285.265
    9 -1 -1 301.691
    -9 -1 1 299.437
    9 1 -1 312.245
    -9 1 1 293.387
    9 1 -1 303.318
    -9 1 1 296.4
    8 -1 -1 93.7371
    -8 -1 1 102.823
    -8 -1 1 92.5974
    -8 -1 1 97.0496
    8 -1 -1 95.9968
    8 1 -1 102.467
    -8 1 1 100.367
    -8 1 1 82.6718
    8 1 -1 91.2312
    -7 -1 1 671.037
    7 -1 -1 669.815
    -7 -1 1 697.095
    -7 -1 1 693.947
    7 -1 -1 652.618
    7 1 -1 677.637
    7 1 -1 700.432
    -7 1 1 670.874
    -7 1 1 618.98
    -7 1 1 641.592
    6 -1 -1 749.632
    -6 -1 1 774.906
    -6 -1 1 838.865
    6 -1 -1 821.384
    -6 -1 1 790.735
    6 -1 -1 831.157
    -6 -1 1 843.927
    -6 1 1 811.899
    -6 1 1 846.898
    -6 1 1 861.614
    6 1 -1 803.563
    -6 1 1 905.35
    6 1 -1 801.504
    5 -1 -1 1281.34
    -5 -1 1 1259.51
    5 -1 -1 1235.57
    -5 -1 1 1372.39
    -5 -1 1 1273.52
    -5 -1 1 1385.57
    -5 -1 1 1200.7
    5 1 -1 1281.99
    -5 1 1 1247.79
    5 1 -1 1242.54
    -5 1 1 1261.19
    -5 1 1 1279.42
    5 1 -1 1290.78
    -5 1 1 1273.14
    4 -1 -1 135.901
    -4 -1 1 155.461
    -4 -1 1 145.847
    -4 -1 1 140.9
    4 -1 -1 131.153
    4 -1 -1 137.519
    -4 -1 1 145.182
    4 1 -1 145.661
    4 1 -1 151.322
    -4 1 1 146.791
    -4 1 1 137.044
    -4 1 1 139.5
    4 1 -1 146.385
    -4 1 1 148.863
    3 -1 -1 37.1255
    -3 -1 1 46.4307
    -3 -1 1 41.2458
    -3 -1 1 42.093
    3 -1 -1 40.2858
    3 -1 -1 36.8096
    -3 -1 1 41.0226
    -3 1 1 37.6898
    -3 1 1 38.6114
    -3 1 1 44.4119
    3 1 -1 43.6497
    3 1 -1 36.2765
    3 1 -1 40.4659
    -3 1 1 40.1497
    -2 -1 1 1169.72
    2 -1 -1 1076.57
    -2 -1 1 1124.78
    2 -1 -1 1219.4
    -2 -1 1 1188.2
    2 -1 -1 1143.11
    2 1 -1 1052.88
    2 1 -1 1137.79
    2 1 -1 1150.48
    2 1 -1 1206.41
    -2 1 1 1124.06
    -2 1 1 1157.78
    -1 1 1 15.3689
    1 -1 1 281.524
    -1 -1 -1 277.3
    1 -1 1 283.583
    1 -1 1 276.121
    -1 -1 -1 285.235
    1 1 1 273.187
    -1 1 -1 272.342
    1 1 1 269.643
    2 -1 1 527.752
    2 -1 1 493.186
    2 -1 1 504.363
    -2 -1 -1 529.716
    2 -1 1 508.323
    -2 -1 -1 543.114
    -2 -1 -1 498.138
    -2 1 -1 509.943
    -2 1 -1 527.145
    2 1 1 529.239
    -2 1 -1 535.377
    2 1 1 520.614
    -2 1 -1 523.855
    2 1 1 523.89
    -3 -1 -1 588.271
    -3 -1 -1 632.975
    3 -1 1 603.96
    -3 -1 -1 652.987
    3 -1 1 591.362
    -3 -1 -1 626.176
    3 -1 1 638.621
    -3 -1 -1 635.569
    3 -1 1 657.947
    3 1 1 645.099
    -3 1 -1 625.334
    3 1 1 606.814
    3 1 1 636.369
    -3 1 -1 671.605
    -3 1 -1 564.069
    -3 1 -1 668.295
    -4 -1 -1 882.615
    -4 -1 -1 897.679
    4 -1 1 909.952
    4 -1 1 918.586
    4 -1 1 900.486
    4 -1 1 915.494
    -4 -1 -1 889.719
    4 1 1 854.097
    -4 1 -1 895.634
    -4 1 -1 911.133
    4 1 1 941.978
    -4 1 -1 906.099
    -5 -1 -1 84.3009
    -5 -1 -1 87.4272
    5 -1 1 82.2049
    5 -1 1 80.6899
    -5 -1 -1 82.2375
    -5 -1 -1 76.6566
    -5 1 -1 81.0461
    5 1 1 69.8828
    -5 1 -1 76.218
    -5 1 -1 70.2158
    -5 1 -1 76.3617
    5 1 1 75.0231
    6 -1 1 127.44
    6 -1 1 124.955
    -6 -1 -1 139.754
    -6 -1 -1 127.464
    -6 -1 -1 132.179
    6 1 1 128.592
    -6 1 -1 143.437
    -6 1 -1 127.858
    6 1 1 143.448
    -7 -1 -1 9.80917
    -7 -1 -1 8.2146
    7 -1 1 8.99793
    7 -1 1 11.466
    -7 -1 -1 2.44192
    7 1 1 8.52673
    -7 1 -1 7.05455
    -7 1 -1 14.1924
    7 1 1 9.94054
    -7 1 -1 6.04283
    8 -1 1 50.4171
    -8 -1 -1 31.7821
    8 -1 1 41.2201
    8 1 1 41.0382
    -8 1 -1 41.3348
    -8 1 -1 38.1014
    -8 1 -1 46.2227
    8 1 1 44.3923
    -9 -1 -1 5.49203
    9 -1 1 14.9012
    9 -1 1 4.17823
    9 1 1 -3.0436
    -9 1 -1 6.4058
    -9 1 -1 8.2429
    9 1 1 7.58215
    10 -1 1 53.2921
    -10 -1 -1 55.5298
    10 -1 1 50.1903
    -10 1 -1 49.0781
    10 1 1 63.5346
    10 1 1 58.3202
    10 -2 -1 7.66001
    10 -2 -1 10.629
    -10 -2 1 5.3012
    -10 -2 1 -1.5992
    -10 2 1 -8.9692
    10 2 -1 7.22452
    -10 2 1 1.24634
    10 2 -1 7.39785
    9 -2 -1 10.5338
    -9 -2 1 3.4197
    9 -2 -1 10.049
    -9 -2 1 5.48397
    -9 2 1 10.1295
    9 2 -1 8.65084
    9 2 -1 12.43
    -9 2 1 11.724
    8 -2 -1 0.18375
    -8 -2 1 2.02964
    -8 -2 1 -2.6962
    8 -2 -1 0.32949
    -8 -2 1 2.3945
    8 2 -1 -1.4035
    -8 2 1 3.06705
    -8 2 1 7.53833
    8 2 -1 5.05829
    -8 2 1 7.60017
    -7 -2 1 1.43716
    -7 -2 1 -3.0947
    7 -2 -1 2.59829
    -7 -2 1 1.20055
    -7 -2 1 -0.1178
    7 -2 -1 3.56412
    -7 2 1 1.06006
    -7 2 1 2.65997
    7 2 -1 2.58953
    7 2 -1 3.76399
    6 -2 -1 551.258
    -6 -2 1 540.315
    6 -2 -1 547.024
    -6 -2 1 560.447
    -6 -2 1 533.1
    -6 -2 1 540.395
    6 -2 -1 574.642
    -6 2 1 605.949
    6 2 -1 496.968
    -6 2 1 572.716
    6 2 -1 558.717
    6 2 -1 559.473
    -5 -2 1 428.989
    5 -2 -1 394.207
    -5 -2 1 398.346
    -5 -2 1 427.286
    -5 -2 1 424.168
    5 2 -1 415.646
    5 2 -1 432.355
    -5 2 1 439.719
    -5 2 1 447.011
    -5 2 1 420.791
    -5 2 1 424.514
    5 2 -1 429.093
    -4 -2 1 814.263
    4 -2 -1 778.939
    -4 -2 1 855.226
    4 -2 -1 842.585
    4 -2 -1 789.953
    -4 -2 1 822.633
    -4 -2 1 834.457
    -4 2 1 858.845
    4 2 -1 802.319
    -4 2 1 855.895
    -4 2 1 834.822
    4 2 -1 762.374
    4 2 -1 824.356
    -4 2 1 820.353
    -3 -2 1 1667.44
    -3 -2 1 1437.75
    3 -2 -1 1541.54
    -3 -2 1 1728.58
    -3 -2 1 1703.04
    3 -2 -1 1633.39
    3 -2 -1 1666.82
    3 2 -1 1654.62
    3 2 -1 1539.3
    3 2 -1 1534.59
    -3 2 1 1702.74
    -3 2 1 1676.37
    -3 2 1 1739.34
    -3 2 1 1605.82
    2 -2 -1 1002
    2 -2 -1 965.783
    -2 -2 1 1008.52
    -2 -2 1 1034.46
    2 -2 -1 1150.23
    -2 -2 1 1116.3
    2 -2 -1 959.139
    -2 -2 1 1052.24
    -2 2 1 1028.56
    2 2 -1 1097.72
    -2 2 1 1027.92
    2 2 -1 1054.38
    2 2 -1 1040.9
    2 2 -1 1064.9
    1 -2 -1 1592.81
    1 -2 -1 1553.36
    -1 -2 1 1580.15
    1 -2 -1 1703.63
    -1 -2 1 1743.98
    1 2 -1 1820.2
    -1 2 1 1695.21
    -1 2 1 1726.74
    1 2 -1 1639.11
    1 2 -1 1681.57
    -1 2 1 1637.21
    0 -2 1 625.837
    0 -2 1 562.992
    0 -2 -1 586.304
    0 -2 -1 600.972
    0 2 -1 624.837
    0 2 1 576.707
    0 2 -1 596.738
    0 2 1 590.538
    0 2 -1 618.797
    1 -2 1 2059.01
    1 -2 1 1890.05
    -1 -2 -1 1848.74
    -1 -2 -1 1980.77
    1 -2 1 1890.2
    1 -2 1 2008.79
    -1 -2 -1 2016.29
    1 2 1 2062.93
    -1 2 -1 1946.99
    1 2 1 1904.56
    1 2 1 2021.27
    -1 2 -1 2055.04
    1 2 1 1954.31
    -1 2 -1 1926.16
    2 -2 1 22.3522
    -2 -2 -1 31.4709
    2 -2 1 19.4903
    2 -2 1 24.5571
    2 -2 1 21.8125
    -2 -2 -1 26.9183
    -2 -2 -1 28.4893
    -2 2 -1 21.4978
    2 2 1 29.7062
    -2 2 -1 22.8127
    2 2 1 31.0985
    2 2 1 29.5057
    -2 2 -1 22.761
    3 -2 1 4.43499
    -3 -2 -1 2.25552
    3 -2 1 2.52357
    3 -2 1 5.86749
    -3 -2 -1 1.98351
    3 -2 1 2.99909
    -3 -2 -1 0.99915
    3 2 1 2.84095
    -3 2 -1 1.71854
    3 2 1 -0.0918
    -3 2 -1 3.04584
    -3 2 -1 3.35892
    3 2 1 1.31693
    -3 2 -1 2.00923
    -4 -2 -1 374.911
    4 -2 1 428.31
    4 -2 1 394.671
    -4 -2 -1 438.058
    4 -2 1 417.796
    4 2 1 419.964
    -4 2 -1 397.999
    4 2 1 399.705
    4 2 1 385.526
    -4 2 -1 384.687
    -4 2 -1 421.999
    -5 -2 -1 97.9456
    5 -2 1 105.206
    -5 -2 -1 106.641
    5 -2 1 105.479
    -5 2 -1 100.293
    -5 2 -1 106.169
    -5 2 -1 90.6058
    5 2 1 95.2445
    -5 2 -1 114.992
    -6 -2 -1 185.142
    6 -2 1 174.777
    6 -2 1 172.724
    -6 -2 -1 175.987
    -6 2 -1 190.028
    6 2 1 170.771
    6 2 1 180.964
    -6 2 -1 185.483
    7 -2 1 91.4573
    7 -2 1 96.4943
    -7 -2 -1 93.7987
    7 2 1 87.8359
    -7 2 -1 84.1536
    7 2 1 89.1483
    -7 2 -1 88.2295
    8 -2 1 5.72776
    8 -2 1 12.0416
    -8 -2 -1 2.84939
    8 2 1 8.37096
    -8 2 -1 5.34506
    8 2 1 6.11083
    -8 2 -1 7.78277
    -8 2 -1 7.74193
    9 -2 1 40.4955
    -9 -2 -1 35.5763
    9 -2 1 38.3889
    9 2 1 48.2104
    9 2 1 35.8955
    -9 2 -1 39.9907
    -9 2 -1 49.3908
    10 -2 1 -3.0225
    10 -2 1 9.92163
    10 2 1 -1.3293
    10 2 1 -0.4628
    -10 -3 1 190.319
    10 -3 -1 203.899
    10 -3 -1 195.65
    -10 3 1 199.929
    10 3 -1 222.77
    10 3 -1 185.407
    -10 3 1 178.93
    -9 -3 1 3.60467
    9 -3 -1 6.80585
    9 -3 -1 1.94291
    -9 -3 1 2.114
    9 3 -1 2.26275
    9 3 -1 -2.4981
    -9 3 1 5.1985
    -9 3 1 10.2006
    -8 -3 1 532.805
    8 -3 -1 517.669
    8 -3 -1 567.205
    -8 -3 1 546.972
    -8 -3 1 521.7
    8 3 -1 536.645
    -8 3 1 529.623
    -8 3 1 522.131
    -8 3 1 540.476
    8 3 -1 550.061
    -7 -3 1 35.0876
    -7 -3 1 30.2307
    7 -3 -1 31.5565
    7 -3 -1 39.4933
    -7 -3 1 40.6208
    -7 -3 1 39.2742
    7 3 -1 32.1973
    7 3 -1 29.9744
    -7 3 1 33.2954
    -7 3 1 40.3067
    -6 -3 1 367.581
    -6 -3 1 323.227
    -6 -3 1 349.046
    6 -3 -1 317.292
    6 -3 -1 337.176
    6 -3 -1 356.843
    6 3 -1 332.74
    6 3 -1 342.197
    -6 3 1 316.252
    6 3 -1 347.226
    -6 3 1 346.425
    -6 3 1 354.674
    -5 -3 1 122.352
    5 -3 -1 112.261
    -5 -3 1 117.929
    -5 -3 1 108.289
    5 -3 -1 116.921
    5 -3 -1 120.723
    -5 -3 1 105.669
    -5 3 1 112.54
    5 3 -1 116.708
    5 3 -1 118.798
    -5 3 1 114.315
    -5 3 1 114.135
    -5 3 1 123.429
    5 3 -1 127.261
    -4 -3 1 986.458
    -4 -3 1 1038.62
    -4 -3 1 1104.15
    4 -3 -1 1077
    4 -3 -1 1009.55
    -4 -3 1 1012.8
    4 -3 -1 1037.86
    -4 3 1 1012.84
    -4 3 1 1034.01
    4 3 -1 1070.91
    4 3 -1 1029.6
    -4 3 1 1066.21
    4 3 -1 1018.38
    -4 3 1 1028.75
    4 3 -1 992.085
    3 -3 -1 385.909
    -3 -3 1 376.943
    3 -3 -1 369.317
    3 -3 -1 399.389
    -3 -3 1 402.967
    3 -3 -1 361.625
    -3 -3 1 379.038
    -3 -3 1 361.341
    -3 3 1 360.829
    -3 3 1 385.286
    3 3 -1 395.876
    3 3 -1 378.403
    3 3 -1 391.009
    -3 3 1 369.766
    -3 3 1 380.975
    3 3 -1 356.657
    -2 -3 1 3304.02
    -2 -3 1 3274.1
    2 -3 -1 3163.05
    2 -3 -1 3051.32
    2 -3 -1 3298.54
    -2 -3 1 3417.7
    -2 -3 1 3218.15
    2 -3 -1 3402.06
    -2 3 1 3346.04
    2 3 -1 3080.93
    -2 3 1 3399.09
    -2 3 1 3093.84
    2 3 -1 3220.22
    -2 3 1 2943.86
    2 3 -1 3264.16
    -1 -3 1 204.735
    1 -3 -1 208.391
    1 -3 -1 209.989
    -1 -3 1 225.09
    -1 -3 1 198.397
    -1 3 1 215.34
    1 3 -1 218.443
    1 3 -1 209.447
    1 3 -1 212.689
    -1 3 1 178.926
    1 3 -1 192.957
    0 -3 -1 923.924
    0 -3 1 903.699
    0 -3 1 930.266
    0 -3 -1 942.474
    0 -3 -1 907.316
    0 3 1 900.774
    0 3 1 981.289
    0 3 1 934.25
    0 3 -1 932.671
    1 -3 1 6.9431
    1 -3 1 7.03007
    1 -3 1 9.93273
    -1 -3 -1 6.93986
    -1 -3 -1 5.27594
    1 3 1 7.89636
    1 3 1 7.40031
    1 3 1 4.80044
    -1 3 -1 6.11052
    1 3 1 7.07885
    -1 3 -1 7.76411
    -1 3 -1 6.94543
    2 -3 1 1395.92
    2 -3 1 1358.78
    2 -3 1 1366.7
    -2 -3 -1 1282.15
    -2 -3 -1 1369.67
    -2 -3 -1 1178.8
    2 -3 1 1367.5
    -2 -3 -1 1342.63
    -2 3 -1 1350.01
    -2 3 -1 1323.08
    -2 3 -1 1408.8
    2 3 1 1297.55
    2 3 1 1326.12
    -2 3 -1 1353.67
    2 3 1 1397.63
    2 3 1 1341.16
    3 -3 1 645.408
    3 -3 1 595.657
    3 -3 1 599.663
    3 -3 1 632.702
    -3 -3 -1 669.454
    -3 -3 -1 688.83
    -3 -3 -1 674.442
    3 3 1 640.143
    3 3 1 636.273
    3 3 1 655.137
    -3 3 -1 636.058
    -3 3 -1 639.203
    -3 3 -1 673.958
    -3 3 -1 658.793
    4 -3 1 50.5398
    4 -3 1 49.473
    -4 -3 -1 47.014
    -4 -3 -1 46.3496
    4 -3 1 46.4768
    -4 -3 -1 46.1098
    4 -3 1 53.1003
    -4 3 -1 50.4158
    4 3 1 48.9742
    -4 3 -1 51.4352
    -4 3 -1 43.4824
    4 3 1 42.4946
    4 3 1 49.6783
    -4 3 -1 51.8749
    5 -3 1 84.6584
    5 -3 1 92.4613
    -5 -3 -1 85.766
    -5 -3 -1 86.2073
    5 -3 1 83.9711
    -5 3 -1 84.9027
    5 3 1 83.1555
    -5 3 -1 80.5295
    -5 3 -1 90.3715
    5 3 1 86.6886
    6 -3 1 216.086
    6 -3 1 230.406
    -6 -3 -1 220.069
    -6 -3 -1 234.424
    -6 3 -1 218.747
    -6 3 -1 216.114
    6 3 1 237.263
    6 3 1 226.536
    7 -3 1 31.3509
    -7 -3 -1 33.9764
    7 -3 1 28.5034
    -7 3 -1 31.6563
    7 3 1 40.3384
    7 3 1 30.98
    -7 3 -1 30.6308
    -8 -3 -1 -4.3983
    8 -3 1 -2.3823
    8 -3 1 1.36008
    8 3 1 -4.8096
    8 3 1 3.43203
    -8 3 -1 -8.6211
    -9 -3 -1 38.8285
    9 -3 1 41.7801
    9 -3 1 27.71
    -9 3 -1 42.3001
    9 3 1 46.5625
    9 3 1 39.8201
    10 -3 1 8.6734
    -10 -3 -1 9.79616
    10 -3 1 20.3661
    10 3 1 12.5213
    10 3 1 6.61005
    10 -4 -1 31.0854
    10 -4 -1 42.621
    -10 -4 1 44.1574
    -10 4 1 38.579
    10 4 -1 41.8798
    -10 4 1 33.9777
    10 4 -1 41.3345
    -9 -4 1 25.0288
    9 -4 -1 25.3757
    -9 -4 1 22.9556
    9 -4 -1 23.6103
    9 4 -1 29.201
    9 4 -1 24.6116
    -9 4 1 22.7982
    -9 4 1 30.807
    8 -4 -1 4.47924
    -8 -4 1 1.98355
    -8 -4 1 5.91795
    -8 -4 1 5.03174
    8 -4 -1 3.95712
    8 4 -1 2.67286
    -8 4 1 7.59974
    8 4 -1 7.76752
    -7 -4 1 134.209
    7 -4 -1 137.739
    -7 -4 1 133.509
    7 -4 -1 140.909
    -7 -4 1 132.195
    -7 -4 1 118.76
    -7 4 1 127.137
    -7 4 1 130.383
    7 4 -1 141.276
    -6 -4 1 34.7433
    6 -4 -1 31.7606
    -6 -4 1 38.895
    -6 -4 1 39.7128
    6 -4 -1 32.7581
    6 -4 -1 32.1483
    -6 4 1 28.6288
    6 4 -1 38.1209
    -6 4 1 30.072
    -6 4 1 28.2579
    6 4 -1 40.5775
    5 -4 -1 514.933
    -5 -4 1 589.451
    -5 -4 1 533.401
    5 -4 -1 545.894
    -5 -4 1 485.13
    -5 -4 1 538.998
    5 -4 -1 565.711
    -5 4 1 571.025
    -5 4 1 528.836
    5 4 -1 542.574
    -5 4 1 555.344
    5 4 -1 576.792
    5 4 -1 581.073
    5 4 -1 545.211
    -4 -4 1 230.169
    -4 -4 1 245.091
    4 -4 -1 234.086
    4 -4 -1 234.081
    -4 -4 1 224.09
    4 -4 -1 231.889
    4 -4 -1 228.626
    -4 -4 1 216.814
    4 4 -1 223.648
    4 4 -1 231.569
    4 4 -1 221.637
    -4 4 1 235.111
    4 4 -1 229.99
    -4 4 1 229.479
    -4 4 1 230.571
    -4 4 1 237.2
    -3 -4 1 734.356
    3 -4 -1 705.359
    -3 -4 1 824.852
    -3 -4 1 764.827
    3 -4 -1 716.599
    3 -4 -1 745.056
    3 -4 -1 768.488
    3 4 -1 709.425
    3 4 -1 771.891
    -3 4 1 728.642
    3 4 -1 751.308
    -3 4 1 721.224
    -3 4 1 799.569
    3 4 -1 754.246
    -3 4 1 763.895
    2 -4 -1 4855.66
    -2 -4 1 4730.01
    -2 -4 1 5117.94
    2 -4 -1 5175.39
    -2 -4 1 4783.7
    2 -4 -1 4887.01
    -2 4 1 4941.4
    -2 4 1 4678.62
    -2 4 1 4371.62
    2 4 -1 5070.14
    2 4 -1 5162.57
    2 4 -1 4575.01
    -2 4 1 4802.05
    1 -4 -1 35.2857
    -1 -4 1 37.9198
    -1 -4 1 37.7809
    -1 -4 1 40.0446
    1 -4 -1 37.476
    1 4 -1 41.1999
    1 4 -1 40.4457
    1 4 -1 34.4204
    -1 4 1 35.937
    -1 4 1 35.0606
    -1 4 1 33.9166
    0 -4 1 4931.45
    0 -4 1 5417.35
    0 -4 1 5204.65
    0 -4 -1 5103.82
    0 -4 -1 4698.59
    0 -4 -1 5329.01
    0 -4 1 4910.18
    0 4 -1 5185.63
    0 4 1 5047.24
    0 4 1 5280.19
    0 4 -1 4734.58
    0 4 -1 4810.63
    0 4 1 4588.15
    1 -4 1 4042.85
    -1 -4 -1 4321.48
    1 -4 1 4466.5
    1 -4 1 4124.44
    1 -4 1 4475.5
    -1 -4 -1 4437.07
    1 4 1 4209.83
    -1 4 -1 4379.08
    -1 4 -1 4494.5
    1 4 1 4301.07
    1 4 1 4130.62
    -1 4 -1 4272.49
    1 4 1 4389.99
    -2 -4 -1 936.839
    2 -4 1 832.59
    -2 -4 -1 883.603
    2 -4 1 918.666
    2 -4 1 925.481
    2 -4 1 902.159
    -2 -4 -1 844.564
    2 4 1 931.508
    -2 4 -1 855.325
    2 4 1 891.597
    -2 4 -1 901.251
    -2 4 -1 903.033
    2 4 1 912.915
    -2 4 -1 908.984
    -3 -4 -1 2.22219
    3 -4 1 5.72905
    3 -4 1 8.54747
    -3 -4 -1 5.34469
    3 -4 1 6.69762
    -3 -4 -1 4.29143
    -3 -4 -1 2.95024
    3 -4 1 9.8238
    -3 4 -1 7.34182
    -3 4 -1 6.09756
    3 4 1 5.57996
    3 4 1 7.31318
    -3 4 -1 3.64878
    3 4 1 5.09516
    -3 4 -1 5.35515
    3 4 1 4.85688
    4 -4 1 65.4083
    -4 -4 -1 52.28
    4 -4 1 62.7909
    -4 -4 -1 67.4817
    4 -4 1 61.8399
    -4 -4 -1 61.6283
    4 -4 1 65.1031
    4 4 1 54.6357
    -4 4 -1 60.8076
    -4 4 -1 67.3362
    -4 4 -1 63.761
    4 4 1 56.9257
    4 4 1 52.0307
    -4 4 -1 70.7106
    -5 -4 -1 26.7075
    5 -4 1 19.2797
    -5 -4 -1 26.057
    5 -4 1 20.4606
    5 -4 1 23.3626
    -5 4 -1 19.7509
    5 4 1 22.4241
    -5 4 -1 22.159
    5 4 1 19.8203
    -5 4 -1 28.5591
    -6 -4 -1 246.792
    6 -4 1 233.081
    -6 -4 -1 233.958
    6 -4 1 237.895
    6 -4 1 237.628
    -6 4 -1 234.706
    -6 4 -1 209.566
    6 4 1 232.802
    6 4 1 224.043
    -7 -4 -1 38.7177
    7 -4 1 28.3141
    7 -4 1 45.4397
    -7 4 -1 37.2623
    7 4 1 44.7547
    7 4 1 31.8116
    -7 4 -1 40.8433
    -8 -4 -1 63.6151
    8 -4 1 47.874
    8 -4 1 57.45
    8 4 1 46.9844
    8 4 1 61.916
    -8 4 -1 54.2518
    -9 -4 -1 21.4281
    9 -4 1 25.4993
    9 -4 1 30.9982
    9 4 1 29.654
    9 4 1 28.3861
    -9 4 -1 18.1736
    -9 4 -1 27.5034
    -10 -5 1 16.8941
    10 -5 -1 23.1402
    10 -5 -1 22.8959
    10 5 -1 16.7267
    10 5 -1 11.375
    -10 5 1 12.2994
    -10 5 1 15.6434
    9 -5 -1 55.3377
    9 -5 -1 62.9871
    -9 -5 1 54.6758
    -9 -5 1 48.9352
    -9 5 1 52.4087
    9 5 -1 67.8619
    -9 5 1 52.608
    9 5 -1 51.5009
    -8 -5 1 10.7361
    -8 -5 1 17.6382
    -8 -5 1 20.5967
    8 -5 -1 16.8685
    -8 -5 1 17.0725
    8 -5 -1 9.73562
    8 5 -1 22.5734
    -8 5 1 17.9015
    8 5 -1 20.2614
    -7 -5 1 201.141
    7 -5 -1 202.872
    -7 -5 1 194.733
    -7 -5 1 203.93
    7 -5 -1 191.081
    7 5 -1 202.897
    7 5 -1 214.696
    -7 5 1 195.32
    -6 -5 1 57.4106
    -6 -5 1 54.0084
    -6 -5 1 57.1149
    6 -5 -1 53.1006
    6 -5 -1 57.3514
    6 5 -1 51.9792
    6 5 -1 58.1586
    -6 5 1 50.5609
    -6 5 1 51.5825
    -6 5 1 50.0278
    -5 -5 1 0.71224
    5 -5 -1 2.21393
    -5 -5 1 0.10022
    5 -5 -1 -1.2066
    5 -5 -1 -0.1768
    -5 -5 1 0.10156
    -5 -5 1 -0.0881
    -5 5 1 -0.2334
    5 5 -1 2.94432
    -5 5 1 1.12014
    -5 5 1 -0.3342
    -5 5 1 2.38187
    5 5 -1 -0.3474
    5 5 -1 -0.7049
    5 5 -1 0.96073
    -4 -5 1 192.31
    4 -5 -1 189.82
    -4 -5 1 194.23
    -4 -5 1 218.156
    4 -5 -1 205.367
    4 -5 -1 208.999
    -4 -5 1 186.784
    -4 5 1 197.06
    -4 5 1 198.539
    4 5 -1 193.061
    4 5 -1 204.928
    -4 5 1 194.114
    4 5 -1 208.556
    4 5 -1 183.248
    -4 5 1 197.571
    -3 -5 1 421.583
    -3 -5 1 391.656
    -3 -5 1 383.709
    3 -5 -1 398.913
    3 -5 -1 383.077
    3 -5 -1 366.151
    3 -5 -1 383.965
    -3 -5 1 366.077
    3 5 -1 389.428
    -3 5 1 330.619
    3 5 -1 393.857
    -3 5 1 395.622
    -3 5 1 375.897
    3 5 -1 373.042
    3 5 -1 370.197
    -3 5 1 384.973
    -2 -5 1 1387.91
    -2 -5 1 1503.42
    -2 -5 1 1291.47
    2 -5 -1 1427.45
    2 -5 -1 1452.71
    2 -5 -1 1369.74
    -2 5 1 1483.79
    2 5 -1 1381.09
    -2 5 1 1472.63
    -2 5 1 1558.09
    2 5 -1 1443.79
    -2 5 1 1266.99
    2 5 -1 1365.06
    -1 -5 1 2563.13
    -1 -5 1 2301.33
    1 -5 -1 2292.27
    1 -5 -1 2144.93
    -1 -5 1 2356.65
    -1 5 1 2393.33
    -1 5 1 2388.36
    1 5 -1 2333.89
    -1 5 1 2187.23
    1 5 -1 2570.1
    1 5 -1 2161.07
    0 -5 -1 734.558
    0 -5 1 726.004
    0 -5 1 759.742
    0 -5 -1 741.94
    0 -5 1 780.508
    0 5 -1 737.759
    0 5 -1 760.844
    0 5 1 725.055
    0 5 -1 739.26
    0 5 1 657.871
    0 5 1 733.011
    1 -5 1 364.984
    -1 -5 -1 385.319
    1 -5 1 355.017
    -1 -5 -1 382.185
    1 -5 1 361.37
    1 -5 1 360.721
    -1 5 -1 368.607
    1 5 1 391.473
    1 5 1 404.443
    1 5 1 382.102
    -1 5 -1 356.393
    2 -5 1 139.742
    2 -5 1 123.751
    -2 -5 -1 135.82
    2 -5 1 133.632
    -2 -5 -1 147.986
    -2 -5 -1 134.598
    2 -5 1 132.4
    -2 5 -1 128.435
    -2 5 -1 122.78
    2 5 1 140.903
    2 5 1 144.041
    2 5 1 140.656
    -2 5 -1 134.001
    -2 5 -1 139.29
    3 -5 1 32.5203
    3 -5 1 30.0741
    -3 -5 -1 18.9706
    -3 -5 -1 32.0133
    3 -5 1 33.5804
    -3 -5 -1 30.011
    -3 -5 -1 28.115
    3 -5 1 33.6647
    3 5 1 26.1999
    -3 5 -1 28.7524
    -3 5 -1 28.7092
    3 5 1 30.1004
    -3 5 -1 28.597
    3 5 1 22.8273
    -3 5 -1 32.5036
    3 5 1 33.2266
    4 -5 1 764.092
    -4 -5 -1 764.741
    -4 -5 -1 758.669
    -4 -5 -1 786.884
    4 -5 1 754.157
    4 -5 1 733.635
    4 -5 1 771.199
    4 5 1 750.113
    -4 5 -1 743.831
    4 5 1 707.312
    -4 5 -1 729.095
    -4 5 -1 770.082
    4 5 1 799.725
    -4 5 -1 690.701
    5 -5 1 399.759
    -5 -5 -1 419.613
    5 -5 1 425.048
    -5 -5 -1 409.3
    -5 5 -1 393.331
    -5 5 -1 400.312
    5 5 1 400.537
    -5 5 -1 403.054
    5 5 1 431.07
    6 -5 1 293.477
    -6 -5 -1 266.28
    6 -5 1 283.234
    6 -5 1 293.938
    -6 -5 -1 264.991
    -6 5 -1 293.331
    -6 5 -1 265.534
    6 5 1 281.504
    7 -5 1 52.3522
    7 -5 1 47.04
    -7 -5 -1 49.1484
    7 5 1 58.6348
    -7 5 -1 49.1938
    -7 5 -1 46.4091
    7 5 1 61.0688
    8 -5 1 -0.9604
    -8 -5 -1 1.57516
    8 -5 1 -0.7147
    8 5 1 1.48774
    8 5 1 -6.8172
    -8 5 -1 -1.9184
    9 -5 1 84.3169
    -9 -5 -1 72.9517
    9 -5 1 95.7961
    9 5 1 95.4097
    9 5 1 82.3295
    -9 5 -1 78.7192
    -10 -6 1 51.8004
    10 -6 -1 71.0412
    10 -6 -1 51.8175
    10 6 -1 45.4809
    10 6 -1 56.7489
    -10 6 1 56.9553
    -10 6 1 41.5124
    -9 -6 1 3.04907
    9 -6 -1 15.8728
    9 -6 -1 14.567
    -9 -6 1 9.97753
    -9 6 1 15.9087
    9 6 -1 10.8003
    9 6 -1 6.37945
    -8 -6 1 5.99828
    -8 -6 1 -0.4781
    -8 -6 1 1.78674
    8 -6 -1 5.53859
    8 -6 -1 0.65858
    -8 -6 1 3.50301
    8 6 -1 8.02397
    8 6 -1 2.53213
    -8 6 1 1.77794
    -7 -6 1 54.6239
    7 -6 -1 58.5134
    -7 -6 1 57.4375
    -7 -6 1 53.0727
    7 -6 -1 64.0615
    7 6 -1 54.584
    7 6 -1 60.3907
    -7 6 1 68.2069
    6 -6 -1 75.9359
    -6 -6 1 72.9572
    6 -6 -1 84.4071
    -6 -6 1 81.5973
    -6 -6 1 70.2491
    -6 6 1 84.0626
    6 6 -1 87.3542
    6 6 -1 79.6078
    6 6 -1 80.932
    -6 6 1 84.3891
    -5 -6 1 117.883
    5 -6 -1 112.206
    5 -6 -1 121.164
    -5 -6 1 115.773
    5 -6 -1 129.707
    -5 -6 1 118.727
    5 -6 -1 128.353
    5 6 -1 111.506
    -5 6 1 113.109
    5 6 -1 119.104
    -5 6 1 119.401
    -5 6 1 107.28
    5 6 -1 130.326
    5 6 -1 110.892
    -4 -6 1 482.862
    4 -6 -1 479.336
    -4 -6 1 508.867
    4 -6 -1 489.238
    4 -6 -1 459.991
    4 6 -1 470.723
    4 6 -1 472.136
    4 6 -1 402.578
    -4 6 1 479.15
    4 6 -1 478.471
    -4 6 1 461.936
    -4 6 1 477.223
    -4 6 1 479.116
    3 -6 -1 461.958
    -3 -6 1 443.999
    3 -6 -1 456.565
    -3 -6 1 453.341
    -3 -6 1 468.897
    3 -6 -1 463.302
    -3 6 1 478.331
    3 6 -1 427.203
    3 6 -1 466.122
    -3 6 1 486.663
    -3 6 1 483.797
    3 6 -1 493.561
    -3 6 1 443.55
    2 -6 -1 1373.42
    2 -6 -1 1484.49
    -2 -6 1 1353.21
    -2 -6 1 1371.44
    2 -6 -1 1360.07
    2 6 -1 1376.4
    -2 6 1 1463.6
    2 6 -1 1425.86
    -2 6 1 1469.36
    -2 6 1 1281.58
    2 6 -1 1461.77
    -2 6 1 1425.05
    1 -6 -1 326.129
    1 -6 -1 318.093
    -1 -6 1 324.541
    -1 -6 1 319.571
    -1 -6 1 312.347
    1 6 -1 338.253
    -1 6 1 315.212
    1 6 -1 350.484
    1 6 -1 316.851
    -1 6 1 344.602
    -1 6 1 312.82
    0 -6 1 122.639
    0 -6 -1 127.945
    0 -6 -1 131.617
    0 -6 1 120.492
    0 6 -1 122.315
    0 6 1 133.663
    0 6 1 129.688
    0 6 1 138.749
    0 6 -1 134.405
    0 6 -1 121.888
    -1 -6 -1 245.424
    1 -6 1 257.818
    -1 -6 -1 265.263
    1 -6 1 284.736
    1 -6 1 290.248
    -1 6 -1 278.463
    1 6 1 273.487
    1 6 1 257.349
    -1 6 -1 275.504
    1 6 1 276.518
    1 6 1 272.66
    -1 6 -1 293.019
    2 -6 1 24.2349
    -2 -6 -1 18.7065
    2 -6 1 19.8492
    2 -6 1 22.5667
    -2 -6 -1 22.1425
    2 -6 1 25.7943
    2 6 1 20.7678
    2 6 1 27.1393
    -2 6 -1 19.5429
    -2 6 -1 20.1706
    2 6 1 18.0368
    -2 6 -1 27.2724
    2 6 1 20.5524
    -2 6 -1 20.917
    -3 -6 -1 0.83393
    3 -6 1 1.4003
    -3 -6 -1 -0.0125
    3 -6 1 4.44922
    -3 -6 -1 0.20642
    3 -6 1 3.35342
    3 -6 1 1.94612
    3 6 1 0.47117
    -3 6 -1 1.33338
    3 6 1 -0.119
    3 6 1 0.57097
    -3 6 -1 -1.5508
    3 6 1 2.66279
    -3 6 -1 0.06681
    -3 6 -1 1.25203
    4 -6 1 182.402
    -4 -6 -1 202.51
    -4 -6 -1 200.498
    -4 -6 -1 186.254
    4 -6 1 192.884
    -4 -6 -1 183.375
    4 6 1 186.691
    4 6 1 185.388
    -4 6 -1 193.569
    -4 6 -1 199.31
    -4 6 -1 205.022
    -5 -6 -1 41.0257
    5 -6 1 36.6544
    5 -6 1 33.9897
    5 -6 1 34.6815
    -5 -6 -1 39.7895
    -5 6 -1 27.5622
    5 6 1 38.4016
    -5 6 -1 29.4968
    5 6 1 42.1661
    -5 6 -1 38.0352
    -6 -6 -1 6.51038
    6 -6 1 13.2938
    -6 -6 -1 8.95478
    6 -6 1 14.1035
    6 -6 1 12.7286
    -6 6 -1 10.3619
    -6 6 -1 12.7673
    6 6 1 16.0016
    6 6 1 10.0625
    -7 -6 -1 33.2483
    7 -6 1 49.4186
    -7 -6 -1 37.9626
    7 -6 1 38.3186
    7 6 1 51.3417
    -7 6 -1 39.4305
    7 6 1 54.0507
    -8 -6 -1 127.546
    8 -6 1 111.047
    8 -6 1 111.546
    8 6 1 116.134
    -8 6 -1 112.563
    8 6 1 114.436
    -9 -6 -1 132.647
    9 -6 1 128.494
    9 -6 1 128.085
    -9 6 -1 127.804
    9 6 1 136.426
    9 6 1 135.053
    10 -7 -1 31.7939
    10 -7 -1 32.3884
    -10 -7 1 5.19947
    -10 7 1 19.496
    10 7 -1 14.4424
    -10 7 1 34.3436
    9 -7 -1 28.3138
    9 -7 -1 37.8134
    -9 -7 1 27.2793
    9 7 -1 31.9827
    9 7 -1 22.7705
    -9 7 1 24.8502
    -8 -7 1 19.6299
    8 -7 -1 18.2245
    8 -7 -1 27.9276
    -8 -7 1 13.0045
    -8 -7 1 21.429
    -8 -7 1 12.602
    -8 7 1 14.3613
    8 7 -1 20.6177
    8 7 -1 17.5998
    -7 -7 1 104.492
    7 -7 -1 122.51
    -7 -7 1 121.23
    7 -7 -1 116.005
    -7 -7 1 105.692
    7 7 -1 138.894
    7 7 -1 130.289
    -7 7 1 131.615
    6 -7 -1 112.669
    -6 -7 1 104.681
    -6 -7 1 107.393
    6 -7 -1 109.579
    6 -7 -1 105.719
    -6 -7 1 108.507
    6 7 -1 104.821
    6 7 -1 98.6937
    -6 7 1 115.23
    -6 7 1 102.782
    6 7 -1 103.74
    5 -7 -1 166.991
    5 -7 -1 150.597
    5 -7 -1 169.392
    -5 -7 1 169.04
    -5 -7 1 176.664
    5 -7 -1 155.693
    -5 -7 1 171.888
    -5 7 1 198.412
    -5 7 1 159.815
    5 7 -1 167.643
    5 7 -1 168.597
    5 7 -1 160.992
    -5 7 1 150.878
    4 -7 -1 2.44936
    -4 -7 1 2.71107
    -4 -7 1 -0.1477
    4 -7 -1 2.84698
    4 -7 -1 1.70682
    -4 -7 1 2.49876
    4 -7 -1 1.49207
    -4 7 1 0.37356
    4 7 -1 1.81147
    -4 7 1 2.95247
    4 7 -1 0.35448
    -4 7 1 -1.2705
    3 -7 -1 719.553
    -3 -7 1 702.225
    3 -7 -1 680.393
    3 -7 -1 614.15
    -3 -7 1 652.798
    -3 -7 1 675.471
    -3 7 1 724.275
    -3 7 1 739.584
    3 7 -1 641.83
    -3 7 1 719.646
    -3 7 1 656.056
    3 7 -1 689.698
    3 7 -1 696.316
    2 -7 -1 464.99
    -2 -7 1 481.432
    2 -7 -1 461.239
    2 -7 -1 438.449
    -2 -7 1 485.77
    -2 7 1 493.414
    -2 7 1 487.721
    2 7 -1 500.633
    -2 7 1 423.671
    2 7 -1 453.178
    2 7 -1 448.368
    -2 7 1 457.251
    -1 -7 1 14.712
    -1 -7 1 10.9341
    -1 -7 1 12.8399
    1 -7 -1 9.09703
    1 -7 -1 9.16289
    1 7 -1 13.1482
    1 7 -1 11.3763
    1 7 -1 11.9725
    -1 7 1 8.77143
    -1 7 1 9.49061
    -1 7 1 6.71874
    0 -7 -1 53.9541
    0 -7 1 48.4402
    0 -7 -1 51.7076
    0 -7 1 51.4225
    0 7 -1 52.9251
    0 7 -1 58.3935
    0 7 1 52.3608
    0 7 1 43.8539
    0 7 1 53.8098
    0 7 -1 54.2425
    0 7 1 54.2546
    -1 -7 -1 338.713
    1 -7 1 337.708
    1 -7 1 362.349
    -1 -7 -1 324.335
    1 -7 1 372.408
    -1 7 -1 324.454
    1 7 1 317.106
    -1 7 -1 333.034
    -1 7 -1 340.401
    1 7 1 324.544
    1 7 1 313.027
    -2 -7 -1 64.8277
    2 -7 1 74.4253
    2 -7 1 79.127
    -2 -7 -1 63.3182
    2 -7 1 76.0173
    2 -7 1 73.8894
    -2 7 -1 65.8902
    -2 7 -1 74.8613
    2 7 1 79.7093
    2 7 1 81.2727
    -2 7 -1 78.1552
    2 7 1 69.3552
    2 7 1 74.3451
    2 7 1 80.9865
    -3 -7 -1 1137.71
    3 -7 1 1108.43
    3 -7 1 1062.08
    3 -7 1 1125.68
    -3 -7 -1 1100.92
    -3 -7 -1 1065.1
    3 7 1 1130.21
    -3 7 -1 1043.37
    -3 7 -1 1069.94
    3 7 1 1074.99
    3 7 1 1170.52
    -3 7 -1 1139.12
    -3 7 -1 1019.87
    4 -7 1 303.395
    -4 -7 -1 292.066
    4 -7 1 291.748
    -4 -7 -1 291.795
    4 -7 1 304.553
    4 7 1 301.512
    -4 7 -1 275.08
    -4 7 -1 317.417
    4 7 1 284.011
    -4 7 -1 273.979
    5 -7 1 67.8766
    -5 -7 -1 69.8039
    -5 -7 -1 68.6221
    5 -7 1 68.0382
    -5 7 -1 65.8144
    -5 7 -1 81.4478
    5 7 1 73.1067
    5 7 1 67.8487
    -5 7 -1 60.2322
    -6 -7 -1 4.71372
    6 -7 1 9.08974
    -6 -7 -1 10.837
    6 -7 1 9.61744
    6 -7 1 9.39091
    6 7 1 11.4794
    -6 7 -1 9.70723
    6 7 1 11.8337
    7 -7 1 0.30817
    7 -7 1 6.25492
    7 -7 1 2.70126
    -7 -7 -1 0.76734
    -7 -7 -1 -2.9609
    7 7 1 5.6251
    -7 7 -1 5.64229
    7 7 1 2.80979
    8 -7 1 18.1986
    8 -7 1 21.3552
    -8 -7 -1 15.4999
    8 7 1 12.573
    8 7 1 12.9958
    -8 7 -1 14.1511
    9 -7 1 -0.3132
    -9 -7 -1 1.95376
    9 -7 1 -5.9434
    9 7 1 5.45454
    9 7 1 -0.1902
    -9 7 -1 5.78884
    -10 -8 1 43.2229
    10 -8 -1 74.1004
    10 -8 -1 55.2116
    10 8 -1 57.7706
    -10 8 1 48.0714
    -9 -8 1 85.7873
    9 -8 -1 83.2682
    9 -8 -1 99.0941
    -9 8 1 92.322
    9 8 -1 71.0499
    -8 -8 1 4.61529
    8 -8 -1 7.03422
    -8 -8 1 2.42591
    8 -8 -1 -0.3354
    -8 8 1 2.99035
    8 8 -1 7.42473
    8 8 -1 -0.1071
    7 -8 -1 6.36241
    -7 -8 1 3.26968
    -7 -8 1 4.28112
    -7 -8 1 1.49771
    7 -8 -1 -3.2196
    7 8 -1 3.87613
    7 8 -1 4.47758
    -7 8 1 8.08657
    -6 -8 1 44.5268
    6 -8 -1 54.4193
    6 -8 -1 53.7627
    6 -8 -1 60.5317
    -6 -8 1 53.8758
    -6 8 1 52.779
    6 8 -1 50.9621
    -6 8 1 46.5677
    6 8 -1 50.6135
    6 8 -1 50.6249
    5 -8 -1 25.1194
    -5 -8 1 21.0014
    -5 -8 1 21.5305
    5 -8 -1 21.539
    5 -8 -1 19.7431
    5 8 -1 23.9293
    -5 8 1 22.2783
    5 8 -1 20.6282
    -5 8 1 21.1718
    -4 -8 1 446.158
    4 -8 -1 437.529
    -4 -8 1 444.975
    4 -8 -1 445.023
    -4 -8 1 474.825
    4 -8 -1 428.73
    -4 8 1 459.455
    -4 8 1 454.801
    4 8 -1 445.814
    4 8 -1 430.093
    4 8 -1 432.457
    -4 8 1 434.045
    3 -8 -1 1763.88
    -3 -8 1 1895.67
    3 -8 -1 1652.12
    -3 -8 1 1777.13
    3 -8 -1 1825.29
    -3 -8 1 1785.73
    -3 8 1 1753.94
    3 8 -1 1745.97
    3 8 -1 1951.59
    3 8 -1 1942.22
    -3 8 1 1857.53
    -3 8 1 1887.29
    -2 -8 1 78.6688
    2 -8 -1 86.0016
    -2 -8 1 87.543
    2 8 -1 87.0298
    -2 8 1 81.2172
    -2 8 1 85.3431
    -2 8 1 87.9483
    2 8 -1 93.4808
    2 8 -1 86.0376
    1 -8 -1 105.729
    -1 -8 1 112.042
    -1 -8 1 107.546
    -1 -8 1 111.664
    1 -8 -1 114.218
    -1 8 1 111.7
    1 8 -1 110.949
    1 8 -1 114.014
    1 8 -1 105.855
    -1 8 1 114.091
    1 8 -1 113.672
    -1 8 1 115.028
    0 -8 -1 103.917
    0 -8 1 92.4884
    0 -8 1 102.8
    0 -8 -1 104.938
    0 8 1 104.613
    0 8 -1 96.7225
    0 8 1 107.516
    0 8 1 111.77
    0 8 1 92.6924
    0 8 -1 99.8167
    0 8 -1 97.4444
    1 -8 1 1902.62
    -1 -8 -1 1819.01
    1 -8 1 1940.69
    1 -8 1 2052.29
    1 8 1 2026.13
    1 8 1 2042.41
    1 8 1 2058.97
    -1 8 -1 2019.66
    -1 8 -1 1814.05
    -1 8 -1 1898.37
    1 8 1 1860.43
    -2 -8 -1 368.242
    2 -8 1 354.97
    2 -8 1 347.241
    -2 -8 -1 368.749
    2 8 1 378.679
    -2 8 -1 342.652
    -2 8 -1 328.515
    2 8 1 356.028
    2 8 1 374.084
    2 8 1 350.15
    -2 8 -1 384.337
    2 8 1 337.771
    3 -8 1 65.3359
    3 -8 1 65.936
    -3 -8 -1 64.7427
    3 -8 1 63.8163
    -3 -8 -1 65.2669
    3 -8 1 63.3438
    3 8 1 67.6757
    3 8 1 65.3315
    -3 8 -1 62.4337
    -3 8 -1 60.7682
    3 8 1 68.129
    -3 8 -1 58.8473
    4 -8 1 299.512
    -4 -8 -1 294.704
    4 -8 1 289.528
    -4 -8 -1 305.088
    4 -8 1 296.792
    4 8 1 304.456
    4 8 1 295.251
    -4 8 -1 305.672
    -4 8 -1 291.164
    4 8 1 305.686
    5 -8 1 6.89944
    5 -8 1 12.0016
    -5 -8 -1 6.10542
    5 -8 1 7.02969
    -5 -8 -1 5.31382
    5 8 1 8.59814
    -5 8 -1 7.69822
    5 8 1 3.33324
    -5 8 -1 5.66428
    5 8 1 6.64136
    -6 -8 -1 6.74697
    6 -8 1 8.1354
    6 -8 1 7.94867
    -6 -8 -1 8.1646
    6 -8 1 1.97676
    6 8 1 11.1544
    -6 8 -1 9.2131
    6 8 1 7.12368
    7 -8 1 347.069
    7 -8 1 326.736
    -7 -8 -1 336.302
    -7 -8 -1 345.317
    7 -8 1 337.904
    -7 8 -1 322.939
    7 8 1 367.238
    8 -8 1 128.146
    8 -8 1 139.497
    -8 -8 -1 139.954
    -8 8 -1 135.436
    8 8 1 141.172
    8 8 1 135.784
    -9 -8 -1 276.222
    9 -8 1 250.518
    9 8 1 270.651
    -9 8 -1 236.33
    9 -9 -1 45.02
    9 -9 -1 39.3105
    -9 -9 1 46.803
    9 9 -1 41.2491
    9 9 -1 45.9694
    -9 9 1 38.1162
    -8 -9 1 98.7674
    -8 -9 1 93.8347
    8 -9 -1 99.7196
    8 -9 -1 99.3141
    -8 9 1 98.8164
    8 9 -1 93.3566
    8 9 -1 98.29
    -7 -9 1 85.4218
    -7 -9 1 93.9176
    7 -9 -1 81.8898
    7 -9 -1 110.262
    7 -9 -1 87.964
    7 9 -1 83.3751
    -7 9 1 100.765
    7 9 -1 92.9433
    7 9 -1 92.1807
    -6 -9 1 -0.2334
    6 -9 -1 1.28943
    -6 -9 1 -2.6046
    6 -9 -1 3.82262
    6 -9 -1 -1.3377
    -6 9 1 0.35043
    -6 9 1 -0.0781
    6 9 -1 7.15806
    6 9 -1 1.98463
    -5 -9 1 21.0681
    -5 -9 1 21.8245
    5 -9 -1 21.187
    5 -9 -1 12.0769
    -5 9 1 17.2507
    5 9 -1 18.4157
    5 9 -1 22.5303
    -5 9 1 15.7672
    4 -9 -1 2.58373
    -4 -9 1 3.54269
    -4 -9 1 -1.0718
    -4 -9 1 0.55801
    4 -9 -1 1.73194
    4 -9 -1 -0.0631
    -4 9 1 -0.1921
    4 9 -1 2.41356
    4 9 -1 -0.6149
    -4 9 1 -0.1861
    3 -9 -1 110.118
    -3 -9 1 126.395
    -3 -9 1 116.866
    3 -9 -1 107.901
    3 -9 -1 120.636
    -3 9 1 115.861
    -3 9 1 113.796
    3 9 -1 109.668
    3 9 -1 100.282
    -3 9 1 115.626
    3 9 -1 106.89
    -3 9 1 115.023
    -2 -9 1 69.6737
    -2 -9 1 71.8727
    2 -9 -1 64.3738
    2 -9 -1 64.5601
    -2 -9 1 67.9398
    -2 9 1 71.5166
    2 9 -1 60.1348
    -2 9 1 61.367
    2 9 -1 59.6954
    -2 9 1 81.3848
    2 9 -1 59.7049
    -1 -9 1 10.2548
    1 -9 -1 12.4255
    -1 -9 1 10.4008
    1 9 -1 8.2465
    1 9 -1 11.7237
    1 9 -1 6.63013
    1 9 -1 9.93608
    1 9 -1 14.9742
    -1 9 1 16.2813
    -1 9 1 11.7576
    0 -9 -1 54.8808
    0 -9 -1 50.9685
    0 -9 1 50.8424
    0 9 1 45.4592
    0 9 1 52.7805
    0 9 -1 56.4363
    0 9 -1 44.052
    0 9 -1 46.9603
    0 9 1 42.5529
    0 9 1 56.5429
    1 -9 1 101.275
    1 -9 1 92.3044
    -1 -9 -1 96.4171
    1 -9 1 95.0407
    -1 9 -1 98.6293
    1 9 1 88.4764
    1 9 1 95.9922
    1 9 1 99.6085
    -1 9 -1 85.4308
    1 9 1 94.6133
    -1 9 -1 99.9977
    -2 -9 -1 83.3144
    2 -9 1 95.1624
    2 -9 1 99.624
    -2 -9 -1 82.5797
    2 -9 1 78.3107
    -2 9 -1 85.9308
    2 9 1 82.4179
    -2 9 -1 93.9204
    2 9 1 86.1069
    -2 9 -1 84.3893
    2 9 1 87.3065
    2 9 1 86.9239
    3 -9 1 92.9085
    -3 -9 -1 96.2994
    3 -9 1 86.0736
    -3 -9 -1 82.8917
    3 -9 1 90.3362
    3 9 1 90.4963
    3 9 1 96.7009
    3 9 1 90.6524
    3 9 1 104.243
    -4 -9 -1 76.7622
    4 -9 1 74.5023
    4 -9 1 66.5149
    4 -9 1 65.8546
    -4 -9 -1 72.4949
    4 9 1 74.7375
    -4 9 -1 72.1293
    4 9 1 71.15
    4 9 1 73.3214
    4 9 1 81.0418
    -4 9 -1 65.6916
    5 -9 1 433.796
    5 -9 1 437.739
    -5 -9 -1 429.968
    5 -9 1 438.014
    -5 -9 -1 429.292
    5 9 1 450.869
    -5 9 -1 429.518
    5 9 1 437.246
    -5 9 -1 427.514
    5 9 1 430.285
    6 -9 1 9.9791
    6 -9 1 8.73053
    6 -9 1 5.68953
    -6 -9 -1 4.62308
    -6 9 -1 7.91753
    6 9 1 3.90192
    -6 9 -1 10.5438
    6 9 1 10.2831
    7 -9 1 37.2141
    7 -9 1 37.3679
    7 -9 1 41.3785
    -7 -9 -1 43.9562
    7 9 1 39.4511
    -7 9 -1 31.8519
    7 9 1 46.591
    8 -9 1 68.8419
    8 -9 1 61.2556
    -8 -9 -1 58.3649
    8 9 1 66.0905
    8 9 1 59.9623
    -8 9 -1 62.8756
    9 -9 1 1.86529
    9 -9 1 9.89458
    -9 9 -1 5.40824
    9 9 1 8.03027
    -9 -10 1 -3.1329
    9 -10 -1 -0.4732
    9 -10 -1 10.9323
    9 10 -1 7.4403
    -9 10 1 3.99647
    8 -10 -1 222.726
    -8 -10 1 204.7
    8 -10 -1 212.662
    -8 -10 1 209.978
    -8 10 1 207.407
    8 10 -1 227.709
    -7 -10 1 28.9514
    7 -10 -1 26.3255
    -7 -10 1 21.11
    7 -10 -1 30.017
    -7 10 1 21.0625
    7 10 -1 32.7605
    7 10 -1 23.3721
    -6 -10 1 6.24371
    6 -10 -1 8.15353
    -6 -10 1 4.12718
    6 -10 -1 6.23577
    6 10 -1 7.22936
    6 10 -1 2.72862
    -6 10 1 -3.0976
    -6 10 1 5.54086
    -5 -10 1 485.089
    -5 -10 1 490.092
    5 -10 -1 529.12
    5 -10 -1 470.853
    5 10 -1 490.487
    5 10 -1 477.831
    -5 10 1 503.442
    -5 10 1 518.131
    -4 -10 1 45.9154
    -4 -10 1 37.1401
    4 -10 -1 50.5204
    -4 -10 1 45.6049
    4 -10 -1 44.814
    -4 10 1 43.6987
    4 10 -1 43.6736
    4 10 -1 47.8794
    -4 10 1 49.1075
    -3 -10 1 83.0936
    3 -10 -1 71.7348
    3 -10 -1 81.7974
    3 -10 -1 84.9884
    -3 10 1 72.3436
    -3 10 1 62.2588
    3 10 -1 85.4732
    3 10 -1 77.5832
    -3 10 1 80.4659
    2 -10 -1 73.4567
    -2 -10 1 75.8362
    -2 -10 1 75.2231
    -2 -10 1 82.7406
    -2 10 1 81.8162
    -2 10 1 83.3907
    2 10 -1 73.7506
    -2 10 1 70.5545
    -2 10 1 73.5195
    2 10 -1 66.8535
    2 10 -1 67.5309
    1 -10 -1 271.922
    -1 -10 1 280.478
    -1 -10 1 269.235
    1 -10 -1 272.291
    1 10 -1 273.236
    1 10 -1 272.561
    1 10 -1 289.644
    -1 10 1 259.815
    -1 10 1 280.821
    1 10 -1 276.298
    -1 10 1 258.84
    0 -10 1 95.3671
    0 -10 -1 98.0806
    0 -10 1 105.154
    0 -10 -1 102.241
    0 10 -1 104.963
    0 10 1 107.157
    0 10 1 93.4186
    0 10 -1 79.4983
    0 10 -1 98.1146
    0 10 1 106.932
    0 10 1 113.583
    -1 -10 -1 243.957
    1 -10 1 256.219
    1 -10 1 240.917
    1 10 1 251.461
    1 10 1 270.431
    -1 10 -1 239.069
    1 10 1 245.278
    1 10 1 232.715
    -1 10 -1 268.27
    -1 10 -1 248.542
    2 -10 1 160.205
    -2 -10 -1 167.495
    2 -10 1 166.727
    2 10 1 177.093
    2 10 1 179.252
    2 10 1 167.301
    -2 10 -1 178.624
    3 -10 1 34.9374
    -3 -10 -1 43.9672
    3 -10 1 33.7412
    -3 -10 -1 44.3902
    3 10 1 46.2655
    3 10 1 47.4209
    3 10 1 43.6511
    -3 10 -1 34.2997
    3 10 1 43.5426
    4 -10 1 6.92265
    -4 -10 -1 3.50782
    -4 -10 -1 5.3916
    4 -10 1 4.97117
    4 -10 1 4.09958
    -4 10 -1 8.30226
    4 10 1 4.49039
    4 10 1 5.91302
    4 10 1 6.73617
    4 10 1 2.83248
    5 -10 1 570.889
    5 -10 1 592.86
    5 -10 1 549.021
    -5 -10 -1 563.103
    -5 -10 -1 565.259
    -5 10 -1 601.149
    5 10 1 579.353
    5 10 1 575.089
    5 10 1 563.118
    5 10 1 580.724
    6 -10 1 167.518
    6 -10 1 177.284
    6 -10 1 199.813
    -6 -10 -1 185.799
    -6 -10 -1 182.674
    6 10 1 182.926
    -6 10 -1 190.866
    -6 10 -1 182.446
    6 10 1 199.629
    7 -10 1 44.0025
    -7 -10 -1 41.4722
    7 -10 1 38.7
    7 -10 1 39.9886
    7 10 1 37.6412
    7 10 1 29.5545
    -7 10 -1 32.4552
    8 -10 1 132.254
    8 -10 1 132.541
    -8 -10 -1 153.2
    8 -10 1 148.977
    8 10 1 122.011
    -8 10 -1 133.001
    8 10 1 130.699
    -9 -11 1 3.52764
    9 11 -1 7.19607
    -9 11 1 7.24163
    8 -11 -1 166.579
    -8 -11 1 157.112
    -8 -11 1 147.217
    -8 11 1 149.491
    8 11 -1 131.436
    -7 -11 1 76.9573
    -7 -11 1 96.7591
    7 -11 -1 79.3969
    7 -11 -1 94.4319
    7 11 -1 96.2893
    -7 11 1 81.9779
    -6 -11 1 215.811
    6 -11 -1 218.644
    6 -11 -1 227.838
    6 11 -1 221.397
    6 11 -1 201.69
    -6 11 1 223.656
    -6 11 1 232.62
    5 -11 -1 2.81335
    5 -11 -1 -2.0673
    -5 -11 1 -3.2084
    -5 -11 1 2.9297
    -5 11 1 0.49691
    -5 11 1 1.20697
    5 11 -1 2.09738
    5 11 -1 8.10126
    -4 -11 1 127.318
    4 -11 -1 149.382
    -4 -11 1 153.521
    4 -11 -1 143.222
    4 11 -1 143.19
    4 11 -1 154.186
    -4 11 1 143.653
    -4 11 1 149.774
    -3 -11 1 140.661
    -3 -11 1 140.873
    3 -11 -1 121.741
    3 -11 -1 134.257
    -3 11 1 116.822
    3 11 -1 112.787
    3 11 -1 132.876
    -3 11 1 131.117
    2 -11 -1 81.0528
    -2 -11 1 90.2581
    -2 -11 1 84.5166
    2 -11 -1 89.4051
    -2 11 1 76.6586
    2 11 -1 79.9074
    2 11 -1 79.2494
    -2 11 1 86.7234
    -2 11 1 89.6171
    -1 -11 1 220.555
    -1 -11 1 228.163
    1 -11 -1 240.511
    1 -11 -1 229.009
    1 11 -1 230.962
    1 11 -1 231.69
    -1 11 1 235.946
    1 11 -1 235.399
    1 11 -1 241.653
    -1 11 1 230.304
    -1 11 1 224.511
    0 -11 1 7.39544
    0 -11 -1 12.4066
    0 -11 -1 11.2347
    0 -11 1 5.86003
    0 11 1 3.95295
    0 11 1 7.82835
    0 11 1 6.50304
    0 11 -1 7.86185
    0 11 -1 8.06156
    -1 -11 -1 146.524
    1 -11 1 134.74
    1 -11 1 133.598
    -1 11 -1 125.301
    -1 11 -1 134.131
    1 11 1 145.033
    1 11 1 127.145
    1 11 1 127.237
    2 -11 1 257.419
    2 -11 1 248.118
    2 11 1 223.529
    2 11 1 254.226
    2 11 1 250.675
    -2 11 -1 245.244
    2 11 1 242.583
    -2 11 -1 226.465
    3 -11 1 876.181
    3 -11 1 857.827
    -3 -11 -1 868.448
    -3 -11 -1 870.859
    3 11 1 885.754
    3 11 1 914.293
    -3 11 -1 834.464
    3 11 1 913.28
    3 11 1 873.579
    4 -11 1 -1.1909
    4 -11 1 3.12696
    -4 -11 -1 0.7679
    4 11 1 -1.0177
    4 11 1 -0.571
    4 11 1 -0.0094
    -4 11 -1 5.04844
    5 -11 1 375.635
    5 -11 1 360.373
    -5 -11 -1 353.528
    -5 -11 -1 366.28
    5 -11 1 366.411
    5 11 1 352.378
    5 11 1 358.308
    -5 11 -1 351.719
    5 11 1 351.247
    -6 -11 -1 16.5574
    -6 -11 -1 19.5038
    6 -11 1 21.8116
    6 -11 1 20.2448
    6 -11 1 17.7624
    6 11 1 24.6028
    -6 11 -1 19.1457
    6 11 1 18.4479
    -7 -11 -1 13.1669
    7 -11 1 21.817
    7 -11 1 15.5973
    7 -11 1 17.7707
    -7 11 -1 17.5877
    7 11 1 11.7651
    7 11 1 16.4079
    8 -11 1 5.10964
    8 -11 1 7.69238
    8 -11 1 -0.084
    -8 -11 -1 1.98421
    -8 11 -1 2.36147
    8 11 1 -2.6386
    9 -12 -1 4.98073
    -9 -12 1 11.9263
    -9 12 1 20.5801
    9 12 -1 25.1286
    -8 -12 1 39.6133
    -8 -12 1 42.1226
    8 -12 -1 41.3153
    8 12 -1 36.2561
    -8 12 1 36.66
    7 -12 -1 19.1569
    -7 -12 1 17.6914
    -7 -12 1 14.132
    7 -12 -1 22.6852
    7 12 -1 16.6805
    -7 12 1 6.39266
    6 -12 -1 5.66189
    -6 -12 1 12.3137
    -6 -12 1 15.0288
    6 -12 -1 8.96273
    6 12 -1 11.6439
    6 12 -1 13.9937
    -6 12 1 8.63956
    -6 12 1 14.9668
    5 -12 -1 86.0433
    -5 -12 1 83.4116
    5 -12 -1 87.387
    5 12 -1 58.4069
    -5 12 1 72.155
    5 12 -1 89.2471
    -5 12 1 81.3764
    4 -12 -1 604.934
    4 -12 -1 580.077
    -4 -12 1 601.998
    -4 -12 1 601.74
    -4 12 1 590.74
    -4 12 1 637.53
    4 12 -1 591.115
    -3 -12 1 275.897
    3 -12 -1 266.235
    -3 -12 1 269.026
    3 -12 -1 271.184
    3 12 -1 266.766
    -3 12 1 271.371
    -2 -12 1 163.143
    -2 -12 1 169.654
    2 -12 -1 147.219
    2 -12 -1 160.515
    -2 12 1 155.595
    2 12 -1 150.743
    -2 12 1 156.19
    -2 12 1 142.656
    2 12 -1 157.658
    1 -12 -1 247.274
    1 -12 -1 247.807
    -1 -12 1 239.578
    -1 -12 1 240.356
    1 12 -1 254.183
    1 12 -1 248.632
    1 12 -1 240.581
    -1 12 1 237.602
    -1 12 1 240.278
    -1 12 1 258.545
    0 -12 1 55.6582
    0 -12 1 57.2406
    0 -12 -1 60.6155
    0 -12 -1 50.3756
    0 12 1 61.7067
    0 12 -1 57.1751
    0 12 -1 62.7709
    0 12 1 57.1304
    0 12 1 64.4826
    1 -12 1 490.541
    1 -12 1 426.256
    -1 -12 -1 489.763
    -1 12 -1 484.815
    1 12 1 475.643
    1 12 1 452.185
    1 12 1 460.957
    -1 12 -1 474.652
    -2 -12 -1 251.831
    2 -12 1 247.022
    2 -12 1 238.964
    2 12 1 249.301
    -2 12 -1 235.124
    2 12 1 233.729
    2 12 1 245.149
    3 -12 1 182.134
    3 -12 1 165.631
    -3 -12 -1 153.262
    3 12 1 178.572
    3 12 1 171.215
    3 12 1 171.899
    -3 12 -1 175.018
    -4 -12 -1 8.62138
    4 -12 1 11.4314
    -4 -12 -1 4.43396
    4 -12 1 8.89062
    4 12 1 7.79671
    -4 12 -1 11.9628
    4 12 1 6.35758
    -5 -12 -1 15.2119
    5 -12 1 15.6069
    5 -12 1 12.9354
    -5 -12 -1 17.0673
    5 12 1 17.4362
    -5 12 -1 15.6355
    5 12 1 17.8291
    6 -12 1 4.01521
    -6 -12 -1 8.13846
    6 -12 1 11.0829
    -6 -12 -1 6.47519
    6 12 1 11.8139
    -6 12 -1 5.55869
    7 -12 1 252.705
    7 -12 1 267.192
    7 -12 1 269.268
    -7 -12 -1 263.328
    -7 12 -1 271.864
    7 12 1 257.367
    8 -12 1 41.9679
    8 -12 1 52.0942
    8 -12 1 43.6435
    8 12 1 55.1604
    -8 12 -1 38.9854
    8 -13 -1 102.056
    -8 -13 1 114.964
    -8 13 1 125.712
    8 13 -1 120.317
    7 -13 -1 70.2893
    7 -13 -1 94.3157
    -7 -13 1 66.4766
    -7 -13 1 68.3834
    7 13 -1 73.2282
    -7 13 1 87.5169
    -6 -13 1 27.4919
    6 -13 -1 27.5435
    6 -13 -1 28.036
    -6 13 1 18.3168
    6 13 -1 27.7057
    -6 13 1 25.6161
    5 -13 -1 85.2478
    5 -13 -1 99.9652
    -5 -13 1 93.8535
    -5 13 1 80.8719
    5 13 -1 90.0447
    -5 13 1 96.5475
    4 -13 -1 254.484
    -4 -13 1 259.618
    4 -13 -1 258.848
    -4 13 1 299.308
    4 13 -1 264.509
    -4 13 1 255.811
    -3 -13 1 260.047
    3 -13 -1 282.243
    3 -13 -1 263.676
    -3 13 1 270.045
    3 13 -1 278.681
    -2 -13 1 -2.8852
    2 -13 -1 -2.5748
    2 -13 -1 3.78824
    -2 -13 1 -1.2987
    2 13 -1 0.57562
    2 13 -1 4.29862
    -2 13 1 0.46449
    2 13 -1 5.04194
    -2 13 1 -4.9696
    1 -13 -1 133.828
    -1 -13 1 160.222
    -1 -13 1 157.888
    1 -13 -1 148.088
    1 13 -1 149.221
    1 13 -1 162.943
    -1 13 1 142.121
    1 13 -1 163.613
    -1 13 1 170.003
    -1 13 1 159.616
    0 -13 -1 11.1526
    0 -13 1 6.08388
    0 -13 -1 4.79658
    0 -13 1 5.67569
    0 13 1 9.99106
    0 13 1 9.06722
    0 13 -1 6.38083
    0 13 -1 10.2218
    0 13 1 13.5191
    1 -13 1 34.2262
    -1 -13 -1 36.3307
    1 -13 1 44.1431
    -1 13 -1 32.8372
    -1 13 -1 23.5809
    1 13 1 38.4138
    1 13 1 40.6839
    2 -13 1 527.542
    2 -13 1 520.414
    -2 -13 -1 559.075
    -2 13 -1 554.2
    2 13 1 540.762
    2 13 1 519.963
    2 13 1 501.429
    3 -13 1 58.8682
    -3 -13 -1 54.5381
    3 -13 1 66.3066
    3 13 1 64.2128
    -3 13 -1 58.4178
    3 13 1 51.7827
    4 -13 1 473.733
    4 -13 1 482.718
    -4 -13 -1 495.069
    -4 -13 -1 469.083
    4 13 1 472.792
    4 13 1 481.789
    -4 13 -1 482.85
    -5 -13 -1 6.40716
    -5 -13 -1 5.65757
    5 -13 1 7.60967
    5 -13 1 7.28807
    -5 13 -1 9.77834
    5 13 1 6.82171
    5 13 1 9.09357
    6 -13 1 274.861
    6 -13 1 296.752
    -6 -13 -1 273.686
    -6 -13 -1 281.469
    6 13 1 277.625
    -6 13 -1 277.357
    7 -13 1 5.34723
    7 -13 1 13.1983
    -7 -13 -1 18.1538
    -7 13 -1 5.51704
    7 13 1 2.2493
    8 -14 -1 9.07944
    -8 -14 1 10.9174
    8 -14 -1 26.7978
    8 14 -1 17.3789
    -8 14 1 15.2054
    7 -14 -1 4.44902
    7 -14 -1 10.0111
    -7 -14 1 1.29453
    -7 14 1 5.94334
    7 14 -1 -1.8927
    -6 -14 1 8.28259
    6 -14 -1 6.75474
    6 -14 -1 7.84936
    6 14 -1 2.92534
    -6 14 1 1.11022
    5 -14 -1 220.512
    -5 -14 1 205.665
    5 -14 -1 222.344
    5 14 -1 236.799
    -5 14 1 228.689
    -5 14 1 228.837
    4 -14 -1 -0.6854
    4 -14 -1 -5.9787
    -4 -14 1 0.5096
    4 14 -1 -0.6107
    -4 14 1 -3.6725
    3 -14 -1 16.6286
    3 -14 -1 16.155
    -3 -14 1 19.5248
    -3 14 1 13.3495
    2 -14 -1 194.88
    2 -14 -1 202.286
    -2 -14 1 187.256
    -2 14 1 187.56
    2 14 -1 181.25
    2 14 -1 188.508
    2 14 -1 200.669
    -1 -14 1 78.6052
    1 -14 -1 87.1379
    1 -14 -1 85.6747
    -1 -14 1 72.9086
    -1 14 1 88.9779
    -1 14 1 84.8921
    1 14 -1 90.143
    1 14 -1 85.1213
    1 14 -1 79.9308
    -1 14 1 80.4362
    0 -14 -1 29.4851
    0 -14 1 19.7215
    0 -14 -1 26.7242
    0 -14 1 16.6021
    0 14 -1 31.0465
    0 14 -1 23.6468
    0 14 1 27.6611
    0 14 1 25.4549
    0 14 1 24.1206
    1 -14 1 55.952
    1 -14 1 44.808
    -1 -14 -1 31.3557
    1 14 1 42.0669
    -1 14 -1 36.3961
    1 14 1 36.7218
    -1 14 -1 34.1634
    2 -14 1 90.0035
    2 -14 1 80.9758
    -2 -14 -1 85.0898
    2 14 1 90.3704
    -2 14 -1 81.659
    2 14 1 91.411
    2 14 1 94.6667
    -3 -14 -1 614.455
    3 -14 1 584.653
    3 -14 1 562.658
    -3 14 -1 564.155
    3 14 1 576.372
    -4 -14 -1 17.3296
    4 -14 1 23.6102
    4 -14 1 18.2511
    4 14 1 16.1771
    -4 14 -1 15.7061
    -5 -14 -1 94.1841
    5 -14 1 110.834
    -5 -14 -1 109.711
    5 -14 1 98.6832
    5 14 1 111.204
    -5 14 -1 95.9739
    6 -14 1 40.4493
    -6 -14 -1 36.495
    -6 -14 -1 22.4772
    6 -14 1 50.2777
    -6 14 -1 50.7852
    6 14 1 33.2323
    7 -14 1 14.2418
    -7 -14 -1 8.07748
    7 -14 1 11.623
    -7 14 -1 11.6271
    7 14 1 14.2263
    7 -15 -1 336.651
    7 -15 -1 366.485
    -7 -15 1 345.798
    7 15 -1 338.598
    -7 15 1 349.064
    6 -15 -1 190.169
    6 -15 -1 195.967
    -6 -15 1 171.062
    6 15 -1 191.094
    -6 15 1 188.467
    -5 -15 1 63.0955
    5 -15 -1 51.0988
    5 -15 -1 61.7324
    5 15 -1 52.5979
    -5 15 1 59.376
    -4 -15 1 26.5043
    4 -15 -1 22.593
    4 -15 -1 26.4243
    -4 15 1 21.8316
    4 15 -1 25.5507
    3 -15 -1 189.575
    -3 -15 1 189.15
    3 -15 -1 180.951
    -3 15 1 186.235
    2 -15 -1 23.3114
    -2 -15 1 20.7907
    2 -15 -1 31.8708
    -2 15 1 20.3958
    2 15 -1 31.4167
    2 15 -1 24.7391
    1 -15 -1 1.96132
    1 -15 -1 1.13746
    -1 -15 1 -0.5998
    -1 -15 1 -7.3591
    -1 15 1 1.17722
    -1 15 1 -0.155
    -1 15 1 -0.7912
    1 15 -1 -0.9876
    1 15 -1 0.75271
    0 -15 1 548.316
    0 -15 -1 533.513
    0 -15 -1 532.261
    0 15 1 471.531
    0 15 1 526.335
    0 15 -1 474.507
    0 15 -1 532.096
    0 15 1 489.635
    1 -15 1 6.44704
    -1 -15 -1 -2.7257
    1 -15 1 5.11703
    1 15 1 6.01753
    -1 15 -1 -3.2154
    1 15 1 1.84309
    1 15 1 -0.5217
    2 -15 1 22.4518
    -2 -15 -1 16.8295
    2 -15 1 16.7425
    -2 15 -1 14.8692
    2 15 1 23.7473
    2 15 1 18.567
    2 15 1 17.9605
    3 -15 1 77.0069
    -3 -15 -1 85.9674
    3 -15 1 81.505
    3 15 1 85.8154
    -3 15 -1 69.059
    4 -15 1 306.693
    -4 -15 -1 299.232
    4 -15 1 285.603
    -4 15 -1 312.193
    4 15 1 308.777
    -5 -15 -1 47.754
    5 -15 1 44.5286
    5 -15 1 46.6812
    -5 15 -1 31.446
    5 15 1 51.1958
    6 -15 1 5.68765
    -6 -15 -1 0.10772
    6 -15 1 10.3141
    -6 15 -1 6.11116
    6 15 1 6.96531
    -7 -15 -1 0.7434
    7 -15 1 6.39084
    7 -15 1 -1.9806
    -7 15 -1 -1.165
    7 15 1 0.89739
    7 -16 -1 35.6605
    7 -16 -1 29.164
    -7 -16 1 40.1374
    -7 16 1 29.7444
    7 16 -1 40.3669
    6 -16 -1 0.88967
    -6 -16 1 4.70953
    6 -16 -1 0.26968
    6 16 -1 1.32995
    -6 16 1 2.13727
    -5 -16 1 84.7848
    5 -16 -1 97.958
    5 -16 -1 105.096
    -5 16 1 92.4823
    5 16 -1 88.868
    4 -16 -1 -0.8865
    -4 -16 1 -0.3932
    4 -16 -1 -1.6242
    4 16 -1 2.00731
    -4 16 1 -6.5217
    3 -16 -1 83.9324
    3 -16 -1 97.7651
    -3 -16 1 82.535
    -3 16 1 84.2078
    3 16 -1 103.295
    2 -16 -1 55.7478
    -2 -16 1 54.9358
    2 -16 -1 55.3739
    2 16 -1 56.338
    2 16 -1 61.0903
    2 16 -1 62.6671
    -2 16 1 59.4353
    -1 -16 1 12.5357
    -1 -16 1 16.6044
    1 -16 -1 18.5775
    1 -16 -1 13.1528
    1 16 -1 8.57205
    -1 16 1 5.72057
    1 16 -1 9.22568
    0 -16 -1 10.8578
    0 -16 1 -1.1565
    0 -16 1 12.2541
    0 16 -1 6.41319
    0 16 1 3.33172
    0 16 1 -1.5099
    0 16 1 2.96276
    0 16 -1 7.74668
    1 -16 1 167.603
    -1 -16 -1 181.011
    1 -16 1 169.508
    1 16 1 184.437
    1 16 1 165.149
    1 16 1 174.03
    -1 16 -1 165.917
    2 -16 1 10.312
    2 -16 1 16.1445
    -2 -16 -1 12.9302
    2 16 1 14.1798
    2 16 1 11.8785
    -2 16 -1 5.69872
    2 16 1 13.2291
    3 -16 1 11.1676
    3 -16 1 6.93897
    -3 -16 -1 9.14304
    -3 16 -1 0.0374
    3 16 1 11.9403
    -4 -16 -1 29.8556
    4 -16 1 30.8528
    4 -16 1 22.6893
    4 16 1 26.1897
    -4 16 -1 32.1094
    5 -16 1 15.6815
    5 -16 1 7.46746
    -5 -16 -1 8.3818
    5 16 1 2.73168
    -5 16 -1 9.70651
    6 -16 1 2.01572
    -6 -16 -1 1.91445
    6 -16 1 9.34632
    -6 16 -1 -9.3278
    6 16 1 4.42396
    -6 -17 1 21.5233
    6 -17 -1 12.6016
    6 -17 -1 9.82647
    6 17 -1 10.7567
    -6 17 1 21.2824
    5 -17 -1 319.751
    -5 -17 1 336.808
    5 -17 -1 303.873
    -5 17 1 309.318
    5 17 -1 318.157
    4 -17 -1 239.052
    -4 -17 1 233.728
    4 -17 -1 218.057
    4 17 -1 227.606
    -4 17 1 207.989
    3 -17 -1 1.07743
    3 -17 -1 -4.4988
    -3 -17 1 7.78641
    -3 17 1 -2.2656
    3 17 -1 0.89515
    -2 -17 1 219.817
    2 -17 -1 210.418
    2 -17 -1 203.608
    2 17 -1 195.21
    2 17 -1 201.694
    -2 17 1 186.866
    1 -17 -1 21.4813
    -1 -17 1 15.5065
    1 -17 -1 17.9875
    -1 -17 1 16.6774
    -1 17 1 18.998
    1 17 -1 19.3389
    1 17 -1 20.2147
    0 -17 1 15.1152
    0 -17 -1 23.5383
    0 -17 1 17.4727
    0 -17 -1 12.2107
    0 17 -1 18.8494
    0 17 1 19.4834
    0 17 1 15.2305
    0 17 -1 21.9431
    0 17 1 14.599
    -1 -17 -1 64.4535
    1 -17 1 61.3105
    1 -17 1 62.8459
    1 17 1 56.1946
    1 17 1 52.9354
    -1 17 -1 45.6558
    1 17 1 54.0279
    -2 -17 -1 467.2
    2 -17 1 465.616
    2 -17 1 459.154
    2 17 1 474.103
    2 17 1 446.277
    -2 17 -1 456.57
    -3 -17 -1 171.911
    3 -17 1 168.648
    3 -17 1 175.043
    -3 17 -1 131.703
    3 17 1 170.269
    4 -17 1 111.978
    4 -17 1 83.3824
    -4 -17 -1 109.603
    -4 17 -1 98.1232
    4 17 1 90.3506
    5 -17 1 11.334
    -5 -17 -1 8.18378
    5 -17 1 7.86902
    5 17 1 7.66934
    -5 17 -1 9.79551
    -6 -18 1 0.82193
    6 -18 -1 5.10698
    6 -18 -1 -3.0731
    6 18 -1 -4.7154
    -6 18 1 10.0827
    -5 -18 1 14.6398
    5 -18 -1 15.8991
    5 -18 -1 0.85438
    -5 18 1 -0.5574
    5 18 -1 4.92644
    -4 -18 1 73.3176
    4 -18 -1 74.2951
    4 -18 -1 61.2856
    -4 18 1 50.3521
    4 18 -1 55.7894
    -3 -18 1 91.3107
    3 -18 -1 66.8291
    3 -18 -1 69.9193
    3 18 -1 90.8004
    -3 18 1 80.3342
    -2 -18 1 40.5286
    2 -18 -1 37.9897
    2 -18 -1 38.0537
    -2 18 1 32.0928
    2 18 -1 33.475
    2 18 -1 39.75
    -1 -18 1 3.94907
    1 -18 -1 1.41054
    -1 -18 1 5.77594
    1 -18 -1 -0.3849
    1 18 -1 1.6903
    -1 18 1 8.56162
    0 -18 1 48.7721
    0 -18 -1 36.0375
    0 -18 -1 46.1483
    0 -18 1 41.3019
    0 18 1 44.1572
    0 18 -1 44.4399
    0 18 1 44.2618
    1 -18 1 11.0679
    1 -18 1 17.2305
    -1 -18 -1 19.1736
    -1 18 -1 16.6306
    1 18 1 16.5928
    1 18 1 16.1356
    -2 -18 -1 32.1478
    2 -18 1 18.7082
    2 -18 1 25.1254
    2 18 1 19.0794
    2 18 1 17.1337
    -2 18 -1 17.2116
    3 -18 1 7.47089
    3 -18 1 -0.0291
    -3 -18 -1 -0.5283
    3 18 1 0.26882
    -3 18 -1 -13.471
    4 -18 1 40.2834
    -4 -18 -1 31.843
    4 -18 1 32.7911
    -4 18 -1 37.8217
    4 18 1 24.8713
    5 -18 1 37.6056
    -5 -18 -1 29.3754
    5 -18 1 25.7696
    -5 18 -1 33.7055
    5 18 1 35.0237
    -5 -19 1 -6.8744
    5 -19 -1 -8.5621
    5 -19 -1 6.16202
    -5 19 1 1.26125
    5 19 -1 1.29226
    4 -19 -1 7.22705
    -4 -19 1 6.05796
    4 -19 -1 8.21898
    4 19 -1 4.61055
    4 19 -1 9.35709
    -4 19 1 -0.5341
    -3 -19 1 6.05541
    3 -19 -1 -0.7667
    3 -19 -1 6.09596
    3 19 -1 -2.5681
    -3 19 1 -1.8961
    -2 -19 1 329.902
    2 -19 -1 319.151
    2 -19 -1 327.15
    2 19 -1 324.488
    -2 19 1 309.869
    -1 -19 1 138.908
    -1 -19 1 162.836
    1 -19 -1 151.313
    1 -19 -1 155.874
    -1 19 1 154.403
    1 19 -1 161.356
    0 -19 1 55.0144
    0 -19 -1 54.6456
    0 -19 1 65.5582
    0 -19 -1 48.9488
    0 19 -1 42.5374
    0 19 1 52.2291
    1 -19 1 68.1703
    -1 -19 -1 69.6325
    1 -19 1 79.0314
    1 19 1 83.5206
    -1 19 -1 91.5791
    1 19 1 76.7486
    2 -19 1 21.9609
    -2 -19 -1 3.56089
    2 -19 1 4.39796
    -2 19 -1 6.06993
    2 19 1 9.98823
    2 19 1 17.7958
    3 -19 1 34.7131
    3 -19 1 25.6771
    -3 -19 -1 21.6131
    -3 19 -1 8.65902
    3 19 1 31.5411
    4 -19 1 300.764
    -4 -19 -1 318.535
    4 -19 1 290.599
    4 19 1 306.579
    -4 19 -1 292.102
    -4 -20 1 18.9359
    4 -20 -1 13.4732
    4 -20 -1 13.4531
    4 20 -1 32.2809
    -4 20 1 5.33216
    -3 -20 1 12.6955
    3 -20 -1 24.5832
    -3 20 1 13.9894
    2 -20 -1 153.677
    -2 -20 1 161.263
    2 -20 -1 142.119
    2 20 -1 146.445
    -2 20 1 144.473
    1 -20 -1 168.631
    -1 -20 1 157.301
    1 -20 -1 152.999
    1 20 -1 179.707
    -1 20 1 140.248
    0 -20 1 8.94053
    0 -20 -1 5.31698
    0 -20 1 -8.5122
    0 -20 -1 2.89932
    0 20 -1 -12.579
    0 20 1 6.23496
    1 -20 1 -3.9962
    1 -20 1 -5.3658
    -1 -20 -1 4.28439
    1 20 1 1.58614
    -1 20 -1 5.60871
    -2 -20 -1 29.0086
    2 -20 1 23.1583
    2 20 1 23.3543
    3 -20 1 48.2033
    -3 -20 -1 41.2661
    3 -20 1 41.8254
    3 20 1 45.439
    -3 20 -1 32.0162
    3 20 1 38.2961
    2 -21 -1 87.7318
    -2 -21 1 102.539
    2 -21 -1 108.818
    -2 21 1 126.811
    2 21 -1 140.955
    1 -21 -1 3.95121
    -1 -21 1 -8.2656
    1 -21 -1 -9.1854
    1 21 -1 4.14831
    -1 21 1 2.42445
    0 -21 -1 38.3796
    0 -21 1 22.5283
    0 21 -1 4.37841
    0 21 1 37.9246
    1 -21 1 48.0345
    -1 -21 -1 43.0934
    1 -21 1 41.8175
    -1 21 -1 37.5808
    1 21 1 43.6341
    -11 0 2 120.658
    -11 0 2 69.9785
    11 0 -2 110.672
    10 0 -2 36.3425
    -10 0 2 19.4189
    10 0 -2 25.8982
    -10 0 2 33.3494
    -9 0 2 31.8271
    -9 0 2 34.3626
    9 0 -2 30.7788
    -9 0 2 44.026
    9 0 -2 34.0763
    8 0 -2 48.1561
    -8 0 2 37.8192
    -8 0 2 39.7847
    -8 0 2 39.9268
    8 0 -2 44.3357
    7 0 -2 523.221
    7 0 -2 573.316
    -7 0 2 489.97
    -7 0 2 517.442
    -7 0 2 521.009
    7 0 -2 540.184
    6 0 -2 497.692
    -6 0 2 469.481
    6 0 -2 479.91
    -6 0 2 478.807
    -6 0 2 487.232
    -6 0 2 491.572
    -5 0 2 111.033
    5 0 -2 106.398
    -5 0 2 124.634
    -5 0 2 105.759
    5 0 -2 109.609
    -5 0 2 109.26
    -4 0 2 300.432
    -4 0 2 283.867
    -4 0 2 292.214
    4 0 -2 288.741
    4 0 -2 293.761
    -4 0 2 273.225
    4 0 -2 289.499
    3 0 -2 6266.68
    -3 0 2 6283.8
    3 0 -2 5974.07
    -3 0 2 6565.14
    -3 0 2 5896.33
    3 0 -2 5965.26
    2 0 -2 9999.99
    -2 0 2 9522.06
    -2 0 2 9493.76
    -2 0 2 9479.1
    -2 0 2 9839.81
    2 0 -2 9218.4
    2 0 -2 9962.86
    -1 0 2 65.029
    -1 0 2 56.526
    1 0 -2 64.0273
    1 0 -2 64.7194
    0 0 -2 154.591
    0 0 -2 174.778
    0 0 2 156.677
    0 0 2 164.783
    0 0 2 168.226
    0 0 -2 167.495
    -1 0 -2 388.665
    -1 0 -2 392.805
    1 0 2 379.655
    -1 0 -2 401.758
    1 0 2 384.733
    1 0 2 397.244
    -2 0 -2 1277.81
    -2 0 -2 1151.11
    2 0 2 1266.31
    2 0 2 1213.48
    2 0 2 1203.21
    2 0 2 1183.57
    -2 0 -2 1357.09
    -3 0 -2 120.251
    -3 0 -2 115.693
    -3 0 -2 115.795
    3 0 2 110.185
    3 0 2 110.92
    3 0 2 115.191
    3 0 2 110.538
    -3 0 -2 119.636
    -4 0 -2 1312.82
    -4 0 -2 1261.88
    4 0 2 1150.79
    -4 0 -2 1207.58
    -4 0 -2 1249.82
    4 0 2 1140.84
    4 0 2 1153.4
    5 0 2 342.624
    5 0 2 331.154
    -5 0 -2 357.491
    -5 0 -2 323.431
    -6 0 -2 28.5319
    -6 0 -2 26.8191
    6 0 2 27.2554
    -6 0 -2 25.7442
    6 0 2 21.9923
    7 0 2 19.7012
    7 0 2 28.0687
    -7 0 -2 16.8325
    -8 0 -2 990.548
    8 0 2 1043.42
    8 0 2 1025.24
    9 0 2 0.37005
    9 0 2 15.9198
    -9 0 -2 9.76207
    11 -1 -2 18.5871
    11 -1 -2 42.3148
    -11 -1 2 33.6209
    11 1 -2 39.4487
    -11 1 2 27.3575
    -11 1 2 38.7717
    11 1 -2 35.4525
    -10 -1 2 -3.9653
    10 -1 -2 -3.4411
    10 -1 -2 7.76343
    -10 -1 2 -6.3915
    -10 1 2 -2.4802
    10 1 -2 1.7991
    10 1 -2 1.31177
    -10 1 2 1.25092
    9 -1 -2 317.351
    -9 -1 2 307.909
    -9 -1 2 280.772
    9 -1 -2 290.129
    -9 -1 2 276.132
    -9 1 2 316.697
    9 1 -2 323.815
    -9 1 2 291.008
    9 1 -2 313.443
    -8 -1 2 1080.13
    8 -1 -2 1089.88
    8 -1 -2 1093.66
    -8 -1 2 1142.46
    -8 1 2 1091.99
    -8 1 2 1043.79
    8 1 -2 1079.82
    -8 1 2 1006.91
    8 1 -2 1076.81
    7 -1 -2 50.9748
    -7 -1 2 52.1964
    -7 -1 2 57.3961
    7 -1 -2 52.9752
    -7 -1 2 56.1056
    7 -1 -2 56.5564
    -7 -1 2 54.5811
    -7 1 2 50.0718
    -7 1 2 52.8566
    7 1 -2 51.3258
    7 1 -2 52.8619
    7 1 -2 63.4952
    -6 -1 2 259.467
    -6 -1 2 246.639
    6 -1 -2 260.257
    -6 -1 2 237.943
    6 -1 -2 264.57
    6 -1 -2 283.787
    6 1 -2 251.57
    6 1 -2 262.419
    -6 1 2 251.905
    -6 1 2 265.848
    -6 1 2 264.559
    6 1 -2 245.752
    -6 1 2 242.059
    -5 -1 2 80.8676
    5 -1 -2 83.3521
    -5 -1 2 86.7339
    5 -1 -2 91.6802
    -5 -1 2 92.2105
    -5 -1 2 90.5285
    5 1 -2 81.3401
    -5 1 2 85.2142
    -5 1 2 89.6513
    5 1 -2 80.7153
    -5 1 2 102.61
    -5 1 2 91.3743
    5 1 -2 73.7094
    -5 1 2 97.9526
    -4 -1 2 159.87
    4 -1 -2 160.708
    -4 -1 2 167.598
    4 -1 -2 154.328
    4 -1 -2 158.073
    -4 -1 2 183.085
    -4 -1 2 162.434
    4 1 -2 174.14
    4 1 -2 165.168
    -4 1 2 167.031
    -4 1 2 155.331
    4 1 -2 157.935
    -4 1 2 153.129
    -4 1 2 162.32
    3 -1 -2 1473.94
    -3 -1 2 1556.82
    -3 -1 2 1581.35
    -3 -1 2 1471
    -3 -1 2 1561.86
    3 -1 -2 1479.57
    -3 1 2 1424.19
    -3 1 2 1485.59
    -3 1 2 1540.4
    3 1 -2 1411.26
    3 1 -2 1502.99
    3 1 -2 1535.75
    3 1 -2 1604.72
    -3 1 2 1448.53
    -2 -1 2 597.797
    2 -1 -2 696.962
    2 -1 -2 653.625
    -2 -1 2 639.786
    -2 -1 2 627.582
    -2 -1 2 610.503
    -2 1 2 738.578
    2 1 -2 669.981
    2 1 -2 644.304
    2 1 -2 640.321
    -2 1 2 676.653
    -2 1 2 632.188
    -2 1 2 701.17
    2 1 -2 594.475
    -1 -1 2 282.98
    -1 -1 2 262.951
    1 -1 -2 274.642
    1 1 -2 279.547
    -1 1 2 278.101
    -1 1 2 268.703
    0 -1 2 42.6431
    0 -1 2 47.7942
    0 -1 2 45.3336
    0 -1 -2 43.7988
    0 -1 -2 40.5729
    0 1 2 39.18
    0 1 2 43.4009
    0 1 -2 49.0584
    0 1 -2 41.0206
    0 1 -2 48.0967
    0 1 2 42.7079
    -1 -1 -2 429.153
    1 -1 2 422.548
    1 -1 2 423.749
    -1 -1 -2 431.144
    1 -1 2 420.4
    -1 -1 -2 414.647
    1 1 2 388.441
    -1 1 -2 426.695
    -1 1 -2 444.014
    1 1 2 427.744
    1 1 2 421.512
    -1 1 -2 423.309
    2 -1 2 578.577
    -2 -1 -2 581.049
    -2 -1 -2 581.252
    2 -1 2 562.686
    -2 -1 -2 556.309
    2 -1 2 570.672
    2 -1 2 585.623
    2 1 2 585.347
    -2 1 -2 606.727
    2 1 2 586.234
    2 1 2 582.661
    -2 1 -2 585.132
    2 1 2 579.817
    -2 1 -2 569.87
    -3 -1 -2 850.253
    3 -1 2 832.181
    3 -1 2 872.781
    -3 -1 -2 912.84
    -3 -1 -2 831.363
    3 -1 2 863.292
    3 -1 2 871.392
    -3 -1 -2 871.488
    3 1 2 832.675
    -3 1 -2 860.114
    -3 1 -2 837.864
    3 1 2 851.689
    -3 1 -2 870.226
    3 1 2 807.912
    4 -1 2 425.234
    4 -1 2 429.487
    4 -1 2 422.206
    -4 -1 -2 464.442
    -4 -1 -2 436.883
    -4 -1 -2 417.507
    4 -1 2 443.233
    -4 1 -2 434.617
    -4 1 -2 422.628
    -4 1 -2 434.404
    4 1 2 400.468
    4 1 2 441.494
    -4 1 -2 432.925
    -5 -1 -2 142.346
    -5 -1 -2 165.585
    5 -1 2 145.679
    5 -1 2 147.552
    5 1 2 144.893
    -5 1 -2 148.164
    -5 1 -2 150.578
    5 1 2 151.272
    6 -1 2 369.479
    -6 -1 -2 364.245
    6 -1 2 341.85
    6 1 2 343.223
    6 1 2 363.074
    -6 1 -2 371.5
    -6 1 -2 374.315
    -7 -1 -2 12.6632
    7 -1 2 11.7243
    7 -1 2 23.4931
    7 1 2 16.7187
    7 1 2 21.3696
    -7 1 -2 23.4235
    -7 1 -2 21.158
    -7 1 -2 18.3625
    8 -1 2 26.5437
    -8 -1 -2 24.913
    8 -1 2 30.4332
    8 1 2 37.7796
    -8 1 -2 29.7688
    -8 1 -2 28.879
    8 1 2 28.6364
    9 -1 2 237.696
    9 -1 2 238.249
    -9 -1 -2 235.285
    -9 1 -2 209.532
    9 1 2 227.542
    9 1 2 259.366
    11 -2 -2 54.0687
    -11 -2 2 57.6255
    11 -2 -2 57.4344
    -11 2 2 42.7738
    -11 2 2 73.2489
    11 2 -2 51.0861
    11 2 -2 59.1031
    -10 -2 2 40.4747
    -10 -2 2 35.8565
    10 -2 -2 34.5501
    10 -2 -2 40.8285
    10 2 -2 36.1295
    10 2 -2 33.725
    -10 2 2 34.6544
    -10 2 2 33.9422
    -9 -2 2 319.596
    -9 -2 2 285.402
    -9 -2 2 297.622
    9 -2 -2 322.656
    9 -2 -2 314.785
    -9 2 2 310.957
    -9 2 2 303.564
    9 2 -2 314.101
    9 2 -2 321.64
    -8 -2 2 273.391
    8 -2 -2 299.179
    8 -2 -2 283.502
    -8 -2 2 287.88
    -8 -2 2 295.315
    -8 2 2 300.712
    8 2 -2 315.376
    8 2 -2 309.163
    -8 2 2 312.654
    -8 2 2 308.183
    7 -2 -2 52.8425
    7 -2 -2 54.0464
    7 -2 -2 34.2014
    -7 -2 2 46.8038
    -7 -2 2 47.4983
    -7 -2 2 46.0392
    -7 -2 2 48.3839
    -7 2 2 47.8791
    7 2 -2 51.2036
    -7 2 2 50.8018
    -7 2 2 47.2306
    7 2 -2 45.5918
    6 -2 -2 6.26747
    -6 -2 2 4.06565
    6 -2 -2 5.23831
    6 -2 -2 5.46727
    -6 -2 2 4.09285
    6 2 -2 3.93404
    -6 2 2 3.35202
    6 2 -2 7.43118
    -6 2 2 4.8095
    6 2 -2 6.84882
    -6 2 2 6.86673
    -6 2 2 8.29472
    -6 2 2 4.28119
    5 -2 -2 307.775
    -5 -2 2 294.984
    5 -2 -2 347.394
    -5 -2 2 319.058
    -5 -2 2 347.452
    5 -2 -2 351.057
    -5 -2 2 329.903
    -5 2 2 335.814
    5 2 -2 326.046
    -5 2 2 311.365
    5 2 -2 311.323
    5 2 -2 328.193
    -5 2 2 290.738
    -5 2 2 344.725
    4 -2 -2 2702.45
    4 -2 -2 2929.86
    -4 -2 2 2798.04
    -4 -2 2 2884.64
    -4 -2 2 2650.69
    -4 -2 2 2520.92
    4 -2 -2 2691.3
    -4 2 2 2825.78
    -4 2 2 2709.6
    4 2 -2 2694.84
    4 2 -2 2770
    4 2 -2 2540.4
    -4 2 2 2714.45
    4 2 -2 2652.11
    -4 2 2 2716.89
    3 -2 -2 36.0895
    3 -2 -2 41.722
    -3 -2 2 41.1568
    3 -2 -2 40.1646
    -3 -2 2 35.8326
    -3 -2 2 38.6752
    3 2 -2 37.7957
    -3 2 2 38.1766
    -3 2 2 36.5461
    3 2 -2 37.6801
    -3 2 2 36.3947
    -3 2 2 40.397
    3 2 -2 35.7251
    3 2 -2 41.1563
    -2 -2 2 117.419
    2 -2 -2 118.009
    2 -2 -2 113.183
    -2 -2 2 114.639
    -2 -2 2 121.219
    -2 2 2 116.239
    2 2 -2 112.428
    2 2 -2 117.698
    2 2 -2 126.195
    1 -2 -2 4140.73
    1 -2 -2 3924.84
    -1 -2 2 4014.91
    -1 -2 2 4298.98
    -1 -2 2 4135.79
    -1 2 2 4194.39
    1 2 -2 3963.83
    1 2 -2 3895.78
    0 -2 2 1533.14
    0 -2 2 1463.12
    0 -2 -2 1633.03
    0 2 -2 1599.06
    0 2 2 1711.1
    0 2 2 1470.42
    0 2 -2 1659.01
    0 2 -2 1568.32
    -1 -2 -2 1.15219
    1 -2 2 1.46664
    1 -2 2 -0.4885
    1 -2 2 0.08897
    -1 -2 -2 0.47004
    1 2 2 0.32661
    -1 2 -2 1.71334
    -1 2 -2 2.21272
    -1 2 -2 1.07341
    1 2 2 0.53801
    1 2 2 -0.184
    2 -2 2 2675.88
    2 -2 2 2511.59
    2 -2 2 2622.25
    -2 -2 -2 2537.59
    2 -2 2 2594.46
    -2 -2 -2 2772.18
    -2 2 -2 2693.87
    2 2 2 2628.21
    2 2 2 2457.09
    2 2 2 2604.92
    -2 2 -2 2562.09
    -2 2 -2 2583.93
    -3 -2 -2 11.6997
    3 -2 2 10.0426
    3 -2 2 9.21317
    -3 -2 -2 9.84916
    3 -2 2 10.7145
    3 -2 2 11.121
    -3 2 -2 12.6756
    -3 2 -2 10.9275
    3 2 2 12.6946
    -3 2 -2 12.2129
    -3 2 -2 9.36797
    3 2 2 15.5027
    3 2 2 11.529
    -4 -2 -2 59.935
    4 -2 2 59.5837
    4 -2 2 58.5395
    -4 -2 -2 62.7166
    4 -2 2 56.4993
    4 -2 2 55.8781
    -4 2 -2 60.9863
    4 2 2 54.6046
    4 2 2 54.0322
    -4 2 -2 66.6445
    -4 2 -2 59.7426
    -4 2 -2 58.5244
    4 2 2 58.1353
    -5 -2 -2 317.26
    5 -2 2 339.335
    5 -2 2 341.581
    -5 -2 -2 376.64
    5 -2 2 339.716
    5 2 2 342.792
    -5 2 -2 365.154
    -5 2 -2 345.242
    -6 -2 -2 1236.68
    6 -2 2 1139.69
    6 -2 2 1201.33
    6 2 2 1198.1
    6 2 2 1146.23
    -6 2 -2 1236.53
    -6 2 -2 1171.4
    -7 -2 -2 124.885
    7 -2 2 115.688
    7 -2 2 108.667
    -7 2 -2 113.53
    -7 2 -2 103.161
    7 2 2 132.018
    7 2 2 116.86
    8 -2 2 55.7108
    -8 -2 -2 45.5689
    8 -2 2 71.0364
    -8 2 -2 54.1574
    -8 2 -2 51.8299
    8 2 2 53.9815
    8 2 2 67.0411
    -9 -2 -2 1.05085
    9 -2 2 8.85386
    9 -2 2 12.7305
    -9 2 -2 11.7734
    9 2 2 4.56068
    9 2 2 12.7709
    -11 -3 2 13.8855
    11 -3 -2 21.3529
    11 -3 -2 14.4312
    -11 3 2 7.79662
    11 3 -2 14.6033
    -11 3 2 7.64936
    11 3 -2 16.2732
    -10 -3 2 488.459
    10 -3 -2 487.921
    10 -3 -2 488.45
    10 3 -2 473.974
    10 3 -2 475.431
    -10 3 2 504.913
    -10 3 2 475.89
    9 -3 -2 282.93
    -9 -3 2 284.204
    9 -3 -2 296.418
    -9 -3 2 271.391
    9 3 -2 290.294
    9 3 -2 303.387
    -9 3 2 313.089
    -9 3 2 304.623
    -8 -3 2 -2.1428
    8 -3 -2 0.45813
    8 -3 -2 0.30682
    -8 -3 2 0.95461
    -8 -3 2 -1.7596
    -8 3 2 2.51738
    -8 3 2 -0.7493
    8 3 -2 -0.2659
    8 3 -2 0.62849
    7 -3 -2 7.13251
    -7 -3 2 6.0886
    -7 -3 2 10.1891
    -7 -3 2 9.18107
    7 -3 -2 9.36112
    -7 3 2 10.2335
    7 3 -2 10.7449
    -7 3 2 9.68898
    -7 3 2 10.0516
    -6 -3 2 114.698
    -6 -3 2 106.223
    6 -3 -2 94.2894
    6 -3 -2 105.483
    -6 -3 2 112.003
    6 -3 -2 104.882
    6 3 -2 108.053
    -6 3 2 107.651
    6 3 -2 109.242
    -6 3 2 105.454
    6 3 -2 116.178
    -5 -3 2 141.211
    5 -3 -2 145.104
    5 -3 -2 128.266
    5 -3 -2 143.928
    -5 -3 2 149.221
    -5 -3 2 156.394
    -5 -3 2 150.17
    -5 3 2 144.868
    5 3 -2 144.081
    -5 3 2 151.999
    5 3 -2 158.133
    -5 3 2 142.542
    -5 3 2 153.434
    5 3 -2 143.177
    5 3 -2 157.623
    4 -3 -2 679.03
    4 -3 -2 628.928
    4 -3 -2 607.101
    -4 -3 2 627.456
    -4 -3 2 602.614
    -4 -3 2 607.927
    -4 -3 2 609.844
    -4 3 2 534.267
    -4 3 2 628.078
    4 3 -2 561.394
    4 3 -2 609.013
    4 3 -2 614.956
    -4 3 2 636.977
    -4 3 2 624.473
    4 3 -2 649.068
    -3 -3 2 28.1095
    -3 -3 2 29.4571
    -3 -3 2 24.5268
    3 -3 -2 28.4067
    -3 -3 2 31.1323
    3 -3 -2 29.0137
    3 3 -2 28.9351
    -3 3 2 30.6764
    -3 3 2 27.6911
    -3 3 2 29.8114
    -3 3 2 31.0094
    3 3 -2 26.2597
    3 3 -2 27.068
    3 3 -2 26.9017
    2 -3 -2 3177.62
    -2 -3 2 3223.64
    -2 -3 2 3241.92
    -2 -3 2 3156.75
    -2 3 2 3186.42
    2 3 -2 3238.1
    -2 3 2 3066.65
    -2 3 2 3064.93
    2 3 -2 3203.99
    -1 -3 2 2087.19
    -1 -3 2 1960.65
    -1 -3 2 1835.98
    1 -3 -2 1916.39
    1 3 -2 1984.99
    1 3 -2 1836.77
    -1 3 2 1884.77
    -1 3 2 1941.68
    1 3 -2 1765.38
    -1 3 2 1925.48
    0 -3 2 5083.44
    0 -3 -2 5539.37
    0 -3 2 5132.54
    0 -3 2 5218.99
    0 3 -2 5367.61
    0 3 -2 5267.13
    0 3 -2 5338.08
    0 3 2 4893.32
    0 3 2 5364.41
    0 3 2 5259.49
    1 -3 2 229.053
    1 -3 2 229.8
    1 -3 2 218.234
    -1 -3 -2 221.983
    1 -3 2 216.406
    -1 3 -2 227.684
    1 3 2 221.254
    -1 3 -2 224.299
    1 3 2 218.75
    1 3 2 230.601
    -1 3 -2 228.173
    -2 -3 -2 105.703
    -2 -3 -2 98.7637
    2 -3 2 118.597
    2 -3 2 107.819
    2 -3 2 109.778
    2 -3 2 110.311
    -2 3 -2 108.833
    2 3 2 102.127
    2 3 2 107.014
    -2 3 -2 114.45
    -2 3 -2 115.814
    2 3 2 105.825
    3 -3 2 193.049
    -3 -3 -2 199.111
    3 -3 2 199.186
    3 -3 2 192.936
    3 3 2 199.122
    3 3 2 188.211
    -3 3 -2 192.388
    -3 3 -2 211.938
    -4 -3 -2 539.019
    -4 -3 -2 523.011
    4 -3 2 554.416
    4 -3 2 532.421
    4 3 2 524.835
    -4 3 -2 529.417
    -4 3 -2 540.01
    -4 3 -2 527.799
    4 3 2 530.951
    -4 3 -2 541.357
    5 -3 2 216.075
    -5 -3 -2 218.426
    5 -3 2 198.65
    -5 -3 -2 203.423
    5 -3 2 206.534
    -5 3 -2 211.99
    5 3 2 203.897
    -5 3 -2 209.505
    5 3 2 214.455
    -6 -3 -2 7.207
    6 -3 2 7.59245
    6 -3 2 7.53635
    -6 3 -2 6.42509
    6 3 2 9.34647
    -6 3 -2 10.5661
    6 3 2 8.55126
    7 -3 2 856.299
    -7 -3 -2 886.32
    7 -3 2 842.785
    -7 3 -2 881.368
    7 3 2 863.512
    -7 3 -2 876.916
    7 3 2 895.937
    8 -3 2 18.8896
    -8 -3 -2 8.75657
    8 -3 2 24.4429
    8 3 2 16.784
    8 3 2 11.7065
    -8 3 -2 19.091
    -8 3 -2 14.2389
    -9 -3 -2 4.94044
    9 -3 2 4.42136
    9 -3 2 -1.1059
    9 3 2 0.99178
    9 3 2 -7.4238
    -9 3 -2 1.75953
    11 -4 -2 6.30472
    -11 -4 2 1.57327
    11 -4 -2 -1.188
    -11 4 2 -0.0647
    11 4 -2 -4.8008
    11 4 -2 2.13113
    -11 4 2 -1.6046
    -10 -4 2 57.6294
    -10 -4 2 77.3229
    10 -4 -2 88.2989
    10 -4 -2 64.2302
    -10 4 2 63.8167
    10 4 -2 67.3007
    -10 4 2 70.5677
    10 4 -2 71.2508
    -9 -4 2 166.37
    -9 -4 2 216.707
    9 -4 -2 194.073
    9 -4 -2 218.079
    9 4 -2 182.671
    -9 4 2 185.907
    9 4 -2 196.696
    -9 4 2 176.109
    8 -4 -2 122.867
    -8 -4 2 103.136
    8 -4 -2 117.668
    -8 -4 2 103.501
    -8 -4 2 106.882
    -8 -4 2 126.306
    8 4 -2 114.975
    -8 4 2 109.427
    8 4 -2 119.027
    -8 4 2 116.876
    -7 -4 2 876.235
    -7 -4 2 891.458
    7 -4 -2 827.851
    -7 -4 2 901.889
    7 -4 -2 914.101
    7 4 -2 889.608
    -7 4 2 819.509
    7 4 -2 878.199
    -6 -4 2 292.214
    -6 -4 2 307.627
    -6 -4 2 286.079
    6 -4 -2 284.106
    6 -4 -2 273.457
    6 -4 -2 304.613
    6 4 -2 287.06
    6 4 -2 297.77
    -6 4 2 290.761
    -6 4 2 264.99
    -6 4 2 278.267
    6 4 -2 257.832
    5 -4 -2 109.971
    -5 -4 2 113.997
    5 -4 -2 124.757
    -5 -4 2 117.191
    5 -4 -2 118.708
    -5 -4 2 126.986
    -5 -4 2 119.38
    -5 4 2 131.848
    -5 4 2 119.243
    5 4 -2 123.257
    5 4 -2 117.332
    -5 4 2 106.666
    5 4 -2 123.771
    5 4 -2 113.205
    -5 4 2 111.757
    4 -4 -2 32.5248
    -4 -4 2 38.1678
    -4 -4 2 33.1192
    -4 -4 2 36.7873
    4 -4 -2 36.2466
    4 -4 -2 30.2782
    -4 4 2 31.7425
    -4 4 2 35.8996
    4 4 -2 33.0464
    4 4 -2 32.0521
    4 4 -2 39.4741
    -4 4 2 32.5769
    4 4 -2 35.3654
    -4 4 2 33.021
    -3 -4 2 339.121
    3 -4 -2 354.241
    -3 -4 2 364.701
    -3 -4 2 362.515
    3 -4 -2 355.574
    -3 -4 2 357.118
    -3 4 2 367.753
    -3 4 2 367.032
    -3 4 2 337.259
    3 4 -2 358.871
    3 4 -2 338.154
    -3 4 2 351.374
    3 4 -2 342.97
    3 4 -2 358.32
    2 -4 -2 1679.01
    -2 -4 2 1905.78
    2 -4 -2 1826.49
    -2 -4 2 1949.37
    -2 -4 2 1904.89
    -2 -4 2 1749.57
    2 4 -2 1914.48
    -2 4 2 1871.04
    2 4 -2 1901.35
    -2 4 2 1917.12
    2 4 -2 1900.03
    -2 4 2 1862.52
    1 -4 -2 309.93
    -1 -4 2 315.805
    -1 -4 2 314.685
    -1 -4 2 289.549
    1 -4 -2 320.531
    -1 4 2 335.576
    -1 4 2 327.721
    1 4 -2 300.713
    -1 4 2 316.324
    1 4 -2 342.63
    1 4 -2 308.834
    0 -4 -2 288.033
    0 -4 2 291.684
    0 -4 2 270.514
    0 -4 2 300.932
    0 -4 -2 265.409
    0 4 2 278.251
    0 4 2 275.381
    0 4 -2 272.224
    0 4 2 268.01
    0 4 -2 282.558
    0 4 -2 282.98
    1 -4 2 448.962
    1 -4 2 443.208
    -1 -4 -2 432.517
    1 -4 2 446.116
    1 -4 2 465.173
    1 4 2 452.668
    -1 4 -2 447.012
    1 4 2 433.639
    -1 4 -2 444.415
    -1 4 -2 429.093
    1 4 2 451.197
    1 4 2 422.541
    2 -4 2 349.147
    -2 -4 -2 335.693
    -2 -4 -2 374.448
    2 -4 2 320.624
    2 -4 2 352.421
    2 -4 2 351.385
    -2 4 -2 321.367
    2 4 2 327.681
    -2 4 -2 322.74
    -2 4 -2 346.895
    2 4 2 346.745
    2 4 2 337.174
    2 4 2 347.185
    -3 -4 -2 902.106
    3 -4 2 873.014
    -3 -4 -2 777.783
    3 -4 2 866.72
    3 -4 2 776.939
    3 -4 2 862.276
    3 4 2 853.042
    -3 4 -2 859.946
    3 4 2 827.561
    -3 4 -2 833.703
    3 4 2 813.432
    -3 4 -2 868.683
    -4 -4 -2 841.877
    -4 -4 -2 907.882
    4 -4 2 840.875
    4 -4 2 905.356
    4 -4 2 872.507
    -4 4 -2 906.855
    -4 4 -2 869.641
    -4 4 -2 875.139
    4 4 2 917.229
    4 4 2 896.309
    5 -4 2 12.9603
    5 -4 2 15.0348
    5 -4 2 18.4922
    -5 -4 -2 13.2891
    -5 -4 -2 17.9975
    5 4 2 12.7842
    -5 4 -2 15.3581
    5 4 2 13.5357
    -5 4 -2 8.60172
    -5 4 -2 16.6486
    -6 -4 -2 15.5303
    6 -4 2 17.9668
    6 -4 2 23.2073
    6 -4 2 22.5134
    6 4 2 20.1803
    -6 4 -2 22.6102
    6 4 2 30.2204
    -6 4 -2 25.3918
    7 -4 2 547.612
    -7 -4 -2 546.812
    7 -4 2 549.889
    -7 4 -2 541.809
    7 4 2 515.431
    -7 4 -2 514.583
    7 4 2 523.806
    8 -4 2 147.244
    -8 -4 -2 160.747
    8 -4 2 156.774
    -8 4 -2 130.569
    8 4 2 172.541
    8 4 2 154.75
    9 -4 2 12.2597
    -9 -4 -2 5.86158
    9 -4 2 18.0149
    9 4 2 17.162
    -9 4 -2 20.9023
    9 4 2 6.5684
    10 -5 -2 41.5958
    10 -5 -2 38.0769
    -10 -5 2 37.6354
    -10 -5 2 39.0594
    -10 5 2 32.0228
    -10 5 2 35.7993
    10 5 -2 33.3376
    10 5 -2 34.3782
    -9 -5 2 239.244
    9 -5 -2 262.839
    9 -5 -2 262.124
    -9 -5 2 239.206
    -9 5 2 259.426
    9 5 -2 243.059
    -9 5 2 245.767
    9 5 -2 240.135
    -8 -5 2 378.798
    -8 -5 2 380.695
    8 -5 -2 396.544
    8 -5 -2 385.667
    -8 -5 2 378.429
    -8 5 2 375.588
    8 5 -2 400.277
    8 5 -2 382.274
    7 -5 -2 534.065
    -7 -5 2 546.695
    7 -5 -2 517.695
    -7 -5 2 549.576
    -7 -5 2 529.065
    -7 5 2 592.494
    7 5 -2 558.269
    7 5 -2 561.995
    6 -5 -2 257.942
    -6 -5 2 261.965
    6 -5 -2 255.099
    -6 -5 2 251.475
    -6 -5 2 264.683
    6 -5 -2 252.081
    6 5 -2 251.881
    6 5 -2 272.738
    -6 5 2 263.462
    6 5 -2 255.826
    6 5 -2 263.537
    -6 5 2 257.819
    -5 -5 2 772.082
    5 -5 -2 769.027
    -5 -5 2 705.909
    5 -5 -2 739.874
    5 -5 -2 775.143
    -5 -5 2 716.545
    -5 -5 2 762.82
    -5 5 2 780.584
    5 5 -2 746.126
    -5 5 2 812.56
    -5 5 2 773.995
    -5 5 2 766.17
    5 5 -2 769.241
    5 5 -2 753.354
    5 5 -2 751.754
    -4 -5 2 250.783
    4 -5 -2 240.204
    -4 -5 2 247.443
    -4 -5 2 235.544
    4 -5 -2 251.614
    -4 -5 2 248.079
    -4 5 2 239.865
    4 5 -2 238.617
    4 5 -2 254.291
    4 5 -2 241.047
    -4 5 2 254.441
    4 5 -2 244.045
    -4 5 2 256.799
    -4 5 2 251.819
    -3 -5 2 1211.95
    3 -5 -2 1169.81
    -3 -5 2 1147.58
    3 -5 -2 1167.2
    -3 -5 2 1108.94
    -3 -5 2 1165.88
    3 -5 -2 1203.82
    -3 5 2 1179.12
    -3 5 2 1161.61
    -3 5 2 1256.51
    3 5 -2 1247.69
    3 5 -2 1228.24
    -3 5 2 1106.31
    3 5 -2 1198.77
    2 -5 -2 197
    -2 -5 2 190.873
    -2 -5 2 180.94
    -2 -5 2 188.176
    2 -5 -2 195.406
    -2 5 2 207.485
    2 5 -2 183.251
    2 5 -2 185.631
    -2 5 2 213.812
    -2 5 2 192.776
    -1 -5 2 1762.43
    1 -5 -2 1809.02
    -1 -5 2 1776.58
    -1 -5 2 1855.32
    1 -5 -2 1652.3
    -1 5 2 1807.31
    -1 5 2 1825.68
    1 5 -2 1804.26
    -1 5 2 1868.89
    1 5 -2 1785
    0 -5 -2 26.8753
    0 -5 2 23.7073
    0 -5 2 26.5997
    0 -5 2 25.0279
    0 -5 -2 28.5321
    0 5 -2 27.3179
    0 5 -2 26.6211
    0 5 2 24.9317
    0 5 2 25.1303
    0 5 -2 21.4396
    0 5 2 29.1227
    1 -5 2 2.70049
    -1 -5 -2 1.52605
    1 -5 2 0.41944
    -1 -5 -2 0.44935
    1 -5 2 4.40822
    1 -5 2 1.2733
    1 5 2 2.12508
    -1 5 -2 2.29905
    -1 5 -2 1.64622
    1 5 2 -1.0443
    1 5 2 0.12839
    1 5 2 0.30233
    -1 5 -2 0.09237
    2 -5 2 1973.72
    2 -5 2 1833.65
    -2 -5 -2 1912.86
    2 -5 2 1970.32
    2 -5 2 2034.12
    2 5 2 1875.31
    -2 5 -2 1914.84
    -2 5 -2 2052.23
    2 5 2 1945.5
    2 5 2 1916.14
    2 5 2 1957.93
    -2 5 -2 1904.26
    -3 -5 -2 944.888
    3 -5 2 1000.12
    -3 -5 -2 980.243
    3 -5 2 971.43
    3 -5 2 977.96
    3 -5 2 1010.17
    3 5 2 967.498
    3 5 2 887.409
    -3 5 -2 968.222
    -3 5 -2 1009.32
    -3 5 -2 960.268
    3 5 2 937.465
    -4 -5 -2 301.691
    4 -5 2 309.435
    4 -5 2 297.557
    4 -5 2 302.822
    -4 -5 -2 290.077
    -4 5 -2 293.548
    4 5 2 296.877
    -4 5 -2 302.171
    4 5 2 306.185
    5 -5 2 133.224
    -5 -5 -2 149.744
    5 -5 2 145.389
    -5 -5 -2 155.137
    -5 5 -2 130.56
    -5 5 -2 157.516
    -5 5 -2 130.463
    5 5 2 145.612
    6 -5 2 35.6879
    6 -5 2 44.759
    -6 -5 -2 29.8707
    6 -5 2 40.7615
    -6 5 -2 34.8974
    -6 5 -2 31.9387
    6 5 2 31.8341
    6 5 2 41.7717
    7 -5 2 87.5135
    7 -5 2 90.0214
    -7 -5 -2 72.7846
    -7 5 -2 88.6197
    -7 5 -2 69.0276
    7 5 2 77.0936
    7 5 2 72.9877
    8 -5 2 366.695
    -8 -5 -2 394.343
    8 -5 2 363.277
    8 5 2 374.723
    -8 5 -2 394.242
    8 5 2 355.03
    -9 -5 -2 282.546
    9 -5 2 321.771
    9 -5 2 317.013
    9 5 2 303.063
    -9 5 -2 294.352
    9 5 2 312.843
    -10 -6 2 131.25
    10 -6 -2 146.63
    10 -6 -2 137.706
    -10 6 2 141.895
    -10 6 2 144.66
    10 6 -2 145.011
    10 6 -2 138.798
    -9 -6 2 9.05494
    -9 -6 2 13.0809
    9 -6 -2 13.8556
    9 -6 -2 7.60335
    9 6 -2 13.5025
    -9 6 2 13.2228
    9 6 -2 13.1277
    8 -6 -2 98.7073
    -8 -6 2 90.9626
    8 -6 -2 107.745
    -8 -6 2 83.5037
    -8 -6 2 90.9703
    8 6 -2 89.4885
    8 6 -2 88.4842
    -8 6 2 78.8504
    7 -6 -2 36.8539
    -7 -6 2 34.4404
    -7 -6 2 33.5376
    -7 -6 2 27.9169
    7 -6 -2 41.3839
    -7 6 2 28.0762
    7 6 -2 33.9082
    7 6 -2 36.4774
    6 -6 -2 23.181
    -6 -6 2 25.4965
    -6 -6 2 22.8426
    6 -6 -2 19.3312
    -6 -6 2 22.3221
    6 -6 -2 22.3718
    6 6 -2 22.1744
    6 6 -2 21.5372
    6 6 -2 25.3621
    -6 6 2 18.0673
    -6 6 2 21.0226
    5 -6 -2 393.442
    5 -6 -2 386.246
    -5 -6 2 392.68
    -5 -6 2 392.543
    -5 -6 2 370.715
    5 -6 -2 396.267
    -5 -6 2 376.852
    -5 6 2 404.486
    5 6 -2 392.034
    5 6 -2 393.567
    -5 6 2 387.252
    5 6 -2 412.129
    -5 6 2 362.347
    5 6 -2 423.577
    -4 -6 2 39.7726
    4 -6 -2 39.9966
    4 -6 -2 36.9337
    -4 -6 2 40.604
    -4 -6 2 38.2816
    -4 -6 2 40.7625
    4 6 -2 44.6977
    -4 6 2 47.3934
    -4 6 2 40.7544
    -4 6 2 42.4778
    4 6 -2 39.157
    -4 6 2 39.4527
    4 6 -2 40.1053
    -3 -6 2 185.069
    -3 -6 2 199.399
    3 -6 -2 184.879
    3 -6 -2 186.865
    -3 -6 2 211.203
    3 -6 -2 198.41
    -3 6 2 185.822
    -3 6 2 204.391
    -3 6 2 200.059
    3 6 -2 187.71
    3 6 -2 198.881
    3 6 -2 198.858
    -3 6 2 198.008
    -2 -6 2 52.4873
    2 -6 -2 59.0143
    -2 -6 2 69.6835
    -2 -6 2 63.2033
    2 -6 -2 56.7384
    -2 6 2 64.6475
    -2 6 2 52.1806
    -2 6 2 54.8594
    2 6 -2 65.6895
    2 6 -2 63.5489
    2 6 -2 56.6853
    -1 -6 2 610.792
    -1 -6 2 640.564
    -1 -6 2 611.88
    1 -6 -2 612.899
    1 -6 -2 606.831
    1 6 -2 586.878
    1 6 -2 594.633
    1 6 -2 541.972
    -1 6 2 628.872
    -1 6 2 599.213
    -1 6 2 604.156
    0 -6 2 446.169
    0 -6 -2 423.967
    0 -6 -2 441.009
    0 -6 2 449.892
    0 -6 2 428.141
    0 -6 2 422.519
    0 6 2 443.556
    0 6 2 437.705
    0 6 -2 426.785
    0 6 2 441.641
    0 6 -2 423.151
    0 6 -2 428.948
    -1 -6 -2 1912.75
    1 -6 2 2026.31
    1 -6 2 1843.1
    -1 -6 -2 1995.54
    1 -6 2 1996.79
    1 -6 2 1946.9
    -1 6 -2 1940.82
    1 6 2 1967.17
    1 6 2 1693.51
    1 6 2 1962.45
    1 6 2 2019.7
    -1 6 -2 1694.47
    1 6 2 1884.42
    -1 6 -2 1919.15
    2 -6 2 153.319
    -2 -6 -2 151.969
    2 -6 2 155.008
    2 -6 2 154.653
    2 6 2 157.352
    2 6 2 139.883
    -2 6 -2 152.801
    -2 6 -2 153.242
    2 6 2 149.41
    3 -6 2 9.19583
    -3 -6 -2 8.50107
    3 -6 2 11.3524
    3 -6 2 15.3948
    3 -6 2 11.3757
    3 6 2 6.78691
    3 6 2 9.09684
    -3 6 -2 10.4937
    -3 6 -2 9.94317
    3 6 2 10.7777
    -3 6 -2 8.95769
    4 -6 2 358.113
    4 -6 2 329.23
    4 -6 2 366.117
    -4 -6 -2 397.639
    -4 -6 -2 399.612
    4 6 2 386.327
    4 6 2 341.028
    -4 6 -2 376.093
    -4 6 -2 369.228
    5 -6 2 630.846
    -5 -6 -2 621.411
    -5 -6 -2 640.149
    5 -6 2 617.427
    5 -6 2 639.665
    5 6 2 604.45
    5 6 2 656.084
    -5 6 -2 607.935
    -5 6 -2 598.555
    6 -6 2 312.08
    -6 -6 -2 282.946
    6 -6 2 303.618
    6 -6 2 292.573
    -6 -6 -2 307.738
    6 6 2 311.924
    6 6 2 322.445
    -6 6 -2 325.403
    -7 -6 -2 12.6422
    7 -6 2 14.3682
    7 -6 2 11.2508
    7 -6 2 13.6556
    7 6 2 14.8451
    -7 6 -2 6.75963
    7 6 2 13.9989
    8 -6 2 2.81526
    8 -6 2 15.1305
    -8 -6 -2 9.45695
    8 6 2 12.2746
    8 6 2 13.7106
    -8 6 -2 11.4277
    -9 -6 -2 23.0659
    9 -6 2 14.9045
    9 6 2 19.5979
    9 6 2 11.5739
    10 -7 -2 334.989
    10 -7 -2 340.142
    -10 -7 2 343.719
    10 7 -2 330.958
    10 7 -2 321.995
    -10 7 2 323.806
    -10 7 2 363.599
    9 -7 -2 204.982
    -9 -7 2 187.544
    -9 -7 2 213.344
    9 -7 -2 210.552
    9 7 -2 220.492
    -9 7 2 198.803
    9 7 -2 214.242
    8 -7 -2 20.9547
    -8 -7 2 14.5662
    -8 -7 2 17.6883
    -8 -7 2 22.0956
    8 -7 -2 20.882
    -8 7 2 24.6645
    8 7 -2 15.3547
    8 7 -2 17.8961
    -7 -7 2 140.118
    -7 -7 2 130.062
    7 -7 -2 139.142
    7 -7 -2 144.27
    -7 -7 2 155.621
    7 7 -2 138.844
    7 7 -2 127.867
    7 7 -2 140.35
    -7 7 2 151.485
    -6 -7 2 438.323
    -6 -7 2 455.503
    6 -7 -2 413.609
    6 -7 -2 427.08
    -6 -7 2 446.224
    -6 7 2 432.874
    6 7 -2 443.228
    6 7 -2 433.283
    6 7 -2 431.464
    -6 7 2 455.74
    5 -7 -2 16.2452
    5 -7 -2 13.9673
    -5 -7 2 11.5652
    5 -7 -2 15.7661
    -5 -7 2 15.4771
    -5 -7 2 17.4839
    -5 7 2 15.9265
    -5 7 2 14.0249
    5 7 -2 16.3111
    5 7 -2 16.4948
    5 7 -2 18.5501
    -4 -7 2 345.016
    -4 -7 2 335.745
    4 -7 -2 353.577
    4 -7 -2 349.497
    4 -7 -2 331.442
    4 7 -2 321.474
    -4 7 2 344.481
    -4 7 2 335.358
    4 7 -2 334.91
    -4 7 2 359.426
    -4 7 2 310.008
    4 7 -2 326.703
    3 -7 -2 268.117
    3 -7 -2 263.578
    -3 -7 2 290.871
    -3 -7 2 278.157
    -3 7 2 271.658
    -3 7 2 276.327
    3 7 -2 260.42
    3 7 -2 266.662
    -3 7 2 270.465
    -3 7 2 281.994
    3 7 -2 286.742
    2 -7 -2 4.53532
    2 -7 -2 4.91838
    -2 -7 2 3.31797
    -2 -7 2 1.69819
    -2 -7 2 4.60856
    2 7 -2 2.94862
    -2 7 2 3.76376
    -2 7 2 2.3101
    -2 7 2 2.78523
    2 7 -2 1.42828
    2 7 -2 1.32912
    1 -7 -2 14.8418
    -1 -7 2 15.4468
    -1 -7 2 10.8172
    -1 -7 2 15.8844
    1 -7 -2 14.7657
    -1 7 2 12.9942
    1 7 -2 11.6358
    -1 7 2 11.9661
    1 7 -2 15.8751
    -1 7 2 14.0242
    1 7 -2 15.7991
    0 -7 2 328.952
    0 -7 2 330.058
    0 -7 -2 293.072
    0 -7 2 319.342
    0 -7 2 334.614
    0 -7 -2 300.209
    0 7 2 339.303
    0 7 2 338.859
    0 7 -2 317.215
    0 7 -2 308.765
    0 7 2 322.443
    0 7 -2 309.493
    -1 -7 -2 5781.24
    -1 -7 -2 5710.67
    1 -7 2 5582.77
    1 -7 2 6357.33
    1 -7 2 6231.94
    1 -7 2 5646.35
    1 7 2 6201.11
    -1 7 -2 6086.04
    1 7 2 5833.38
    1 7 2 6279.24
    1 7 2 5831.28
    -1 7 -2 5966.81
    -1 7 -2 6132.16
    2 -7 2 57.0494
    -2 -7 -2 50.032
    2 -7 2 54.1267
    -2 -7 -2 45.3447
    -2 7 -2 54.3397
    2 7 2 43.1358
    -2 7 -2 55.5413
    2 7 2 42.7043
    2 7 2 49.2021
    2 7 2 46.8016
    2 7 2 45.8046
    -2 7 -2 46.978
    3 -7 2 111.033
    -3 -7 -2 92.4145
    -3 -7 -2 97.0499
    3 -7 2 92.7483
    3 -7 2 107.443
    3 7 2 98.6088
    -3 7 -2 94.6043
    -3 7 -2 104.76
    3 7 2 84.07
    3 7 2 98.6495
    -4 -7 -2 279.015
    4 -7 2 275.811
    4 -7 2 290.469
    4 -7 2 274.558
    4 7 2 308.928
    -4 7 -2 287.38
    4 7 2 283.437
    -4 7 -2 269.273
    5 -7 2 952.957
    -5 -7 -2 891.487
    5 -7 2 957.009
    5 -7 2 946.358
    -5 -7 -2 910.009
    5 7 2 932.094
    5 7 2 977.25
    -5 7 -2 964.688
    6 -7 2 98.2538
    -6 -7 -2 104.291
    -6 -7 -2 80.4996
    6 -7 2 92.3268
    6 -7 2 93.7954
    -6 7 -2 89.7061
    6 7 2 100.708
    6 7 2 93.7385
    7 -7 2 470.631
    7 -7 2 466.448
    7 -7 2 471.028
    -7 -7 -2 469.896
    7 7 2 432.6
    7 7 2 470.304
    -7 7 -2 459.747
    -8 -7 -2 99.948
    8 -7 2 99.3304
    8 -7 2 92.7957
    8 7 2 106.704
    -8 7 -2 106.923
    8 7 2 104.87
    9 -7 2 20.6971
    -9 -7 -2 16.2349
    9 -7 2 14.7999
    9 7 2 14.462
    9 7 2 16.5607
    -9 7 -2 16.0098
    10 -8 -2 19.6921
    -10 -8 2 9.84718
    10 -8 -2 8.17484
    -10 8 2 10.9632
    10 8 -2 10.4856
    10 8 -2 12.6202
    -9 -8 2 197.162
    9 -8 -2 161.41
    -9 -8 2 158.146
    9 -8 -2 194.377
    9 8 -2 156.823
    9 8 -2 184.806
    -9 8 2 162.263
    -8 -8 2 30.732
    -8 -8 2 34.3201
    8 -8 -2 28.9001
    8 -8 -2 34.079
    8 8 -2 31.0994
    8 8 -2 27.7398
    -8 8 2 36.597
    7 -8 -2 65.5769
    7 -8 -2 52.9885
    -7 -8 2 46.5455
    -7 -8 2 51.3623
    -7 -8 2 46.4712
    7 8 -2 56.6341
    7 8 -2 47.2283
    -7 8 2 59.9557
    7 8 -2 53.3874
    -6 -8 2 532.541
    -6 -8 2 524.849
    6 -8 -2 515.36
    6 8 -2 518.178
    -6 8 2 514.028
    6 8 -2 532.554
    -6 8 2 542.002
    5 -8 -2 367.739
    5 -8 -2 366.134
    -5 -8 2 373.954
    -5 -8 2 354.207
    5 -8 -2 338.371
    5 8 -2 361.926
    -5 8 2 371.88
    -5 8 2 365.508
    5 8 -2 357.772
    4 -8 -2 335.234
    -4 -8 2 344.181
    -4 -8 2 332.023
    -4 -8 2 350.777
    4 -8 -2 318.544
    4 -8 -2 327.941
    4 8 -2 340.478
    4 8 -2 319.437
    -4 8 2 405.768
    -4 8 2 352.367
    -4 8 2 378.219
    3 -8 -2 41.9078
    -3 -8 2 28.0306
    3 -8 -2 34.5304
    -3 -8 2 31.8862
    3 8 -2 38.5149
    3 8 -2 34.4479
    3 8 -2 36.8679
    -3 8 2 50.3919
    -3 8 2 39.412
    -3 8 2 42.1782
    -3 8 2 37.0828
    2 -8 -2 64.1897
    -2 -8 2 56.0433
    -2 -8 2 65.0006
    -2 -8 2 61.1485
    -2 8 2 64.3486
    2 8 -2 49.3588
    2 8 -2 59.7261
    2 8 -2 54.0403
    -2 8 2 50.757
    2 8 -2 57.5909
    -2 8 2 59.3631
    -1 -8 2 323.92
    1 -8 -2 297.311
    -1 -8 2 304.596
    -1 -8 2 319.633
    1 -8 -2 320.431
    -1 8 2 314.227
    -1 8 2 305.283
    1 8 -2 291.296
    1 8 -2 304.897
    -1 8 2 286.332
    1 8 -2 315.012
    0 -8 -2 384.23
    0 -8 2 376.09
    0 -8 2 365.034
    0 -8 -2 366.069
    0 8 2 411.949
    0 8 2 391.109
    0 8 -2 376.392
    0 8 -2 407.97
    0 8 -2 390.348
    0 8 2 380.576
    -1 -8 -2 1372.47
    1 -8 2 1285.4
    1 -8 2 1487.46
    1 -8 2 1567.76
    -1 -8 -2 1513.82
    1 8 2 1566.22
    -1 8 -2 1470.14
    1 8 2 1495.66
    1 8 2 1521.83
    -1 8 -2 1500.39
    1 8 2 1538.85
    -1 8 -2 1418.49
    2 -8 2 340.422
    2 -8 2 333.47
    -2 -8 -2 318.333
    2 -8 2 309.672
    -2 -8 -2 314.908
    2 -8 2 310.221
    -2 8 -2 317.755
    -2 8 -2 322.61
    2 8 2 300.081
    2 8 2 327.483
    2 8 2 320.592
    2 8 2 319.974
    -3 -8 -2 5.26589
    3 -8 2 2.26569
    3 -8 2 6.10398
    -3 -8 -2 3.36812
    3 -8 2 3.74896
    -3 8 -2 0.79694
    -3 8 -2 3.55207
    3 8 2 6.25367
    3 8 2 3.58848
    3 8 2 5.07817
    4 -8 2 8.45361
    4 -8 2 2.6872
    4 -8 2 8.37724
    -4 -8 -2 4.85165
    4 8 2 8.49721
    4 8 2 10.1988
    4 8 2 8.05016
    -4 8 -2 9.29576
    -5 -8 -2 10.966
    5 -8 2 8.8279
    5 -8 2 14.0392
    5 -8 2 9.43164
    5 8 2 12.0782
    5 8 2 12.7364
    -5 8 -2 10.1411
    6 -8 2 115.038
    6 -8 2 103.021
    6 -8 2 87.3657
    -6 -8 -2 102.402
    6 8 2 86.0466
    -6 8 -2 102.182
    6 8 2 93.1828
    7 -8 2 112.592
    7 -8 2 116.24
    7 -8 2 127.629
    -7 -8 -2 116.895
    7 8 2 129.72
    -7 8 -2 118.962
    7 8 2 110.042
    -8 -8 -2 40.3072
    8 -8 2 39.6071
    8 -8 2 34.2228
    -8 8 -2 33.794
    8 8 2 35.5785
    8 8 2 45.2827
    -10 -9 2 6.01749
    10 -9 -2 2.11111
    10 -9 -2 13.949
    -10 9 2 4.1977
    -9 -9 2 22.6334
    9 -9 -2 19.7028
    -9 -9 2 13.8317
    9 -9 -2 28.8057
    9 9 -2 18.4203
    9 9 -2 23.3284
    -9 9 2 24.3132
    8 -9 -2 183.837
    -8 -9 2 182.861
    8 9 -2 193.579
    -8 9 2 173.182
    8 9 -2 167.413
    -7 -9 2 233.044
    -7 -9 2 244.71
    7 -9 -2 207.795
    7 9 -2 208.345
    -7 9 2 215.842
    7 9 -2 219.779
    6 -9 -2 264.27
    -6 -9 2 270.981
    6 -9 -2 269.706
    6 9 -2 259.973
    -6 9 2 253.256
    -6 9 2 262.924
    6 9 -2 267.405
    5 -9 -2 34.2853
    -5 -9 2 32.2638
    5 -9 -2 24.8143
    -5 9 2 21.517
    -5 9 2 34.7708
    5 9 -2 29.1709
    5 9 -2 29.7495
    -4 -9 2 179.891
    4 -9 -2 182.557
    4 -9 -2 175.702
    4 -9 -2 185.082
    4 9 -2 214.727
    -4 9 2 195.306
    4 9 -2 193.993
    -4 9 2 197.158
    -3 -9 2 -1.0062
    3 -9 -2 2.80971
    3 -9 -2 1.96722
    3 9 -2 -1.9016
    3 9 -2 3.36998
    -3 9 2 2.77732
    3 9 -2 3.034
    -3 9 2 4.01532
    -3 9 2 4.76642
    2 -9 -2 47.9117
    -2 -9 2 53.4317
    2 -9 -2 57.1907
    -2 -9 2 52.2653
    2 9 -2 52.0135
    2 9 -2 41.6678
    2 9 -2 56.8378
    2 9 -2 56.667
    -2 9 2 61.7664
    2 9 -2 48.3123
    -2 9 2 60.1323
    -1 -9 2 2615.62
    1 -9 -2 2524.39
    -1 -9 2 2149.69
    -1 -9 2 2563.04
    1 9 -2 2732.76
    -1 9 2 2495.41
    -1 9 2 2560.8
    1 9 -2 2542.67
    1 9 -2 2795.48
    -1 9 2 2465.3
    0 -9 2 238.894
    0 -9 2 237.317
    0 -9 -2 235.721
    0 -9 -2 226.689
    0 9 2 236.662
    0 9 2 240.014
    0 9 -2 229.148
    0 9 -2 243.866
    0 9 2 237.506
    0 9 -2 241.636
    0 9 2 231.779
    1 -9 2 5.13165
    1 -9 2 2.26549
    -1 -9 -2 1.5785
    -1 -9 -2 2.6695
    1 -9 2 1.97516
    -1 9 -2 1.11933
    1 9 2 0.7757
    1 9 2 0.70462
    -1 9 -2 -4.3082
    1 9 2 -1.3046
    -1 9 -2 2.82546
    1 9 2 2.28797
    -2 -9 -2 445.505
    -2 -9 -2 444.675
    2 -9 2 431.423
    2 -9 2 470.224
    2 -9 2 449.46
    2 9 2 443.641
    -2 9 -2 426.411
    2 9 2 454.452
    2 9 2 420.422
    2 9 2 409.883
    -2 9 -2 432.768
    -3 -9 -2 2544.53
    3 -9 2 2466.07
    3 -9 2 2454.21
    -3 -9 -2 2501.89
    3 -9 2 2430.83
    3 9 2 2539.12
    3 9 2 2420.01
    -3 9 -2 2421.66
    3 9 2 2535.1
    3 9 2 2550.41
    -4 -9 -2 18.9571
    4 -9 2 15.5106
    4 -9 2 18.1267
    4 -9 2 22.888
    -4 -9 -2 14.258
    -4 9 -2 15.1749
    4 9 2 17.0625
    4 9 2 18.5493
    4 9 2 18.191
    5 -9 2 70.6811
    5 -9 2 66.417
    -5 -9 -2 66.7435
    5 9 2 70.1437
    -5 9 -2 61.8806
    5 9 2 63.7769
    -6 -9 -2 0.35004
    6 -9 2 5.56061
    6 -9 2 -2.4826
    6 -9 2 0.95745
    6 9 2 0.28998
    -6 9 -2 4.72577
    6 9 2 2.98848
    7 -9 2 23.0733
    7 -9 2 34.1534
    7 -9 2 40.1033
    -7 -9 -2 36.6566
    7 9 2 43.3974
    -7 9 -2 29.4065
    7 9 2 36.1785
    8 -9 2 61.6587
    -8 -9 -2 64.7263
    8 -9 2 47.1586
    8 -9 2 60.4236
    -8 9 -2 50.4005
    8 9 2 61.5055
    8 9 2 60.4946
    -10 -10 2 11.1035
    10 10 -2 -0.9793
    -10 10 2 1.0808
    9 -10 -2 53.792
    -9 -10 2 57.7945
    -9 10 2 60.0455
    9 10 -2 57.9396
    -8 -10 2 8.79243
    8 -10 -2 17.6516
    -8 -10 2 17.5173
    8 10 -2 11.3789
    -8 10 2 13.0656
    7 -10 -2 4.51492
    -7 -10 2 3.92451
    -7 -10 2 7.95345
    7 10 -2 6.31844
    7 10 -2 4.53669
    -7 10 2 4.22695
    6 -10 -2 386.205
    -6 -10 2 364.274
    -6 -10 2 405.468
    6 -10 -2 389.305
    6 10 -2 400.939
    -6 10 2 363.16
    -6 10 2 353.761
    6 10 -2 405.938
    5 -10 -2 400.273
    -5 -10 2 399.849
    5 -10 -2 407.024
    5 10 -2 409.51
    -5 10 2 385.648
    5 10 -2 406.925
    -5 10 2 399.628
    -4 -10 2 6.36751
    4 -10 -2 5.98139
    -4 -10 2 7.09878
    4 -10 -2 7.14581
    -4 10 2 12.1936
    -4 10 2 8.28517
    4 10 -2 9.58346
    4 10 -2 10.8446
    3 -10 -2 368.447
    -3 -10 2 379.412
    -3 -10 2 362.594
    3 -10 -2 364.85
    -3 10 2 374.953
    -3 10 2 335.304
    -3 10 2 334.65
    3 10 -2 377.384
    3 10 -2 361.259
    -2 -10 2 335.902
    -2 -10 2 315.439
    2 -10 -2 281.602
    -2 -10 2 315.688
    -2 10 2 340.355
    2 10 -2 320.502
    2 10 -2 295.817
    2 10 -2 305.359
    -2 10 2 352.748
    -2 10 2 309.003
    2 10 -2 321.339
    2 10 -2 326.534
    -1 -10 2 6.68638
    -1 -10 2 5.59794
    1 -10 -2 11.1973
    -1 -10 2 3.61758
    1 -10 -2 10.6982
    1 10 -2 5.67699
    1 10 -2 5.07123
    1 10 -2 4.75853
    -1 10 2 4.25629
    -1 10 2 12.0856
    -1 10 2 4.93105
    -1 10 2 6.45782
    0 -10 2 171.218
    0 -10 2 170.758
    0 -10 -2 184.608
    0 10 2 186.014
    0 10 2 186.182
    0 10 2 169.884
    0 10 2 180.474
    0 10 -2 159.239
    0 10 -2 186.52
    0 10 -2 175.715
    -1 -10 -2 170.207
    1 -10 2 155.393
    -1 10 -2 161.411
    -1 10 -2 174.041
    1 10 2 140.599
    1 10 2 169.92
    1 10 2 163.836
    -2 -10 -2 2.47405
    2 -10 2 2.90553
    -2 -10 -2 2.66573
    2 -10 2 -3.5249
    2 10 2 2.56024
    2 10 2 1.612
    -2 10 -2 0.81626
    2 10 2 -0.1821
    2 10 2 2.95239
    -3 -10 -2 734.498
    -3 -10 -2 749.16
    3 -10 2 731.686
    3 -10 2 711.512
    3 -10 2 707.033
    3 10 2 759.927
    3 10 2 716.107
    3 10 2 747.463
    3 10 2 744.037
    -3 10 -2 716.166
    4 -10 2 24.1452
    4 -10 2 16.2558
    -4 -10 -2 24.3688
    4 -10 2 24.5913
    -4 -10 -2 26.2418
    4 10 2 27.0743
    4 10 2 20.851
    4 10 2 23.6154
    -4 10 -2 24.6737
    4 10 2 28.7009
    -5 -10 -2 87.2286
    5 -10 2 83.3599
    5 -10 2 82.1817
    5 -10 2 101.54
    5 10 2 84.6596
    5 10 2 86.3929
    -5 10 -2 79.2604
    6 -10 2 73.3194
    6 -10 2 72.0403
    6 -10 2 76.4561
    -6 -10 -2 76.3178
    6 10 2 73.5244
    -6 10 -2 98.724
    6 10 2 59.7625
    -7 -10 -2 325.888
    7 -10 2 310.531
    7 -10 2 306.785
    7 -10 2 311.318
    -7 10 -2 321.679
    7 10 2 323.11
    8 -10 2 151.675
    8 -10 2 145.11
    8 -10 2 160.379
    8 10 2 170.394
    -8 10 -2 170.822
    8 10 2 153.079
    -9 -11 2 112.765
    9 -11 -2 87.6167
    -9 -11 2 110.808
    9 11 -2 125.647
    -9 11 2 115.278
    -8 -11 2 1.69287
    8 -11 -2 3.58602
    -8 -11 2 -1.4531
    -8 11 2 6.05876
    8 11 -2 4.90866
    -7 -11 2 -1.9367
    -7 -11 2 -1.119
    7 -11 -2 1.98916
    7 11 -2 -1.3335
    -7 11 2 -2.557
    7 11 -2 2.58723
    -6 -11 2 34.1437
    6 -11 -2 49.2987
    6 -11 -2 28.5223
    -6 -11 2 25.7062
    -6 11 2 37.3945
    -6 11 2 33.9247
    6 11 -2 23.8931
    6 11 -2 41.3233
    -5 -11 2 197.464
    5 -11 -2 190.116
    5 -11 -2 206.667
    5 11 -2 224.635
    -5 11 2 181.729
    -5 11 2 214.366
    5 11 -2 208.204
    -4 -11 2 44.4639
    -4 -11 2 45.0121
    4 -11 -2 46.8552
    4 -11 -2 51.9524
    4 11 -2 34.2248
    -4 11 2 49.8461
    4 11 -2 58.3183
    -4 11 2 51.1327
    3 -11 -2 35.179
    3 -11 -2 45.5241
    -3 -11 2 42.7299
    -3 -11 2 51.5215
    -3 11 2 45.2803
    -3 11 2 49.3895
    3 11 -2 51.5467
    -2 -11 2 35.2309
    -2 -11 2 35.8705
    2 -11 -2 33.8564
    -2 -11 2 33.9621
    2 -11 -2 35.1204
    -2 11 2 39.2529
    2 11 -2 36.2682
    -2 11 2 34.1395
    2 11 -2 40.464
    -1 -11 2 15.3904
    1 -11 -2 15.7188
    1 -11 -2 17.5428
    -1 -11 2 20.281
    -1 11 2 11.8447
    -1 11 2 18.676
    1 11 -2 13.0229
    1 11 -2 18.9845
    0 -11 2 1354.87
    0 -11 -2 1398.64
    0 -11 -2 1439.56
    0 -11 2 1398.55
    0 11 -2 1360.23
    0 11 2 1457.05
    0 11 -2 1369.9
    0 11 2 1456.98
    0 11 2 1324.66
    -1 -11 -2 315.297
    1 -11 2 348.373
    1 -11 2 345.291
    1 11 2 354.185
    -1 11 -2 359.403
    1 11 2 347.481
    -1 11 -2 334.272
    1 11 2 349.574
    2 -11 2 44.4678
    -2 -11 -2 49.7772
    2 -11 2 51.6858
    -2 -11 -2 47.6538
    -2 11 -2 40.3368
    2 11 2 48.8022
    2 11 2 47.8766
    2 11 2 46.5935
    2 11 2 46.9213
    3 -11 2 13.915
    -3 -11 -2 8.29846
    3 -11 2 12.87
    -3 -11 -2 7.55257
    3 11 2 6.32633
    3 11 2 13.9773
    3 11 2 7.33179
    -3 11 -2 5.86089
    3 11 2 7.55807
    -4 -11 -2 58.2978
    -4 -11 -2 75.6388
    4 -11 2 68.0391
    4 -11 2 56.4611
    4 -11 2 61.425
    4 11 2 59.5216
    4 11 2 67.9554
    4 11 2 66.1541
    4 11 2 64.6245
    -4 11 -2 65.1152
    -5 -11 -2 248.399
    5 -11 2 259.151
    5 -11 2 236.732
    5 -11 2 275.454
    5 11 2 266.965
    5 11 2 270.253
    5 11 2 254.041
    -5 11 -2 248.842
    -6 -11 -2 9.00951
    6 -11 2 4.10857
    6 -11 2 8.99214
    6 -11 2 -2.6842
    -6 11 -2 6.79596
    6 11 2 10.7557
    6 11 2 -4.5809
    7 -11 2 172.786
    -7 -11 -2 171.984
    7 -11 2 168.02
    7 -11 2 155.015
    7 11 2 172.005
    -7 11 -2 183.614
    7 11 2 153.856
    -8 -11 -2 -1.3219
    8 -11 2 5.5615
    8 -11 2 5.26308
    8 -11 2 3.76425
    8 11 2 0.872
    -8 11 -2 3.24025
    -9 -12 2 25.5568
    9 -12 -2 39.3567
    -9 12 2 35.9256
    9 12 -2 35.2627
    -8 -12 2 61.6638
    8 -12 -2 73.8708
    -8 -12 2 88.633
    8 12 -2 77.0548
    -8 12 2 60.0056
    -7 -12 2 58.6276
    -7 -12 2 44.6273
    7 -12 -2 44.8284
    7 -12 -2 49.4602
    7 12 -2 61.1403
    -7 12 2 67.7458
    6 -12 -2 19.9316
    -6 -12 2 14.4834
    6 -12 -2 22.3131
    -6 12 2 16.292
    6 12 -2 19.8417
    -6 12 2 17.1776
    5 -12 -2 435.311
    -5 -12 2 433.613
    5 -12 -2 505.19
    5 12 -2 460.78
    -5 12 2 433.475
    -5 12 2 425.089
    4 -12 -2 64.8867
    -4 -12 2 56.6744
    4 -12 -2 60.1288
    -4 -12 2 57.1704
    -4 12 2 49.412
    -4 12 2 55.1812
    4 12 -2 56.8518
    3 -12 -2 23.7414
    -3 -12 2 25.0659
    3 -12 -2 22.11
    -3 -12 2 23.7438
    3 12 -2 27.0723
    -3 12 2 20.1924
    -3 12 2 26.6108
    -2 -12 2 16.5403
    2 -12 -2 21.2083
    -2 -12 2 16.0463
    2 -12 -2 15.3752
    -2 -12 2 16.6685
    2 12 -2 13.7945
    -2 12 2 18.7804
    -2 12 2 17.9643
    2 12 -2 19.9642
    -1 -12 2 176.013
    1 -12 -2 193.969
    -1 -12 2 175.797
    -1 12 2 187.83
    -1 12 2 180.309
    1 12 -2 196.229
    1 12 -2 198.911
    -1 12 2 193.791
    0 -12 -2 314.754
    0 -12 2 311.154
    0 -12 2 338.132
    0 -12 -2 306.778
    0 12 -2 305.09
    0 12 2 318.777
    0 12 2 313.157
    0 12 -2 320.921
    1 -12 2 14.6418
    1 -12 2 18.2961
    -1 -12 -2 25.1523
    -1 12 -2 23.2503
    1 12 2 27.1656
    1 12 2 23.2545
    -1 12 -2 13.1346
    2 -12 2 1402.86
    -2 -12 -2 1469.64
    2 -12 2 1410.43
    2 12 2 1324.25
    2 12 2 1429.72
    2 12 2 1418.62
    -2 12 -2 1394.19
    2 12 2 1392.32
    -3 -12 -2 53.4168
    3 -12 2 41.0452
    -3 -12 -2 41.1564
    3 -12 2 41.1856
    3 12 2 56.467
    3 12 2 46.5509
    3 12 2 48.7705
    3 12 2 58.3449
    -3 12 -2 55.4873
    -4 -12 -2 -0.6326
    4 -12 2 1.73982
    4 -12 2 3.16409
    -4 -12 -2 0.70322
    4 12 2 0.32492
    -4 12 -2 1.4416
    4 12 2 0.13762
    4 12 2 -0.3903
    4 12 2 2.82622
    5 -12 2 261.169
    5 -12 2 235.687
    5 -12 2 249.444
    -5 -12 -2 244.627
    -5 -12 -2 245.952
    -5 12 -2 233.951
    5 12 2 240.21
    5 12 2 242.379
    5 12 2 249.476
    5 12 2 248.509
    6 -12 2 347.908
    6 -12 2 389.045
    6 -12 2 388.073
    -6 -12 -2 375.741
    6 12 2 385.686
    -6 12 -2 376.782
    6 12 2 366.589
    -7 -12 -2 109.366
    7 -12 2 121.625
    7 -12 2 115.314
    7 -12 2 128.353
    -7 12 -2 128.32
    7 12 2 143.904
    9 -13 -2 13.1552
    -9 -13 2 6.37313
    -9 13 2 4.54375
    9 13 -2 -0.5427
    8 -13 -2 151.691
    -8 -13 2 158.788
    8 13 -2 140.71
    -8 13 2 124.76
    7 -13 -2 110.45
    7 -13 -2 126.459
    -7 -13 2 109.901
    -7 13 2 123.428
    7 13 -2 102.101
    -6 -13 2 23.4286
    6 -13 -2 28.7955
    6 -13 -2 20.4259
    -6 13 2 33.4174
    6 13 -2 24.4107
    -6 13 2 23.8232
    5 -13 -2 128.129
    -5 -13 2 136.736
    5 -13 -2 129.486
    -5 13 2 124.796
    5 13 -2 135.888
    -5 13 2 133.783
    4 -13 -2 144.575
    4 -13 -2 134.977
    -4 -13 2 127.605
    -4 -13 2 123.652
    4 13 -2 139.87
    -4 13 2 138.303
    -4 13 2 148.589
    -3 -13 2 181.439
    3 -13 -2 183.181
    3 -13 -2 185.082
    -3 -13 2 183.093
    3 13 -2 186.892
    -3 13 2 187.7
    -3 13 2 176.648
    2 -13 -2 169.913
    -2 -13 2 169.45
    -2 -13 2 168.139
    2 -13 -2 168.899
    -2 13 2 177.15
    2 13 -2 164.012
    2 13 -2 162.63
    2 13 -2 178.269
    1 -13 -2 203.095
    1 -13 -2 202.246
    -1 -13 2 205.425
    -1 -13 2 195.892
    1 13 -2 215.258
    -1 13 2 186.513
    1 13 -2 200.801
    -1 13 2 194.612
    -1 13 2 181.551
    0 -13 -2 21.8072
    0 -13 -2 19.0225
    0 -13 2 16.0214
    0 13 -2 18.9139
    0 13 2 16.9786
    0 13 2 16.0515
    0 13 -2 22.7094
    1 -13 2 -1.9983
    1 -13 2 -5.5319
    -1 -13 -2 1.51777
    -1 13 -2 -2.4548
    1 13 2 1.38561
    -2 -13 -2 171.865
    2 -13 2 168.718
    2 -13 2 160.424
    2 13 2 170.218
    -2 13 -2 154.214
    2 13 2 163.088
    2 13 2 162.075
    2 13 2 158.614
    3 -13 2 207.101
    -3 -13 -2 204.571
    3 -13 2 185.768
    3 13 2 172.277
    3 13 2 172.93
    3 13 2 181.522
    -3 13 -2 188.445
    3 13 2 190.222
    -4 -13 -2 4.18994
    4 -13 2 4.02904
    -4 -13 -2 1.4003
    4 -13 2 2.104
    -4 13 -2 3.90229
    4 13 2 3.59433
    4 13 2 0.79531
    4 13 2 6.60379
    -5 -13 -2 38.1406
    -5 -13 -2 42.8089
    5 -13 2 46.3898
    5 -13 2 43.1638
    -5 13 -2 55.5404
    5 13 2 38.6771
    5 13 2 39.5133
    6 -13 2 104.95
    6 -13 2 94.4587
    -6 -13 -2 133.283
    -6 13 -2 94.9701
    6 13 2 117.744
    7 -13 2 8.10393
    7 -13 2 4.76068
    -7 13 -2 11.6627
    7 13 2 15.5127
    8 -14 -2 7.65215
    -8 -14 2 14.2187
    8 14 -2 7.79313
    -8 14 2 3.89401
    7 -14 -2 437.129
    7 -14 -2 388.146
    -7 -14 2 439.334
    -7 14 2 431.865
    7 14 -2 443.611
    6 -14 -2 20.5245
    -6 -14 2 26.3224
    6 -14 -2 28.2821
    6 14 -2 26.8401
    -6 14 2 19.7921
    5 -14 -2 46.1471
    5 -14 -2 45.482
    -5 -14 2 58.452
    -5 14 2 41.7098
    5 14 -2 49.0278
    -5 14 2 40.8508
    4 -14 -2 29.6744
    -4 -14 2 34.2942
    4 -14 -2 29.3684
    -4 -14 2 29.3211
    4 14 -2 30.6382
    -4 14 2 26.9557
    -4 14 2 28.9408
    -3 -14 2 409.236
    3 -14 -2 401.92
    3 -14 -2 410.423
    3 14 -2 391.121
    -3 14 2 388.136
    -3 14 2 377.776
    3 14 -2 414.255
    2 -14 -2 381.791
    -2 -14 2 389.227
    2 -14 -2 426.022
    -2 -14 2 418.553
    -2 14 2 401.64
    2 14 -2 388.245
    -2 14 2 395.461
    -2 14 2 361.224
    2 14 -2 416.379
    1 -14 -2 20.6059
    1 -14 -2 20.14
    -1 -14 2 23.6982
    -1 -14 2 23.7139
    1 14 -2 21.911
    -1 14 2 22.396
    1 14 -2 29.8993
    -1 14 2 22.7347
    -1 14 2 21.492
    0 -14 2 14.7439
    0 -14 -2 14.6097
    0 -14 2 10.1012
    0 -14 -2 13.7839
    0 14 2 19.1234
    0 14 2 15.0489
    0 14 -2 14.983
    0 14 -2 6.97664
    0 14 2 13.1686
    1 -14 2 -0.6757
    1 -14 2 -2.5028
    -1 -14 -2 2.04002
    1 14 2 3.98807
    1 14 2 1.61695
    -1 14 -2 0.57227
    2 -14 2 164.932
    -2 -14 -2 171.3
    2 -14 2 175.76
    2 14 2 176.754
    2 14 2 172.73
    -2 14 -2 153.906
    2 14 2 178.423
    3 -14 2 115.675
    3 -14 2 123.716
    -3 -14 -2 126.845
    3 14 2 123.624
    3 14 2 128.465
    -3 14 -2 105.607
    3 14 2 130.464
    -4 -14 -2 607.144
    -4 -14 -2 604.959
    4 -14 2 602.423
    4 -14 2 571.935
    -4 14 -2 601.809
    4 14 2 620.526
    5 -14 2 25.6122
    5 -14 2 24.2845
    -5 -14 -2 22.9941
    -5 -14 -2 28.5283
    -5 14 -2 17.3733
    5 14 2 23.3031
    6 -14 2 33.19
    6 -14 2 39.1574
    -6 -14 -2 46.3554
    -6 14 -2 29.4385
    6 14 2 46.5798
    7 -14 2 43.2634
    7 -14 2 34.2689
    -7 -14 -2 55.2652
    7 14 2 36.3001
    -7 14 -2 53.2603
    8 -15 -2 11.3554
    -8 -15 2 -1.4426
    -8 15 2 -11.854
    8 15 -2 -5.5245
    7 -15 -2 4.16639
    7 -15 -2 6.8174
    -7 -15 2 2.27284
    -7 15 2 -4.661
    7 15 -2 -3.6015
    -6 -15 2 77.6472
    6 -15 -2 66.6416
    6 -15 -2 60.7655
    -6 15 2 87.426
    6 15 -2 62.7948
    5 -15 -2 51.2861
    5 -15 -2 71.7143
    -5 -15 2 81.3409
    -5 15 2 68.5112
    -5 15 2 66.7708
    5 15 -2 68.9947
    4 -15 -2 37.8144
    4 -15 -2 44.1179
    -4 -15 2 40.4192
    -4 15 2 31.0934
    -4 15 2 41.6269
    4 15 -2 40.0909
    3 -15 -2 4.62956
    -3 -15 2 7.52118
    3 -15 -2 -1.375
    3 15 -2 5.02533
    -3 15 2 -2.3021
    3 15 -2 4.75717
    -3 15 2 4.85629
    -2 -15 2 121.532
    2 -15 -2 100.991
    -2 -15 2 101.842
    2 -15 -2 112.282
    -2 15 2 100.328
    -2 15 2 99.6652
    -2 15 2 108.257
    2 15 -2 101.016
    2 15 -2 90.8666
    -1 -15 2 25.0599
    1 -15 -2 26.9293
    1 -15 -2 28.6464
    -1 -15 2 29.264
    1 15 -2 29.2142
    1 15 -2 36.8514
    -1 15 2 32.4715
    -1 15 2 27.4114
    0 -15 -2 76.3138
    0 -15 2 70.2954
    0 -15 2 73.3957
    0 15 2 73.1754
    0 15 -2 64.9513
    0 15 2 75.915
    0 15 -2 60.64
    0 15 2 70.1586
    -1 -15 -2 66.8625
    1 -15 2 60.8783
    1 -15 2 65.3443
    1 15 2 65.4279
    1 15 2 65.2825
    -1 15 -2 71.4395
    2 -15 2 344.704
    -2 -15 -2 350.853
    2 -15 2 343.006
    2 15 2 330.368
    2 15 2 329.96
    2 15 2 333.092
    -2 15 -2 346.903
    -3 -15 -2 250.958
    3 -15 2 240.485
    3 -15 2 247.109
    3 15 2 264.022
    3 15 2 229.472
    -3 15 -2 247.553
    4 -15 2 50.8044
    4 -15 2 37.8743
    -4 -15 -2 57.544
    -4 15 -2 50.6759
    4 15 2 59.5757
    5 -15 2 -5.1398
    5 -15 2 1.48692
    -5 -15 -2 -6.0123
    5 15 2 9.61938
    -5 15 -2 -1.3039
    6 -15 2 7.41293
    6 -15 2 0.96514
    6 15 2 8.0055
    -6 15 -2 -0.4985
    7 -16 -2 6.71632
    -7 -16 2 9.55378
    7 -16 -2 11.1715
    -7 16 2 9.5698
    7 16 -2 15.9659
    6 -16 -2 88.156
    -6 -16 2 70.4584
    6 -16 -2 64.5994
    6 16 -2 89.8153
    -6 16 2 98.9742
    5 -16 -2 10.6543
    -5 -16 2 22.0413
    5 -16 -2 23.9602
    5 16 -2 13.1473
    -5 16 2 18.4931
    -4 -16 2 601.406
    4 -16 -2 589.451
    4 -16 -2 568.024
    4 16 -2 550.856
    4 16 -2 581.986
    -4 16 2 581.514
    3 -16 -2 21.3965
    3 -16 -2 24.7445
    -3 -16 2 21.347
    -3 16 2 18.3481
    3 16 -2 23.0779
    3 16 -2 22.1009
    -3 16 2 24.9103
    -2 -16 2 4.6832
    2 -16 -2 15.0116
    -2 -16 2 9.2232
    2 -16 -2 6.69035
    2 16 -2 6.0814
    -2 16 2 5.84608
    -2 16 2 7.9453
    2 16 -2 4.55515
    -2 16 2 7.63575
    1 -16 -2 389.455
    -1 -16 2 366.211
    1 -16 -2 365.6
    -1 -16 2 366.903
    1 16 -2 382.901
    -1 16 2 368.21
    1 16 -2 359.885
    -1 16 2 372.115
    0 -16 -2 117.815
    0 -16 2 125.21
    0 -16 2 112.548
    0 -16 -2 119.999
    0 16 2 126.753
    0 16 2 115.208
    0 16 -2 99.934
    0 16 2 116.852
    0 16 -2 116.946
    -1 -16 -2 4.79717
    1 -16 2 8.83409
    1 -16 2 3.75486
    -1 16 -2 -1.9501
    1 16 2 3.58832
    1 16 2 0.2023
    -2 -16 -2 17.4598
    2 -16 2 10.6789
    2 -16 2 14.7169
    2 16 2 13.4377
    2 16 2 13.7887
    -2 16 -2 6.73187
    2 16 2 13.1406
    -3 -16 -2 51.7004
    3 -16 2 48.3492
    3 -16 2 60.2689
    3 16 2 48.1193
    -3 16 -2 38.6751
    -4 -16 -2 0.74471
    4 -16 2 7.66285
    4 -16 2 6.54998
    -4 16 -2 2.38363
    4 16 2 -1.0561
    5 -16 2 100.123
    5 -16 2 107.2
    -5 -16 -2 96.6895
    -5 16 -2 93.0681
    5 16 2 104.5
    6 -16 2 289.311
    6 -16 2 300.009
    6 16 2 302.005
    -6 16 -2 306.853
    7 -17 -2 12.6174
    -7 -17 2 21.0136
    7 -17 -2 15.8267
    7 17 -2 21.6907
    -7 17 2 4.02515
    6 -17 -2 66.045
    -6 -17 2 67.504
    6 -17 -2 86.8552
    -6 17 2 60.1605
    6 17 -2 71.3688
    5 -17 -2 -1.8176
    -5 -17 2 -3.2429
    5 -17 -2 2.18209
    5 17 -2 -1.2526
    -5 17 2 3.54862
    -4 -17 2 18.7315
    4 -17 -2 27.1725
    4 -17 -2 15.8374
    -4 17 2 22.9826
    4 17 -2 26.5943
    4 17 -2 22.0692
    3 -17 -2 47.5183
    3 -17 -2 56.0282
    -3 -17 2 41.9534
    3 17 -2 41.8543
    -3 17 2 38.4263
    3 17 -2 50.0476
    2 -17 -2 67.1783
    2 -17 -2 75.1484
    -2 -17 2 75.9152
    -2 -17 2 75.9813
    -2 17 2 70.4724
    2 17 -2 72.6302
    2 17 -2 70.4948
    -2 17 2 69.2739
    1 -17 -2 1.22122
    -1 -17 2 1.52373
    1 -17 -2 -1.714
    -1 -17 2 3.00453
    1 17 -2 2.63536
    -1 17 2 3.82397
    -1 17 2 -6.5839
    1 17 -2 6.04112
    0 -17 2 -2.9583
    0 -17 -2 3.51125
    0 -17 2 -1.3258
    0 17 2 -0.7718
    0 17 -2 -8.9473
    0 17 2 -3.8591
    0 17 2 1.01952
    -1 -17 -2 112.403
    1 -17 2 100.422
    1 -17 2 96.183
    1 17 2 115.868
    1 17 2 112.547
    -1 17 -2 101.736
    2 -17 2 67.1494
    2 -17 2 44.8183
    -2 -17 -2 57.2523
    -2 17 -2 52.6712
    2 17 2 50.4357
    2 17 2 54.7814
    -3 -17 -2 34.467
    3 -17 2 34.5776
    3 -17 2 35.3061
    -3 17 -2 22.3921
    3 17 2 29.9062
    4 -17 2 413.038
    4 -17 2 389.98
    -4 -17 -2 399.515
    4 17 2 397.136
    -4 17 -2 393.015
    5 -17 2 33.4508
    -5 -17 -2 37.2199
    5 -17 2 41.2717
    5 17 2 52.9025
    -5 17 -2 24.715
    6 -18 -2 173.014
    -6 -18 2 143.983
    6 -18 -2 167.206
    6 18 -2 165.281
    -6 18 2 187.826
    -5 -18 2 20.7015
    5 -18 -2 23.8027
    5 -18 -2 31.0251
    5 18 -2 28.8592
    -5 18 2 24.5258
    5 18 -2 27.6182
    -4 -18 2 -1.2179
    4 -18 -2 9.42131
    4 -18 -2 12.3501
    4 18 -2 6.87515
    -4 18 2 5.30773
    4 18 -2 16.2772
    3 -18 -2 84.639
    3 -18 -2 74.4773
    -3 -18 2 65.0311
    3 18 -2 54.6177
    -3 18 2 62.6034
    -2 -18 2 213.035
    2 -18 -2 221.595
    -2 -18 2 210.709
    2 -18 -2 214.853
    -2 18 2 202.456
    2 18 -2 222.862
    1 -18 -2 -0.6719
    1 -18 -2 -3.5051
    -1 -18 2 1.82454
    1 18 -2 -3.393
    -1 18 2 3.21064
    -1 18 2 3.09521
    0 -18 2 5.78621
    0 -18 2 5.30271
    0 -18 -2 -2.1789
    0 18 2 2.40398
    0 18 -2 -0.8545
    0 18 2 2.41846
    1 -18 2 40.3416
    -1 -18 -2 77.1767
    1 -18 2 57.1802
    1 18 2 50.4522
    1 18 2 53.7645
    -1 18 -2 44.9525
    2 -18 2 8.62493
    2 -18 2 -2.8709
    -2 -18 -2 6.23389
    2 18 2 3.5708
    2 18 2 3.67232
    -2 18 -2 -2.8223
    3 -18 2 4.79519
    -3 -18 -2 -6.3796
    3 -18 2 8.59504
    -3 18 -2 -11.177
    3 18 2 6.2166
    -4 -18 -2 134.469
    4 -18 2 162.22
    4 -18 2 172.909
    4 18 2 137.371
    -5 -19 2 11.6512
    5 -19 -2 11.0973
    5 -19 -2 10.0463
    -5 19 2 1.94639
    5 19 -2 12.301
    5 19 -2 14.0416
    4 -19 -2 10.8071
    -4 -19 2 0.73959
    4 -19 -2 4.96821
    -4 19 2 6.28986
    4 19 -2 -1.2661
    4 19 -2 4.02681
    3 -19 -2 209.491
    -3 -19 2 192.926
    3 -19 -2 203.056
    -3 19 2 184.026
    3 19 -2 198.249
    2 -19 -2 128.962
    2 -19 -2 111.659
    -2 -19 2 133.261
    2 19 -2 122.279
    -2 19 2 130.137
    1 -19 -2 3.5821
    1 -19 -2 3.56188
    -1 -19 2 14.6659
    1 19 -2 2.40998
    -1 19 2 6.28538
    0 -19 2 -5.7827
    0 -19 -2 0.42365
    0 -19 2 -1.7861
    0 19 -2 -1.5508
    0 19 2 -3.2573
    0 19 2 -7.3008
    1 -19 2 13.135
    1 -19 2 23.2008
    -1 -19 -2 11.7874
    -1 19 -2 14.4792
    1 19 2 24.28
    2 -19 2 50.6523
    -2 -19 -2 46.6909
    2 -19 2 73.1894
    2 19 2 73.6364
    -2 19 -2 56.0846
    -3 -19 -2 88.1905
    3 -19 2 101.583
    3 19 2 114.404
    4 -20 -2 3.03796
    4 -20 -2 7.1283
    4 20 -2 -0.9202
    -4 20 2 -2.6765
    3 -20 -2 -2.6826
    -3 -20 2 8.44882
    -3 20 2 -4.8024
    -2 -20 2 32.1753
    2 -20 -2 10.6909
    2 -20 -2 15.0943
    -2 20 2 14.9711
    2 20 -2 16.5436
    1 -20 -2 2.65548
    -1 -20 2 4.58886
    1 -20 -2 -1.7083
    1 20 -2 -14.393
    -1 20 2 0.27887
    0 -20 2 19.1199
    0 -20 -2 31.6068
    0 -20 2 25.2416
    0 20 2 23.0665
    0 20 -2 17.5637
    1 -20 2 0.49026
    -1 -20 -2 7.96305
    1 20 2 -0.0167
    1 20 2 3.70899
    2 -20 2 20.4169
    -2 -20 -2 10.3244
    2 -20 2 13.1286
    2 20 2 18.3813
    2 20 2 29.8909
    -2 20 -2 13.9072
    2 -21 -2 14.5626
    2 -21 -2 -3.6705
    -2 -21 2 -2.9778
    -2 21 2 4.74966
    2 21 -2 3.17193
    1 -21 -2 20.8027
    1 -21 -2 15.8143
    -1 21 2 20.1815
    1 21 -2 12.0452
    0 -21 2 276.084
    0 -21 2 279.26
    0 -21 -2 268.06
    0 21 2 281.669
    -11 0 3 -1.995
    -11 0 3 0.40594
    11 0 -3 -3.1909
    11 0 -3 -10.365
    10 0 -3 2.10659
    -10 0 3 -4.9369
    -10 0 3 4.21283
    10 0 -3 0.81862
    9 0 -3 -1.5545
    9 0 -3 3.47832
    -9 0 3 -0.4871
    -9 0 3 -3.1355
    8 0 -3 0.43368
    8 0 -3 -1.8149
    -8 0 3 3.0693
    -8 0 3 0.45384
    -8 0 3 -2.0606
    -7 0 3 0.87356
    7 0 -3 1.52659
    7 0 -3 0.68915
    7 0 -3 0.22093
    -7 0 3 -0.0337
    -7 0 3 0.87396
    6 0 -3 0.51696
    -6 0 3 1.33708
    -6 0 3 0.19361
    -6 0 3 0.45091
    6 0 -3 -0.8226
    -5 0 3 -0.9794
    -5 0 3 1.14628
    5 0 -3 0.62002
    -5 0 3 -0.3201
    5 0 -3 1.18805
    -5 0 3 -0.0759
    -4 0 3 -0.323
    4 0 -3 -0.312
    -4 0 3 -0.136
    4 0 -3 -0.7216
    -4 0 3 0.96743
    4 0 -3 0.81391
    -4 0 3 0.9466
    3 0 -3 -1.5575
    3 0 -3 -2.2168
    -3 0 3 -0.4367
    3 0 -3 -0.8211
    -3 0 3 -1.4452
    -3 0 3 -1.9607
    -3 0 3 -2.048
    -2 0 3 1.58294
    2 0 -3 -0.6707
    -2 0 3 0.69209
    1 0 -3 -3.0937
    1 0 -3 -1.518
    -1 0 3 -3.7662
    -1 0 3 -2.4631
    -1 0 3 -2.5737
    0 0 3 0.14424
    0 0 3 -0.0595
    0 0 -3 0.21991
    0 0 -3 1.4056
    0 0 3 0.37181
    0 0 -3 1.45046
    1 0 3 1.35338
    -1 0 -3 -0.5161
    -1 0 -3 1.88654
    1 0 3 -0.1668
    1 0 3 -1.4925
    2 0 3 -0.0044
    -2 0 -3 -1.0392
    2 0 3 1.25452
    2 0 3 -0.2358
    2 0 3 1.03402
    -2 0 -3 -0.5852
    -2 0 -3 0.53596
    -3 0 -3 1.29816
    -3 0 -3 -1.5989
    -3 0 -3 -2.4379
    3 0 3 0.65233
    3 0 3 -0.3342
    3 0 3 -0.4416
    3 0 3 -1.2971
    -4 0 -3 0.63077
    4 0 3 2.10372
    -4 0 -3 -0.5758
    4 0 3 1.02462
    4 0 3 0.74098
    -5 0 -3 -0.3968
    5 0 3 -0.0764
    5 0 3 0.30691
    -6 0 -3 2.37021
    6 0 3 -0.6356
    6 0 3 1.51684
    7 0 3 1.19945
    -7 0 -3 -0.9678
    7 0 3 2.08182
    -8 0 -3 -2.2014
    8 0 3 8.50718
    8 0 3 -2.9608
    -9 0 -3 -1.8786
    9 0 3 9.1666
    11 -1 -3 94.3238
    -11 -1 3 87.7471
    11 -1 -3 124.99
    -11 -1 3 96.2091
    -11 1 3 95.6598
    11 1 -3 88.5495
    -11 1 3 109.88
    11 1 -3 80.451
    10 -1 -3 280.046
    10 -1 -3 258.739
    -10 -1 3 255.781
    -10 -1 3 277.95
    -10 1 3 278.982
    -10 1 3 273.427
    10 1 -3 262.907
    10 1 -3 281.746
    9 -1 -3 132.289
    -9 -1 3 134.592
    9 -1 -3 143.19
    -9 -1 3 141.952
    9 1 -3 126.428
    -9 1 3 124.823
    -9 1 3 131.031
    9 1 -3 137.466
    -8 -1 3 126.991
    8 -1 -3 139.519
    8 -1 -3 140.856
    -8 -1 3 148.654
    -8 -1 3 160.803
    -8 1 3 141.799
    8 1 -3 159.259
    8 1 -3 133.003
    -8 1 3 141.931
    7 -1 -3 10.0371
    -7 -1 3 11.1299
    -7 -1 3 8.00913
    7 -1 -3 13.8042
    7 -1 -3 9.57475
    -7 -1 3 9.15962
    7 1 -3 9.89107
    7 1 -3 5.43206
    7 1 -3 5.25695
    -7 1 3 7.69819
    -7 1 3 11.4148
    6 -1 -3 7.10699
    -6 -1 3 7.85766
    -6 -1 3 4.35882
    6 -1 -3 8.08903
    -6 -1 3 4.61901
    6 -1 -3 9.39713
    6 1 -3 7.41341
    6 1 -3 6.63871
    -6 1 3 8.01926
    6 1 -3 9.64254
    -6 1 3 9.04638
    -6 1 3 8.06222
    5 -1 -3 27.6617
    -5 -1 3 27.1155
    -5 -1 3 26.2697
    5 -1 -3 25.3758
    -5 -1 3 27.3467
    -5 -1 3 23.0409
    -5 1 3 24.0886
    5 1 -3 25.1749
    -5 1 3 20.3489
    -5 1 3 28.9698
    5 1 -3 24.5644
    -5 1 3 24.592
    5 1 -3 26.6319
    -4 -1 3 113.359
    -4 -1 3 111.944
    -4 -1 3 111.171
    4 -1 -3 114.862
    -4 -1 3 107.188
    4 -1 -3 104.622
    4 -1 -3 107.805
    4 1 -3 106.369
    -4 1 3 112.78
    -4 1 3 114.666
    4 1 -3 117.35
    -4 1 3 105.203
    -4 1 3 101.934
    4 1 -3 106.412
    -3 -1 3 1112.28
    -3 -1 3 1147.18
    3 -1 -3 1123.4
    3 -1 -3 1149.96
    -3 -1 3 1148.17
    -3 -1 3 1097.18
    -3 1 3 1105.85
    3 1 -3 1012
    3 1 -3 1034.23
    -3 1 3 1143.61
    -3 1 3 1098.64
    3 1 -3 988.951
    -3 1 3 1043.31
    2 -1 -3 419.181
    -2 -1 3 405.292
    2 -1 -3 426.02
    -2 -1 3 406.014
    2 1 -3 434.15
    -2 1 3 431.851
    -2 1 3 476.012
    2 1 -3 412.215
    -1 -1 3 561.778
    1 -1 -3 549.553
    -1 -1 3 541.03
    1 -1 -3 576.225
    -1 -1 3 550.902
    1 1 -3 529.629
    -1 1 3 590.638
    -1 1 3 580.672
    1 1 -3 500.834
    0 -1 3 493.016
    0 -1 -3 524.026
    0 -1 3 529.139
    0 -1 -3 512.513
    0 -1 3 517.93
    0 1 3 505.46
    0 1 3 517.183
    0 1 -3 566.545
    0 1 3 512.112
    0 1 -3 544.703
    0 1 -3 516.492
    -1 -1 -3 1.36405
    1 -1 3 0.40221
    -1 -1 -3 0.36096
    1 -1 3 2.0787
    1 -1 3 0.47245
    -1 -1 -3 -0.4887
    1 1 3 0.66761
    1 1 3 1.28496
    -1 1 -3 -0.9942
    1 1 3 1.45659
    -1 1 -3 2.06208
    -1 1 -3 2.46499
    -2 -1 -3 756.592
    2 -1 3 689.876
    -2 -1 -3 740.836
    2 -1 3 709.447
    2 -1 3 681.578
    -2 -1 -3 695.265
    2 -1 3 675.329
    2 1 3 717.652
    -2 1 -3 714.936
    2 1 3 685.09
    2 1 3 731.256
    2 1 3 732.893
    -2 1 -3 697.084
    -2 1 -3 701.408
    -3 -1 -3 82.1093
    -3 -1 -3 82.99
    3 -1 3 77.5768
    3 -1 3 76.4458
    3 -1 3 84.3294
    -3 -1 -3 81.9344
    -3 1 -3 82.256
    3 1 3 76.701
    -3 1 -3 82.7962
    3 1 3 82.4715
    3 1 3 78.4312
    -3 1 -3 74.2038
    4 -1 3 29.6204
    4 -1 3 35.773
    -4 -1 -3 32.7578
    4 -1 3 32.12
    -4 -1 -3 36.7929
    4 1 3 30.479
    4 1 3 33.6386
    -4 1 -3 29.023
    -4 1 -3 25.9579
    5 -1 3 422.174
    -5 -1 -3 436.692
    5 -1 3 436.037
    5 1 3 415.759
    5 1 3 422.765
    -5 1 -3 431.687
    -5 1 -3 419.196
    -6 -1 -3 184.58
    6 -1 3 187.311
    6 -1 3 186.017
    6 1 3 162.144
    -6 1 -3 178.255
    6 1 3 174.801
    -7 -1 -3 -3.684
    7 -1 3 1.59404
    7 -1 3 7.99511
    7 1 3 5.3218
    -7 1 -3 3.0836
    7 1 3 3.29006
    -8 -1 -3 208.252
    8 -1 3 204.805
    8 -1 3 230.885
    -8 1 -3 221.541
    8 1 3 236.251
    8 1 3 207.626
    9 -1 3 22.6414
    9 -1 3 17.9307
    -9 -1 -3 8.64635
    -9 1 -3 -1.6649
    9 1 3 20.2786
    9 1 3 8.63777
    -11 -2 3 52.9425
    -11 -2 3 38.451
    11 -2 -3 39.3942
    11 -2 -3 60.9095
    11 2 -3 50.6884
    -11 2 3 51.2225
    -11 2 3 40.7365
    11 2 -3 43.5596
    -10 -2 3 4.57541
    10 -2 -3 5.47536
    -10 -2 3 6.51624
    10 -2 -3 5.48195
    -10 2 3 -4.9716
    -10 2 3 7.03289
    10 2 -3 -0.5923
    10 2 -3 0.83138
    -9 -2 3 -1.469
    9 -2 -3 4.55956
    -9 -2 3 -3.2706
    9 -2 -3 -3.4849
    9 2 -3 -1.101
    9 2 -3 -2.8988
    -9 2 3 3.61794
    -9 2 3 0.83108
    8 -2 -3 -2.345
    -8 -2 3 -2.4129
    -8 -2 3 0.172
    8 -2 -3 1.29048
    -8 -2 3 0.98073
    8 2 -3 -2.1
    -8 2 3 0.15748
    -8 2 3 2.77141
    8 2 -3 -3.8334
    7 -2 -3 2.63887
    7 -2 -3 -2.1824
    -7 -2 3 1.41399
    -7 -2 3 -0.458
    7 -2 -3 6.47217
    -7 -2 3 -1.1303
    7 2 -3 2.69811
    7 2 -3 0.95709
    7 2 -3 -1.3952
    -7 2 3 -0.1933
    -7 2 3 0.95195
    6 -2 -3 500.964
    6 -2 -3 522.093
    6 -2 -3 493.233
    -6 -2 3 528.818
    -6 -2 3 530.49
    -6 -2 3 479.523
    -6 2 3 578.283
    6 2 -3 556.05
    -6 2 3 502.742
    -6 2 3 522.394
    6 2 -3 497.92
    -6 2 3 549.197
    6 2 -3 503.015
    -6 2 3 539.48
    5 -2 -3 154.895
    -5 -2 3 163.462
    -5 -2 3 174.994
    -5 -2 3 161.954
    -5 -2 3 172.362
    5 -2 -3 183.81
    -5 2 3 156.919
    5 2 -3 165.183
    -5 2 3 166.242
    -5 2 3 167.829
    5 2 -3 174.916
    5 2 -3 161.385
    -5 2 3 183.86
    5 2 -3 175.791
    -5 2 3 172.562
    -4 -2 3 565.642
    -4 -2 3 534.445
    -4 -2 3 541.645
    -4 -2 3 541.547
    4 -2 -3 525.127
    -4 2 3 512.135
    4 2 -3 566.318
    4 2 -3 508.343
    4 2 -3 558.063
    -4 2 3 533.776
    4 2 -3 532.328
    -4 2 3 499.141
    -4 2 3 550.972
    -3 -2 3 -0.0615
    -3 -2 3 -0.0909
    3 -2 -3 3.39674
    -3 -2 3 1.7022
    3 -2 -3 0.4668
    3 2 -3 1.19305
    -3 2 3 -0.058
    -3 2 3 1.56722
    3 2 -3 0.4656
    -3 2 3 -0.1127
    3 2 -3 1.77449
    -3 2 3 1.13517
    3 2 -3 0.25549
    -2 -2 3 58.6701
    -2 -2 3 54.7942
    2 -2 -3 53.8593
    -2 -2 3 51.7512
    2 2 -3 64.244
    -2 2 3 55.9583
    2 2 -3 54.7794
    -2 2 3 51.7824
    -2 2 3 54.6589
    1 -2 -3 160.165
    -1 -2 3 139.244
    -1 -2 3 160.572
    1 2 -3 150.813
    -1 2 3 168.222
    -1 2 3 161.064
    1 2 -3 152.232
    -1 2 3 171.303
    1 2 -3 155.451
    0 -2 -3 205.903
    0 -2 3 206.751
    0 -2 3 206.374
    0 -2 3 213.38
    0 2 -3 197.11
    0 2 3 202.781
    0 2 -3 225.099
    0 2 3 208.185
    0 2 -3 220.386
    0 2 3 202.862
    -1 -2 -3 42.3531
    1 -2 3 40.5093
    -1 -2 -3 39.8669
    1 -2 3 39.0498
    1 -2 3 36.2685
    1 2 3 37.4236
    -1 2 -3 35.0255
    1 2 3 45.3213
    -1 2 -3 42.4354
    1 2 3 37.0877
    -1 2 -3 39.4284
    -2 -2 -3 1108.79
    -2 -2 -3 1066.21
    2 -2 3 1095.1
    2 -2 3 1117.16
    2 -2 3 1078.57
    2 -2 3 1113
    -2 2 -3 1130.89
    -2 2 -3 1141.15
    2 2 3 1081.82
    2 2 3 1078.67
    2 2 3 1040.37
    -2 2 -3 1038.95
    2 2 3 1035.23
    -3 -2 -3 168.882
    3 -2 3 189.285
    -3 -2 -3 180.303
    3 -2 3 169.093
    3 -2 3 176.075
    -3 2 -3 181.805
    3 2 3 160.897
    3 2 3 177.892
    -3 2 -3 176.876
    -3 2 -3 173.817
    3 2 3 169.671
    4 -2 3 171.206
    4 -2 3 180.767
    -4 -2 -3 171.453
    4 -2 3 165.534
    -4 -2 -3 173.37
    4 2 3 174.788
    4 2 3 166.37
    -4 2 -3 167.743
    -4 2 -3 169.356
    5 -2 3 465.357
    -5 -2 -3 457.984
    5 -2 3 468.762
    5 -2 3 458.546
    -5 2 -3 457.987
    5 2 3 477.589
    -5 2 -3 448.489
    5 2 3 490.749
    6 -2 3 540.747
    -6 -2 -3 540.49
    6 -2 3 531.435
    -6 2 -3 539.384
    -6 2 -3 533.448
    6 2 3 544.04
    6 2 3 542.171
    -7 -2 -3 102.116
    7 -2 3 97.5224
    7 -2 3 107.466
    -7 2 -3 97.0169
    7 2 3 97.3713
    -7 2 -3 110.86
    7 2 3 89.4817
    8 -2 3 35.4341
    -8 -2 -3 29.9157
    8 -2 3 35.1267
    8 2 3 30.74
    8 2 3 44.7216
    -8 2 -3 39.1047
    9 -2 3 7.19244
    9 -2 3 10.3685
    -9 -2 -3 -3.6428
    9 2 3 -7.4512
    9 2 3 2.53511
    -9 2 -3 0.49907
    -11 -3 3 87.5859
    -11 -3 3 67.6336
    11 -3 -3 78.2215
    11 -3 -3 85.6805
    11 3 -3 78.6279
    -11 3 3 82.7005
    -11 3 3 65.4324
    10 -3 -3 25.2688
    -10 -3 3 19.3376
    -10 -3 3 18.8315
    10 -3 -3 28.1115
    10 3 -3 20.8772
    -10 3 3 30.663
    -10 3 3 35.0423
    10 3 -3 28.1602
    9 -3 -3 5.96909
    -9 -3 3 3.75125
    9 -3 -3 9.11688
    -9 -3 3 7.97532
    -9 3 3 5.1291
    9 3 -3 5.7891
    9 3 -3 5.05139
    -9 3 3 7.92798
    -8 -3 3 82.2425
    -8 -3 3 81.0518
    8 -3 -3 78.3738
    8 -3 -3 92.6741
    -8 -3 3 91.2924
    -8 3 3 81.9898
    -8 3 3 92.798
    8 3 -3 90.152
    8 3 -3 79.402
    7 -3 -3 45.1507
    -7 -3 3 55.9262
    7 -3 -3 46.4984
    7 -3 -3 52.345
    -7 -3 3 65.1888
    7 3 -3 67.1967
    -7 3 3 51.1351
    7 3 -3 55.6427
    -7 3 3 56.7875
    6 -3 -3 29.8472
    -6 -3 3 31.2554
    6 -3 -3 32.1666
    6 -3 -3 28.5808
    -6 -3 3 28.7706
    -6 -3 3 21.7869
    -6 3 3 28.2562
    6 3 -3 25.5556
    -6 3 3 31.1169
    6 3 -3 26.1874
    6 3 -3 27.8453
    -6 3 3 28.6702
    -6 3 3 29.4799
    -5 -3 3 200.961
    -5 -3 3 206.656
    5 -3 -3 185.342
    -5 -3 3 209.871
    -5 -3 3 209.548
    5 -3 -3 207.558
    5 3 -3 203.405
    -5 3 3 198.002
    5 3 -3 200.519
    5 3 -3 213.735
    -5 3 3 196.72
    5 3 -3 196.044
    -5 3 3 193.191
    -5 3 3 199.949
    4 -3 -3 589.099
    -4 -3 3 565.346
    -4 -3 3 604.519
    4 -3 -3 659.55
    -4 -3 3 592.055
    -4 -3 3 598.809
    -4 3 3 594.915
    4 3 -3 597.502
    -4 3 3 587.964
    4 3 -3 583.82
    -4 3 3 609.061
    4 3 -3 622.793
    -4 3 3 576.005
    4 3 -3 567.876
    -3 -3 3 144.202
    3 -3 -3 143.172
    -3 -3 3 147.275
    -3 -3 3 159.263
    3 3 -3 156.747
    -3 3 3 153.072
    3 3 -3 156.83
    -3 3 3 155.999
    3 3 -3 162.469
    -3 3 3 145.312
    -3 3 3 163.201
    -2 -3 3 1174.47
    -2 -3 3 1158.45
    2 -3 -3 1162.94
    -2 -3 3 1190.53
    -2 3 3 1181.88
    -2 3 3 1141.96
    2 3 -3 1162.88
    2 3 -3 1288.39
    -1 -3 3 289.255
    -1 -3 3 300.237
    1 -3 -3 297.125
    -1 -3 3 295.615
    1 3 -3 308.061
    1 3 -3 305.124
    -1 3 3 292.476
    1 3 -3 319.996
    0 -3 3 613.294
    0 -3 3 561.002
    0 -3 3 604.828
    0 -3 -3 604.812
    0 3 -3 604.416
    0 3 3 628.533
    0 3 -3 599.579
    0 3 3 580.565
    0 3 -3 586.93
    0 3 3 593.875
    1 -3 3 2023.52
    -1 -3 -3 2066.19
    1 -3 3 1960.18
    1 -3 3 2006.57
    1 3 3 2044.83
    1 3 3 2013
    -1 3 -3 2000.1
    -1 3 -3 1993.37
    -1 3 -3 1969.76
    1 3 3 2060.79
    1 3 3 2073.04
    2 -3 3 61.0192
    2 -3 3 52.4836
    2 -3 3 57.1078
    -2 -3 -3 55.9566
    2 -3 3 57.0639
    -2 -3 -3 49.3644
    2 3 3 52.4932
    -2 3 -3 56.8245
    -2 3 -3 61.7688
    2 3 3 51.8685
    2 3 3 59.6808
    -2 3 -3 66.3426
    2 3 3 58.888
    2 3 3 52.047
    -3 -3 -3 124.938
    3 -3 3 113.349
    3 -3 3 132.783
    3 -3 3 132.207
    3 -3 3 121.087
    -3 -3 -3 131.027
    -3 3 -3 121.19
    -3 3 -3 134.115
    3 3 3 124.863
    -3 3 -3 128.763
    3 3 3 121.366
    3 3 3 120.949
    4 -3 3 129.445
    4 -3 3 117.911
    -4 -3 -3 124.036
    -4 -3 -3 112.998
    4 -3 3 124.397
    4 3 3 114.268
    4 3 3 112.225
    -4 3 -3 117.919
    -4 3 -3 131.569
    5 -3 3 9.3139
    5 -3 3 6.13687
    -5 -3 -3 6.53553
    5 -3 3 10.5888
    5 3 3 7.66254
    -5 3 -3 10.8269
    5 3 3 9.15794
    -5 3 -3 5.11077
    6 -3 3 75.3414
    6 -3 3 66.8108
    6 -3 3 94.5749
    -6 -3 -3 76.1576
    6 3 3 77.4286
    -6 3 -3 84.078
    -6 3 -3 84.0968
    6 3 3 74.5928
    7 -3 3 235.937
    7 -3 3 255.554
    -7 -3 -3 241.051
    -7 3 -3 239.585
    7 3 3 247.509
    7 3 3 233.165
    -8 -3 -3 56.2701
    8 -3 3 69.8774
    8 -3 3 75.1962
    8 3 3 80.0259
    -8 3 -3 63.9482
    8 3 3 61.5767
    -11 -4 3 4.05477
    11 -4 -3 13.0013
    11 -4 -3 21.1415
    -11 -4 3 16.7303
    -11 4 3 1.50943
    11 4 -3 -1.0565
    -11 4 3 5.85377
    11 4 -3 5.44391
    10 -4 -3 108.548
    10 -4 -3 96.2683
    -10 -4 3 120.424
    -10 -4 3 112.922
    -10 4 3 97.8982
    -10 4 3 113.675
    10 4 -3 98.8552
    10 4 -3 109.541
    -9 -4 3 3.1698
    9 -4 -3 7.48475
    -9 -4 3 7.60933
    9 -4 -3 6.78566
    -9 -4 3 5.11804
    9 4 -3 -2.168
    -9 4 3 2.86806
    9 4 -3 8.31408
    -9 4 3 10.7195
    -8 -4 3 5.59599
    -8 -4 3 1.60546
    -8 -4 3 0.29842
    8 -4 -3 4.97464
    8 -4 -3 6.1909
    -8 4 3 4.60075
    -8 4 3 3.42728
    8 4 -3 6.34944
    8 4 -3 6.89013
    -7 -4 3 36.1323
    -7 -4 3 44.4385
    7 -4 -3 39.9034
    7 -4 -3 33.7425
    7 -4 -3 28.6069
    7 4 -3 25.9647
    7 4 -3 28.8955
    7 4 -3 30.1084
    -7 4 3 29.5937
    6 -4 -3 521.024
    -6 -4 3 501.09
    6 -4 -3 479.278
    -6 -4 3 500.123
    6 -4 -3 481.75
    -6 -4 3 485.061
    6 4 -3 495.664
    6 4 -3 490.622
    -6 4 3 486.511
    -6 4 3 476.859
    6 4 -3 449.441
    -6 4 3 487.326
    6 4 -3 467.417
    -5 -4 3 1898.44
    -5 -4 3 1680.57
    -5 -4 3 1796.76
    5 -4 -3 1823.62
    -5 -4 3 1954.43
    5 -4 -3 1872.15
    5 4 -3 1882.16
    -5 4 3 1861.85
    5 4 -3 1897.14
    5 4 -3 1843.15
    5 4 -3 1856.73
    -5 4 3 1880.25
    -5 4 3 1929.41
    -5 4 3 1858.45
    4 -4 -3 423.384
    -4 -4 3 427.108
    4 -4 -3 427.674
    -4 -4 3 420.119
    -4 -4 3 438.069
    -4 -4 3 409.441
    -4 4 3 443.621
    4 4 -3 397.094
    4 4 -3 437.837
    -4 4 3 429.308
    4 4 -3 446.23
    -4 4 3 426.439
    4 4 -3 422.143
    -4 4 3 383.147
    3 -4 -3 143.855
    -3 -4 3 172.862
    -3 -4 3 163.022
    -3 -4 3 152.096
    3 4 -3 163.401
    3 4 -3 172.092
    -3 4 3 142.044
    3 4 -3 166.569
    -3 4 3 149.986
    -3 4 3 154.313
    -3 4 3 141.467
    2 -4 -3 44.1242
    -2 -4 3 38.347
    -2 -4 3 44.964
    -2 -4 3 45.0432
    2 4 -3 36.0167
    2 4 -3 40.5756
    -2 4 3 45.7247
    -2 4 3 47.7115
    -1 -4 3 3.01794
    -1 -4 3 0.53056
    -1 -4 3 0.68256
    1 -4 -3 1.22621
    1 4 -3 1.7343
    1 4 -3 1.60167
    -1 4 3 0.18558
    1 4 -3 2.9151
    -1 4 3 2.39926
    -1 4 3 2.05384
    0 -4 3 599.533
    0 -4 -3 574.822
    0 -4 3 571.789
    0 -4 3 599.991
    0 4 3 580.931
    0 4 3 607.317
    0 4 -3 569.697
    0 4 -3 574.106
    0 4 -3 539.825
    0 4 3 611.398
    -1 -4 -3 235.25
    1 -4 3 201.995
    1 -4 3 214.197
    1 -4 3 215.762
    1 4 3 236.382
    1 4 3 228.102
    -1 4 -3 230.879
    1 4 3 230.387
    -1 4 -3 208.663
    -1 4 -3 227.601
    2 -4 3 58.9695
    2 -4 3 63.3098
    -2 -4 -3 68.4885
    2 -4 3 61.3191
    2 4 3 57.3878
    2 4 3 55.0187
    2 4 3 65.7784
    -2 4 -3 74.4026
    -2 4 -3 64.7876
    2 4 3 66.8064
    3 -4 3 308.658
    3 -4 3 318.544
    3 -4 3 360.482
    -3 -4 -3 303.812
    -3 -4 -3 321.771
    3 -4 3 316.355
    -3 4 -3 316.855
    -3 4 -3 294.302
    -3 4 -3 339.383
    3 4 3 314.015
    3 4 3 310.106
    3 4 3 295.17
    4 -4 3 46.4497
    4 -4 3 45.088
    4 -4 3 37.6945
    -4 -4 -3 33.9741
    -4 -4 -3 39.8549
    -4 4 -3 49.9267
    4 4 3 40.9401
    4 4 3 39.704
    -4 4 -3 43.7759
    -5 -4 -3 4.1885
    5 -4 3 3.45914
    5 -4 3 2.61853
    5 -4 3 4.86879
    -5 4 -3 6.83049
    5 4 3 8.97365
    5 4 3 6.58739
    -5 4 -3 -0.5084
    -6 -4 -3 39.8409
    6 -4 3 45.8178
    6 -4 3 48.4492
    6 -4 3 53.5374
    6 4 3 50.0315
    6 4 3 44.4977
    -6 4 -3 42.6576
    -6 4 -3 34.9493
    7 -4 3 66.8291
    -7 -4 -3 53.7934
    7 -4 3 70.6621
    7 4 3 74.2893
    7 4 3 57.9413
    -7 4 -3 67.5344
    8 -4 3 185.608
    -8 -4 -3 191.98
    8 -4 3 179.745
    -8 4 -3 174.436
    8 4 3 196.472
    8 4 3 163.728
    11 -5 -3 4.83537
    -11 -5 3 -1.2495
    11 -5 -3 3.22004
    11 5 -3 10.0058
    11 5 -3 0.6361
    -11 5 3 2.11863
    -11 5 3 1.31767
    10 -5 -3 2.94959
    -10 -5 3 -4.206
    -10 -5 3 9.95618
    10 -5 -3 -0.0874
    10 5 -3 1.27611
    -10 5 3 4.24316
    10 5 -3 -3.6043
    -10 5 3 3.25567
    -9 -5 3 78.3965
    -9 -5 3 82.2798
    9 -5 -3 86.1842
    9 -5 -3 75.2683
    -9 5 3 77.5983
    9 5 -3 85.2263
    -9 5 3 93.3633
    9 5 -3 78.1262
    -8 -5 3 171.389
    8 -5 -3 176.73
    -8 -5 3 175.266
    -8 -5 3 171.742
    8 -5 -3 182.092
    -8 5 3 147.704
    -8 5 3 147.06
    8 5 -3 176.33
    -7 -5 3 119.104
    -7 -5 3 108.716
    7 -5 -3 123.914
    7 -5 -3 122.341
    7 -5 -3 113.573
    -7 -5 3 108.574
    7 5 -3 113.264
    7 5 -3 120.821
    -7 5 3 123.7
    6 -5 -3 2.18523
    -6 -5 3 5.53509
    6 -5 -3 3.53382
    6 -5 -3 -0.2168
    -6 -5 3 3.20679
    6 5 -3 -5.2772
    6 5 -3 1.36494
    -6 5 3 4.1535
    6 5 -3 4.91706
    6 5 -3 3.75674
    -6 5 3 3.02432
    5 -5 -3 40.5241
    -5 -5 3 38.644
    -5 -5 3 37.4761
    -5 -5 3 39.7706
    -5 -5 3 41.2335
    5 -5 -3 38.5466
    5 5 -3 45.743
    5 5 -3 41.4625
    -5 5 3 29.5302
    5 5 -3 40.8101
    -5 5 3 40.5258
    -5 5 3 32.8641
    5 5 -3 39.1842
    -5 5 3 28.1018
    -4 -5 3 577.095
    -4 -5 3 582.195
    4 -5 -3 578.111
    -4 -5 3 588.136
    -4 -5 3 631.214
    4 5 -3 600.334
    -4 5 3 590.39
    4 5 -3 626.733
    4 5 -3 617.341
    -4 5 3 576.958
    -4 5 3 565.226
    -4 5 3 564.472
    -3 -5 3 858.592
    -3 -5 3 943.33
    3 -5 -3 976.104
    -3 -5 3 970.684
    3 5 -3 971.52
    -3 5 3 1003.05
    3 5 -3 1068.67
    3 5 -3 1039.98
    -3 5 3 926.188
    -3 5 3 976.955
    -2 -5 3 425.659
    2 -5 -3 411.462
    -2 -5 3 410.696
    -2 -5 3 419.513
    -2 5 3 420.868
    2 5 -3 417.863
    2 5 -3 406.918
    -2 5 3 439.108
    -2 5 3 415.662
    -2 5 3 414.35
    -1 -5 3 40.8304
    -1 -5 3 41.4605
    -1 -5 3 46.5516
    1 -5 -3 42.9819
    1 -5 -3 40.869
    -1 5 3 40.0553
    -1 5 3 36.0898
    1 5 -3 41.8203
    -1 5 3 38.7734
    1 5 -3 37.2356
    1 5 -3 40.4637
    0 -5 3 28.1177
    0 -5 3 28.4178
    0 -5 3 20.9008
    0 -5 -3 24.8142
    0 5 -3 18.9326
    0 5 3 25.0684
    0 5 3 28.304
    0 5 -3 26.4853
    0 5 -3 27.6363
    0 5 3 25.6173
    1 -5 3 863.541
    1 -5 3 905.643
    -1 -5 -3 855.24
    1 -5 3 884.921
    1 -5 3 910.993
    -1 5 -3 864.39
    -1 5 -3 935.234
    1 5 3 932.627
    1 5 3 911.376
    1 5 3 834.738
    -1 5 -3 880.355
    -2 -5 -3 514.214
    2 -5 3 487.41
    2 -5 3 546.187
    2 -5 3 524.821
    2 -5 3 481.176
    2 5 3 548.164
    -2 5 -3 530.107
    2 5 3 560.731
    2 5 3 543.255
    2 5 3 540.375
    2 5 3 549.978
    -2 5 -3 529.649
    -2 5 -3 534.699
    3 -5 3 60.3525
    -3 -5 -3 56.8147
    -3 -5 -3 58.9778
    3 -5 3 53.1719
    3 -5 3 54.8067
    3 5 3 62.73
    3 5 3 62.3459
    -3 5 -3 47.3733
    -3 5 -3 55.4162
    4 -5 3 227.905
    -4 -5 -3 239.995
    -4 -5 -3 249.767
    4 -5 3 224.48
    4 -5 3 227.698
    4 5 3 233.937
    4 5 3 237.888
    -4 5 -3 236.876
    -4 5 -3 229.569
    5 -5 3 2.71635
    5 -5 3 7.25911
    5 -5 3 4.53209
    -5 -5 -3 2.75211
    -5 5 -3 6.95601
    5 5 3 8.2393
    5 5 3 8.20313
    -5 5 -3 10.2646
    6 -5 3 57.4546
    6 -5 3 57.1123
    6 -5 3 47.631
    -6 -5 -3 45.7244
    -6 5 -3 54.0549
    6 5 3 56.5508
    -6 5 -3 48.5813
    6 5 3 62.9871
    -7 -5 -3 11.3828
    7 -5 3 5.33702
    7 -5 3 9.3344
    7 5 3 11.1729
    -7 5 -3 17.0249
    7 5 3 15.2647
    -8 -5 -3 30.715
    8 -5 3 31.4016
    8 -5 3 27.3837
    -8 5 -3 26.5637
    8 5 3 13.3075
    8 5 3 30.4598
    -11 -6 3 44.8895
    11 -6 -3 56.1686
    -11 6 3 87.2341
    -11 6 3 61.5897
    11 6 -3 59.9528
    11 6 -3 45.4057
    10 -6 -3 1.14635
    -10 -6 3 -2.1348
    10 -6 -3 -4.7575
    -10 -6 3 1.87986
    10 6 -3 4.1448
    -10 6 3 -2.8872
    10 6 -3 1.27644
    -10 6 3 -0.0253
    -9 -6 3 13.4099
    -9 -6 3 12.0438
    9 -6 -3 5.51189
    9 -6 -3 3.96099
    9 6 -3 7.07462
    -9 6 3 11.6421
    9 6 -3 14.3424
    -9 6 3 15.3262
    8 -6 -3 96.6738
    -8 -6 3 104.954
    -8 -6 3 111.978
    8 -6 -3 108.757
    -8 -6 3 111.081
    -8 6 3 102.047
    8 6 -3 108.393
    8 6 -3 122.824
    -7 -6 3 161.897
    7 -6 -3 155.029
    7 -6 -3 177.996
    7 -6 -3 165.134
    -7 -6 3 164.642
    -7 -6 3 163.306
    7 6 -3 157.668
    -7 6 3 160.504
    7 6 -3 167.652
    7 6 -3 159.698
    -6 -6 3 226.662
    -6 -6 3 212.604
    6 -6 -3 223.061
    6 -6 -3 213.952
    6 6 -3 227.229
    6 6 -3 224.739
    6 6 -3 209.229
    -6 6 3 204.482
    6 6 -3 202.384
    5 -6 -3 402.876
    -5 -6 3 364.938
    -5 -6 3 412.651
    5 -6 -3 382.207
    -5 -6 3 407.973
    -5 -6 3 438.932
    -5 6 3 385.677
    5 6 -3 418.333
    5 6 -3 427.493
    -5 6 3 400.263
    -5 6 3 404.458
    5 6 -3 432.407
    -4 -6 3 2376.98
    -4 -6 3 2352.78
    -4 -6 3 2388.64
    4 -6 -3 2306.91
    -4 -6 3 2369.66
    4 -6 -3 2287.46
    -4 6 3 2233.36
    4 6 -3 2278.44
    -4 6 3 2276.31
    -4 6 3 2330.56
    4 6 -3 2290.16
    4 6 -3 2359.88
    -4 6 3 2326.17
    -3 -6 3 235.635
    -3 -6 3 236.015
    3 -6 -3 213.602
    -3 -6 3 207.273
    -3 -6 3 214.64
    -3 6 3 208.237
    3 6 -3 220.591
    -3 6 3 214.6
    -3 6 3 211.842
    3 6 -3 236.545
    3 6 -3 237.413
    -2 -6 3 279.654
    -2 -6 3 246.786
    2 -6 -3 269.076
    -2 -6 3 266.241
    -2 6 3 283.994
    2 6 -3 253.092
    -2 6 3 258.115
    -2 6 3 274.566
    2 6 -3 269.717
    -1 -6 3 71.1946
    -1 -6 3 78.6509
    -1 -6 3 79.0631
    -1 -6 3 74.6367
    1 -6 -3 81.26
    1 6 -3 71.5474
    -1 6 3 84.1204
    1 6 -3 79.5293
    -1 6 3 76.8683
    1 6 -3 74.3259
    -1 6 3 79.481
    0 -6 3 529.02
    0 -6 3 506.952
    0 -6 3 540.781
    0 -6 -3 506.095
    0 6 -3 574.741
    0 6 -3 534.24
    0 6 3 532.024
    0 6 3 537.044
    0 6 3 519.675
    0 6 -3 510.131
    1 -6 3 334.705
    1 -6 3 317.161
    -1 -6 -3 308.586
    1 -6 3 320.82
    1 -6 3 332.843
    1 6 3 301
    -1 6 -3 281.837
    -1 6 -3 324.82
    1 6 3 293.094
    1 6 3 311.99
    -1 6 -3 313.019
    1 6 3 301.395
    1 6 3 309.727
    2 -6 3 751.502
    2 -6 3 728.821
    2 -6 3 731.222
    2 -6 3 746.04
    -2 -6 -3 703.189
    -2 6 -3 741.624
    2 6 3 785.868
    -2 6 -3 734.868
    2 6 3 740.708
    -2 6 -3 731.703
    2 6 3 768.314
    3 -6 3 474.96
    3 -6 3 446.24
    -3 -6 -3 456.676
    3 6 3 479.941
    -3 6 -3 445.852
    3 6 3 479.549
    -3 6 -3 474.021
    -4 -6 -3 19.3069
    4 -6 3 30.2151
    4 -6 3 25.5842
    4 -6 3 27.7107
    -4 -6 -3 28.7268
    -4 6 -3 28.3126
    4 6 3 20.3302
    -4 6 -3 29.8254
    5 -6 3 278.968
    5 -6 3 257.096
    -5 -6 -3 258.84
    5 -6 3 262.558
    -5 -6 -3 255.324
    5 6 3 280.454
    -5 6 -3 288.798
    -5 6 -3 234.347
    5 6 3 254.442
    6 -6 3 1.96315
    6 -6 3 1.03957
    6 -6 3 -2.7543
    -6 -6 -3 -6.1827
    6 6 3 5.43674
    6 6 3 -1.5753
    -6 6 -3 -1.2084
    -7 -6 -3 306.704
    7 -6 3 327.788
    7 -6 3 321.722
    7 -6 3 325.335
    7 6 3 315.1
    7 6 3 318.876
    -7 6 -3 307.542
    8 -6 3 5.0936
    -8 -6 -3 3.29015
    8 -6 3 8.92
    8 6 3 8.53354
    -8 6 -3 -4.7993
    10 -7 -3 25.7349
    10 -7 -3 36.4796
    -10 -7 3 33.0086
    -10 -7 3 29.4034
    -10 7 3 38.5302
    10 7 -3 30.3598
    10 7 -3 34.073
    -10 7 3 40.1284
    9 -7 -3 131.561
    9 -7 -3 116.988
    -9 -7 3 150.51
    -9 -7 3 116.48
    9 7 -3 143.938
    9 7 -3 104.931
    -9 7 3 137.608
    -8 -7 3 5.98495
    -8 -7 3 5.54656
    -8 -7 3 9.26536
    8 -7 -3 9.06688
    8 -7 -3 5.27072
    8 7 -3 7.64787
    8 7 -3 9.86011
    -8 7 3 9.28785
    7 -7 -3 18.1526
    -7 -7 3 15.7614
    -7 -7 3 13.2746
    -7 -7 3 16.3345
    -7 7 3 16.4173
    7 7 -3 16.1882
    7 7 -3 8.49789
    7 7 -3 14.7688
    6 -7 -3 26.0897
    -6 -7 3 18.9455
    -6 -7 3 16.1031
    -6 -7 3 15.8547
    6 -7 -3 18.8471
    6 7 -3 22.1926
    -6 7 3 21.5414
    6 7 -3 19.3016
    6 7 -3 23.929
    -6 7 3 22.7044
    5 -7 -3 33.7602
    -5 -7 3 45.2647
    -5 -7 3 43.3617
    5 -7 -3 29.3156
    -5 -7 3 38.8166
    5 7 -3 43.2568
    -5 7 3 36.414
    5 7 -3 40.6313
    5 7 -3 32.3158
    -5 7 3 35.0353
    4 -7 -3 193.292
    -4 -7 3 220.985
    -4 -7 3 200.6
    -4 -7 3 216.105
    4 -7 -3 189.783
    -4 7 3 205.164
    -4 7 3 197.53
    4 7 -3 224.775
    -4 7 3 206.266
    4 7 -3 221.894
    -4 7 3 198.96
    4 7 -3 207.417
    3 -7 -3 261.451
    -3 -7 3 269.77
    -3 -7 3 285.907
    -3 -7 3 270.139
    -3 -7 3 253.262
    -3 7 3 269.598
    -3 7 3 259.238
    3 7 -3 261.455
    -3 7 3 278.347
    3 7 -3 277.101
    3 7 -3 260.921
    -2 -7 3 20.6265
    2 -7 -3 25.1204
    -2 -7 3 27.7286
    -2 -7 3 22.0734
    2 -7 -3 22.4872
    2 7 -3 22.7591
    -2 7 3 26.013
    -2 7 3 17.4776
    -2 7 3 22.5447
    2 7 -3 22.2363
    -2 7 3 19.1214
    2 7 -3 22.4144
    1 -7 -3 24.4062
    1 -7 -3 20.7144
    -1 -7 3 24.4618
    -1 -7 3 22.117
    1 7 -3 27.4004
    1 7 -3 27.7103
    -1 7 3 25.8118
    -1 7 3 33.88
    -1 7 3 23.2998
    1 7 -3 25.0759
    0 -7 3 214.554
    0 -7 -3 215.388
    0 -7 3 219.391
    0 -7 -3 234.19
    0 7 -3 213.241
    0 7 -3 215.886
    0 7 -3 216.224
    0 7 3 223.617
    0 7 3 223.875
    0 7 3 221.501
    1 -7 3 11.4553
    1 -7 3 9.51348
    1 -7 3 9.90176
    1 7 3 9.14315
    -1 7 -3 12.3722
    1 7 3 11.4573
    -1 7 -3 11.568
    1 7 3 12.0637
    1 7 3 9.03392
    1 7 3 6.037
    -1 7 -3 11.5359
    2 -7 3 172.204
    2 -7 3 136.412
    2 -7 3 142.27
    -2 -7 -3 135.167
    2 -7 3 140.277
    2 7 3 148.059
    2 7 3 149.383
    -2 7 -3 132.727
    -2 7 -3 147.233
    2 7 3 155.208
    -2 7 -3 146.415
    -3 -7 -3 24.1012
    3 -7 3 26.1547
    3 -7 3 24.0675
    3 -7 3 25.2612
    -3 7 -3 25.5886
    -3 7 -3 18.5111
    3 7 3 24.0166
    3 7 3 28.6408
    3 7 3 24.3636
    4 -7 3 116.319
    -4 -7 -3 115.12
    4 -7 3 117.817
    4 7 3 119.498
    -4 7 -3 119.92
    5 -7 3 13.307
    5 -7 3 13.3479
    5 -7 3 10.8882
    -5 -7 -3 11.0407
    -5 -7 -3 5.9623
    5 7 3 8.71864
    -5 7 -3 10.5577
    5 7 3 8.18733
    6 -7 3 -4.0013
    6 -7 3 -0.9497
    6 -7 3 -1.1727
    -6 -7 -3 -1.5505
    6 7 3 3.02978
    6 7 3 4.20576
    -6 7 -3 2.56859
    -7 -7 -3 116.769
    7 -7 3 108.912
    7 -7 3 134.042
    7 -7 3 123.854
    -7 7 -3 113.533
    7 7 3 128.909
    7 7 3 103.528
    8 -7 3 25.7846
    -8 -7 -3 23.8771
    8 -7 3 34.9461
    -8 7 -3 36.0172
    8 7 3 25.2346
    -10 -8 3 57.3122
    -10 -8 3 48.3884
    10 -8 -3 60.075
    -10 8 3 51.4088
    10 8 -3 53.1214
    -10 8 3 52.1171
    -9 -8 3 19.7824
    -9 -8 3 28.5678
    9 -8 -3 18.7126
    9 8 -3 22.8039
    -9 8 3 21.3543
    9 8 -3 24.4628
    -8 -8 3 4.40895
    -8 -8 3 9.90165
    -8 -8 3 10.2108
    8 -8 -3 7.66811
    8 8 -3 4.00774
    -8 8 3 4.49477
    8 8 -3 9.27125
    8 8 -3 8.11765
    -7 -8 3 141.06
    7 -8 -3 133.276
    -7 -8 3 125.353
    7 8 -3 128.987
    -7 8 3 121.269
    7 8 -3 128.379
    -6 -8 3 423.036
    6 -8 -3 406.241
    6 -8 -3 443.744
    -6 -8 3 466.342
    -6 8 3 453.915
    6 8 -3 469.891
    -6 8 3 408.329
    6 8 -3 472.903
    -5 -8 3 609.661
    -5 -8 3 635.491
    5 -8 -3 643.024
    5 -8 -3 663.88
    5 8 -3 680.054
    5 8 -3 655.192
    -5 8 3 652.277
    5 8 -3 670.133
    -4 -8 3 83.3955
    -4 -8 3 78.9077
    4 -8 -3 71.8595
    4 -8 -3 82.827
    -4 8 3 72.5674
    4 8 -3 75.6952
    4 8 -3 76.6198
    -4 8 3 79.2456
    4 8 -3 81.863
    3 -8 -3 1.06445
    -3 -8 3 1.90047
    -3 -8 3 0.43638
    -3 -8 3 2.12885
    3 -8 -3 3.10295
    -3 -8 3 0.9659
    -3 8 3 -0.5898
    3 8 -3 -1.7068
    3 8 -3 0.06638
    -3 8 3 3.07031
    3 8 -3 1.04043
    -3 8 3 -0.5256
    2 -8 -3 449.324
    -2 -8 3 474.864
    -2 -8 3 432.094
    -2 -8 3 371.309
    -2 8 3 428.155
    -2 8 3 422.199
    -2 8 3 435.288
    2 8 -3 382.639
    -2 8 3 432.764
    2 8 -3 439.411
    2 8 -3 426.822
    1 -8 -3 485.596
    1 -8 -3 477.861
    -1 -8 3 408.961
    -1 -8 3 498.125
    -1 -8 3 509.268
    1 8 -3 469.783
    -1 8 3 495.087
    1 8 -3 490.639
    1 8 -3 462.47
    -1 8 3 513.072
    -1 8 3 473.756
    0 -8 3 239.333
    0 -8 3 239.906
    0 -8 3 239.186
    0 -8 -3 225.484
    0 -8 3 225.488
    0 8 -3 224.874
    0 8 3 241.01
    0 8 3 245.258
    0 8 -3 248.349
    0 8 -3 231.289
    0 8 3 229.644
    -1 -8 -3 1170.41
    1 -8 3 1121.17
    1 -8 3 1042.49
    1 -8 3 1198.24
    1 -8 3 1035.7
    -1 -8 -3 1103.13
    1 8 3 1132.97
    -1 8 -3 1163.54
    1 8 3 1129.17
    -1 8 -3 1107.09
    1 8 3 1126.55
    1 8 3 1191.01
    2 -8 3 68.9229
    -2 -8 -3 74.492
    2 -8 3 65.5151
    2 -8 3 64.251
    2 8 3 67.2719
    -2 8 -3 63.5932
    2 8 3 66.2775
    2 8 3 59.465
    2 8 3 66.5593
    -2 8 -3 64.303
    3 -8 3 35.5431
    3 -8 3 32.3169
    -3 -8 -3 28.118
    3 -8 3 39.6387
    3 8 3 33.2867
    3 8 3 36.7252
    -3 8 -3 36.2542
    4 -8 3 484.787
    -4 -8 -3 498.198
    4 -8 3 510.773
    4 -8 3 473.59
    -4 8 -3 494.137
    4 8 3 468.78
    4 8 3 501.763
    5 -8 3 156.826
    5 -8 3 171.813
    5 -8 3 161.436
    -5 -8 -3 170.65
    5 8 3 165.913
    5 8 3 163.808
    -5 8 -3 176.434
    6 -8 3 113.739
    6 -8 3 124.065
    -6 -8 -3 103.358
    6 -8 3 120.309
    6 8 3 102.51
    6 8 3 116.237
    -6 8 -3 102.079
    7 -8 3 -2.3351
    7 -8 3 4.47972
    -7 -8 -3 -1.6848
    7 -8 3 1.81721
    -7 8 -3 -1.2375
    7 8 3 3.45226
    7 8 3 -6.259
    -8 -8 -3 7.59158
    8 -8 3 3.54262
    8 -8 3 -1.3644
    8 8 3 4.50678
    8 8 3 12.7067
    -10 -9 3 30.587
    10 -9 -3 27.0068
    -10 -9 3 18.683
    -10 9 3 23.0021
    10 9 -3 15.4255
    -9 -9 3 5.51047
    -9 -9 3 3.69916
    9 -9 -3 2.34428
    -9 9 3 11.9101
    9 9 -3 9.1602
    -8 -9 3 53.7983
    8 -9 -3 54.2421
    -8 -9 3 47.7852
    -8 9 3 62.4656
    8 9 -3 57.889
    -7 -9 3 110.938
    -7 -9 3 98.9265
    7 -9 -3 116.147
    -7 9 3 102.952
    7 9 -3 122.716
    -6 -9 3 53.9458
    -6 -9 3 53.6183
    6 -9 -3 50.9852
    -6 9 3 56.5065
    6 9 -3 51.7202
    6 9 -3 51.8666
    -6 9 3 49.3643
    5 -9 -3 19.4306
    5 -9 -3 11.4516
    -5 -9 3 19.5595
    -5 -9 3 10.5358
    5 -9 -3 14.7019
    -5 9 3 15.2022
    5 9 -3 10.2874
    5 9 -3 18.4445
    -5 9 3 17.5268
    -4 -9 3 88.1698
    4 -9 -3 94.5895
    4 -9 -3 94.9912
    -4 -9 3 86.2724
    4 9 -3 90.3267
    -4 9 3 80.3514
    4 9 -3 83.6606
    4 9 -3 91.2261
    -4 9 3 93.7053
    -3 -9 3 25.9005
    -3 -9 3 20.5469
    3 -9 -3 17.5033
    -3 -9 3 27.9713
    -3 -9 3 22.4549
    3 -9 -3 30.4441
    3 9 -3 26.2363
    3 9 -3 18.6191
    3 9 -3 20.0831
    -3 9 3 21.155
    3 9 -3 20.048
    -3 9 3 21.9869
    -2 -9 3 30.4456
    -2 -9 3 31.7474
    2 -9 -3 31.7012
    -2 -9 3 31.882
    -2 9 3 24.897
    -2 9 3 25.3929
    -2 9 3 28.205
    2 9 -3 30.8437
    -2 9 3 33.5251
    2 9 -3 36.3605
    2 9 -3 24.3656
    -1 -9 3 103.939
    -1 -9 3 124.669
    1 -9 -3 107.104
    -1 -9 3 113.273
    1 9 -3 113.323
    -1 9 3 105.76
    -1 9 3 98.7802
    -1 9 3 115.268
    1 9 -3 113.162
    1 9 -3 122.355
    0 -9 3 218.012
    0 -9 -3 224.585
    0 -9 3 203.192
    0 -9 3 210.452
    0 -9 3 189.672
    0 9 3 208.021
    0 9 -3 217.213
    0 9 3 215.206
    0 9 3 202.526
    0 9 -3 214.272
    0 9 -3 219.496
    -1 -9 -3 4.10691
    1 -9 3 1.81384
    1 -9 3 5.40974
    1 -9 3 2.87958
    -1 -9 -3 4.10637
    1 9 3 6.47264
    1 9 3 3.22722
    1 9 3 2.05807
    1 9 3 3.78493
    -1 9 -3 5.68006
    -1 9 -3 3.70929
    2 -9 3 20.9631
    2 -9 3 20.3498
    -2 -9 -3 17.5223
    2 -9 3 21.4459
    -2 -9 -3 21.8916
    2 9 3 24.3679
    2 9 3 17.4705
    -2 9 -3 22.462
    2 9 3 23.8357
    2 9 3 17.0322
    3 -9 3 23.6305
    3 -9 3 18.9279
    3 -9 3 28.7848
    -3 -9 -3 22.2613
    -3 9 -3 20.3549
    3 9 3 20.7275
    3 9 3 17.0726
    3 9 3 19.934
    3 9 3 23.9045
    4 -9 3 2.37725
    4 -9 3 4.02822
    -4 -9 -3 7.4996
    4 -9 3 4.68876
    4 9 3 6.26753
    -4 9 -3 -0.802
    4 9 3 0.52299
    -5 -9 -3 60.8885
    5 -9 3 64.2231
    5 -9 3 57.3367
    5 -9 3 76.6956
    -5 9 -3 63.1105
    5 9 3 68.7986
    5 9 3 72.0041
    -6 -9 -3 41.4579
    6 -9 3 51.4527
    6 -9 3 43.519
    6 -9 3 58.1527
    -6 9 -3 45.1068
    6 9 3 44.0148
    6 9 3 55.9937
    -7 -9 -3 13.5589
    7 -9 3 20.9275
    7 -9 3 21.81
    7 -9 3 23.8619
    7 9 3 12.8916
    7 9 3 19.1497
    -7 9 -3 19.8
    8 -9 3 -3.9233
    -8 -9 -3 0.97438
    8 -9 3 -1.4085
    8 -9 3 -1.8209
    8 9 3 6.69441
    8 9 3 8.14646
    -8 9 -3 10.3273
    10 -10 -3 54.4287
    -10 -10 3 54.1615
    -10 -10 3 42.7482
    -10 10 3 45.9306
    -9 -10 3 134.869
    9 -10 -3 147.006
    -9 -10 3 147.195
    -9 10 3 147.747
    9 10 -3 148.689
    -8 -10 3 161.291
    8 -10 -3 156.371
    -8 -10 3 152.49
    8 10 -3 150.366
    -8 10 3 169.772
    -7 -10 3 40.6384
    -7 -10 3 59.5594
    7 -10 -3 59.2474
    7 10 -3 58.6056
    -7 10 3 53.4192
    -6 -10 3 0.64897
    6 -10 -3 3.83117
    -6 10 3 0.59079
    6 10 -3 1.30686
    -6 10 3 6.5965
    -5 -10 3 245.077
    5 -10 -3 246.211
    5 -10 -3 239.914
    -5 10 3 257.62
    -5 10 3 265.811
    5 10 -3 249.121
    4 -10 -3 158.323
    -4 -10 3 145.519
    4 -10 -3 154.491
    -4 -10 3 151.882
    -4 10 3 153.528
    -4 10 3 161.607
    3 -10 -3 448.059
    -3 -10 3 456.829
    -3 -10 3 497.167
    3 -10 -3 469.651
    -3 -10 3 466.807
    3 10 -3 487.241
    3 10 -3 465.227
    3 10 -3 450.937
    -3 10 3 465.444
    -2 -10 3 179.165
    -2 -10 3 179.422
    -2 -10 3 155.981
    2 -10 -3 174.016
    2 -10 -3 170.278
    -2 10 3 172.136
    2 10 -3 165.188
    2 10 -3 173.682
    -2 10 3 153.863
    -2 10 3 166.849
    -1 -10 3 284.125
    1 -10 -3 300.88
    -1 -10 3 293.578
    1 -10 -3 294.865
    -1 -10 3 303.209
    -1 10 3 296.243
    1 10 -3 308.078
    -1 10 3 289.528
    1 10 -3 293.522
    -1 10 3 289.096
    0 -10 3 12.2499
    0 -10 3 7.97875
    0 10 -3 11.1627
    0 10 -3 10.9699
    0 10 3 10.3056
    0 10 3 11.8342
    0 10 3 9.01442
    1 -10 3 39.778
    -1 -10 -3 41.0541
    1 -10 3 41.9743
    -1 -10 -3 40.8317
    1 10 3 46.6964
    1 10 3 41.944
    1 10 3 34.3596
    -1 10 -3 43.8537
    -1 10 -3 39.2839
    1 10 3 49.9162
    -2 -10 -3 78.9433
    2 -10 3 81.332
    2 -10 3 80.2441
    2 -10 3 87.835
    -2 -10 -3 88.5115
    2 10 3 88.8096
    2 10 3 75.3359
    2 10 3 100.743
    2 10 3 79.0464
    -2 10 -3 89.1028
    3 -10 3 1042.79
    3 -10 3 1047.07
    -3 -10 -3 1065.48
    3 -10 3 1007.48
    3 10 3 1023.21
    3 10 3 977.227
    3 10 3 1051.47
    -3 10 -3 1051.47
    3 10 3 1020.25
    4 -10 3 87.0364
    4 -10 3 93.4481
    4 -10 3 91.8639
    -4 -10 -3 102.743
    4 10 3 102.476
    4 10 3 90.3795
    4 10 3 109.573
    -4 10 -3 118.585
    4 10 3 100.069
    5 -10 3 -1.8104
    5 -10 3 0.39499
    5 -10 3 9.49723
    -5 -10 -3 2.39872
    -5 10 -3 0.14438
    5 10 3 -0.0344
    6 -10 3 62.9879
    -6 -10 -3 53.689
    6 -10 3 57.5724
    6 -10 3 50.1583
    -6 10 -3 60.0574
    6 10 3 49.4039
    6 10 3 49.4048
    7 -10 3 69.3897
    7 -10 3 68.5604
    -7 -10 -3 87.7161
    7 -10 3 79.1229
    7 10 3 58.8092
    7 10 3 60.761
    -7 10 -3 86.2492
    9 -11 -3 75.4783
    -9 -11 3 49.8682
    -9 -11 3 49.7853
    -9 11 3 61.7732
    9 11 -3 60.0717
    -8 -11 3 113.563
    -8 -11 3 118.829
    8 -11 -3 112.604
    -8 11 3 115.144
    8 11 -3 127.864
    7 -11 -3 89.5022
    -7 -11 3 85.8235
    -7 11 3 106.59
    7 11 -3 94.7656
    6 -11 -3 27.3563
    -6 -11 3 22.945
    -6 11 3 28.3497
    -6 11 3 24.2805
    6 11 -3 15.4998
    5 -11 -3 7.59885
    -5 -11 3 9.80332
    5 -11 -3 15.5229
    -5 11 3 19.3672
    5 11 -3 9.45516
    -5 11 3 12.3001
    4 -11 -3 46.2617
    -4 -11 3 33.3413
    4 -11 -3 43.8242
    -4 -11 3 35.3938
    -4 11 3 48.9122
    -4 11 3 31.4018
    3 -11 -3 854.879
    -3 -11 3 790.869
    3 -11 -3 862.908
    -3 -11 3 832.486
    -3 -11 3 897.255
    3 11 -3 864.024
    3 11 -3 841.155
    -3 11 3 855.56
    -3 11 3 878.528
    -2 -11 3 84.4171
    2 -11 -3 102.859
    -2 -11 3 83.7383
    2 -11 -3 79.9262
    -2 -11 3 88.1913
    2 11 -3 88.82
    -2 11 3 79.4048
    2 11 -3 84.8486
    -2 11 3 81.4559
    1 -11 -3 20.1419
    -1 -11 3 17.4136
    -1 -11 3 17.4206
    1 11 -3 20.4085
    -1 11 3 14.3461
    1 11 -3 14.8984
    0 -11 3 299.835
    0 -11 -3 291.259
    0 11 3 291.326
    0 11 -3 295.34
    0 11 -3 286.875
    0 11 3 280.082
    1 -11 3 426.267
    1 -11 3 442.521
    1 11 3 422.269
    1 11 3 444.212
    -1 11 -3 411.879
    1 11 3 357.587
    1 11 3 414.51
    2 -11 3 257.897
    -2 -11 -3 246.938
    2 -11 3 256.563
    -2 -11 -3 237.048
    2 11 3 247.873
    2 11 3 238.462
    2 11 3 244.941
    2 11 3 258.399
    3 -11 3 153.176
    3 -11 3 163.128
    -3 -11 -3 160.802
    3 -11 3 136.087
    -3 11 -3 158.437
    3 11 3 160.875
    3 11 3 178.902
    3 11 3 154.916
    3 11 3 158.638
    4 -11 3 -0.5486
    4 -11 3 0.55234
    -4 -11 -3 -5.9345
    4 -11 3 0.16452
    4 11 3 4.07247
    4 11 3 4.03188
    4 11 3 3.27279
    4 11 3 1.15433
    -4 11 -3 -1.1994
    5 -11 3 2.74087
    -5 -11 -3 1.35576
    5 -11 3 6.76926
    5 11 3 3.608
    5 11 3 3.30587
    -5 11 -3 0.96324
    6 -11 3 0.9053
    -6 -11 -3 6.00574
    6 -11 3 -0.655
    6 -11 3 -3.8234
    6 11 3 -6.7144
    -6 11 -3 6.21053
    6 11 3 1.35157
    -7 -11 -3 12.866
    7 -11 3 3.54307
    7 -11 3 -7.7487
    7 -11 3 1.27893
    -7 11 -3 1.90668
    7 11 3 -6.8752
    7 11 3 4.51887
    -9 -12 3 3.45324
    -9 -12 3 14.4541
    9 -12 -3 4.92264
    -9 12 3 15.7319
    9 12 -3 8.14206
    -8 -12 3 -5.7387
    8 -12 -3 0.0171
    8 12 -3 1.0721
    -8 12 3 -4.5924
    7 -12 -3 22.8217
    -7 -12 3 26.6587
    -7 12 3 24.1798
    7 12 -3 25.6711
    6 -12 -3 384.673
    -6 -12 3 400.737
    6 -12 -3 401.373
    -6 12 3 422.27
    6 12 -3 390.936
    -6 12 3 391.221
    5 -12 -3 26.3015
    5 -12 -3 30.9174
    -5 -12 3 21.7214
    -5 12 3 33.1801
    -5 12 3 30.6053
    5 12 -3 37.4108
    4 -12 -3 13.372
    4 -12 -3 12.1413
    -4 -12 3 16.8601
    -4 -12 3 13.3232
    -4 12 3 16.0061
    -4 12 3 8.09416
    4 12 -3 13.3745
    3 -12 -3 11.7701
    -3 -12 3 13.2472
    3 -12 -3 8.27251
    -3 -12 3 6.58205
    -3 -12 3 8.27162
    -3 12 3 1.45065
    -3 12 3 8.74137
    3 12 -3 8.52127
    3 12 -3 8.77706
    -2 -12 3 4.40792
    -2 -12 3 1.58397
    -2 -12 3 1.31184
    2 -12 -3 5.45318
    2 -12 -3 -1.241
    2 12 -3 0.41008
    -2 12 3 -2.0117
    2 12 -3 0.76695
    1 -12 -3 468.731
    -1 -12 3 438.439
    1 -12 -3 438.938
    -1 -12 3 464.103
    -1 12 3 466.274
    1 12 -3 471.967
    1 12 -3 457.348
    0 -12 3 142.11
    0 -12 3 147.038
    0 -12 -3 129.737
    0 12 3 120.976
    0 12 -3 146.394
    0 12 -3 141.781
    0 12 3 127.314
    1 -12 3 0.87748
    1 -12 3 0.16687
    -1 -12 -3 1.12354
    -1 12 -3 1.30533
    1 12 3 7.14918
    1 12 3 -0.3516
    1 12 3 0.85781
    2 -12 3 197.182
    -2 -12 -3 195.659
    2 -12 3 201.951
    2 12 3 202.759
    2 12 3 202.029
    2 12 3 215.576
    -2 12 -3 212.692
    2 12 3 195.462
    -3 -12 -3 5.18163
    -3 -12 -3 4.57341
    3 -12 3 6.71423
    3 -12 3 7.21458
    3 12 3 8.27653
    3 12 3 7.03249
    3 12 3 4.94594
    3 12 3 5.63754
    -3 12 -3 3.84823
    4 -12 3 141.214
    4 -12 3 111.441
    -4 -12 -3 134.321
    4 -12 3 118.551
    4 12 3 114.459
    4 12 3 115.763
    -4 12 -3 112.014
    4 12 3 115.608
    4 12 3 117.464
    5 -12 3 225.334
    5 -12 3 230.702
    5 -12 3 215.329
    -5 -12 -3 232.886
    5 12 3 205.637
    -5 12 -3 217.94
    5 12 3 220.832
    -6 -12 -3 4.79211
    6 -12 3 5.29859
    6 -12 3 -4.0146
    6 -12 3 6.37908
    6 12 3 -0.9478
    6 12 3 -0.7833
    -6 12 -3 8.57588
    7 -12 3 26.9421
    7 -12 3 18.5377
    7 -12 3 10.1011
    -7 -12 -3 18.1778
    -7 12 -3 17.3714
    9 -13 -3 11.9206
    -9 -13 3 9.69591
    9 13 -3 15.5984
    -9 13 3 32.0399
    -8 -13 3 1.33383
    8 -13 -3 0.75737
    8 13 -3 -4.7542
    -8 13 3 3.31694
    -7 -13 3 131.968
    7 -13 -3 116.652
    7 13 -3 111.148
    -7 13 3 100.218
    6 -13 -3 21.8032
    6 -13 -3 16.4877
    -6 -13 3 28.0742
    -6 13 3 17.3362
    6 13 -3 26.8516
    -6 13 3 31.1566
    5 -13 -3 287.226
    5 -13 -3 316.919
    -5 -13 3 266.452
    -5 13 3 290.731
    -5 13 3 261.632
    5 13 -3 282.218
    4 -13 -3 321.978
    4 -13 -3 340.777
    -4 -13 3 300.849
    -4 -13 3 322.373
    4 13 -3 316.663
    -4 13 3 335.924
    -4 13 3 326.924
    3 -13 -3 66.2807
    3 -13 -3 74.9185
    -3 -13 3 58.6276
    -3 -13 3 78.5163
    3 13 -3 64.7901
    -3 13 3 72.7747
    -3 13 3 54.5512
    2 -13 -3 40.9789
    -2 -13 3 42.4164
    -2 -13 3 33.4368
    2 -13 -3 35.601
    -2 -13 3 34.5455
    -2 13 3 32.1962
    2 13 -3 30.487
    2 13 -3 35.8018
    1 -13 -3 1066.23
    -1 -13 3 1036.16
    -1 -13 3 1010.33
    1 -13 -3 1038.19
    -1 13 3 981.568
    -1 13 3 995.694
    -1 13 3 993.188
    1 13 -3 1012.09
    1 13 -3 1003.76
    0 -13 3 141.076
    0 -13 -3 131.038
    0 -13 3 135.959
    0 13 3 118.837
    0 13 -3 127.445
    0 13 3 114.859
    0 13 -3 118.049
    1 -13 3 113.759
    1 -13 3 116.762
    -1 -13 -3 106.83
    -1 13 -3 109.823
    1 13 3 120.28
    1 13 3 120.359
    2 -13 3 13.9685
    2 -13 3 13.579
    -2 -13 -3 15.482
    2 13 3 19.328
    2 13 3 16.7735
    -2 13 -3 16.5202
    2 13 3 13.3896
    2 13 3 19.2946
    3 -13 3 198.837
    -3 -13 -3 190.182
    3 -13 3 228.285
    -3 13 -3 207.588
    3 13 3 209.828
    3 13 3 198.699
    3 13 3 207.588
    3 13 3 181.978
    4 -13 3 1.159
    4 -13 3 6.68457
    -4 -13 -3 8.39783
    4 13 3 5.08673
    4 13 3 1.02159
    -4 13 -3 -0.7794
    5 -13 3 89.8608
    5 -13 3 75.5488
    -5 -13 -3 97.3438
    5 -13 3 91.5298
    5 13 3 90.66
    5 13 3 97.4072
    -5 13 -3 87.909
    6 -13 3 22.1798
    -6 -13 -3 28.4112
    6 -13 3 17.6366
    6 13 3 15.3035
    -6 13 -3 14.8716
    -8 -14 3 83.3411
    8 -14 -3 79.3461
    -8 14 3 90.9306
    8 14 -3 88.5723
    -7 -14 3 18.231
    7 -14 -3 16.752
    -7 14 3 9.44001
    7 14 -3 23.6575
    -6 -14 3 5.06129
    6 -14 -3 15.9642
    6 -14 -3 14.7795
    6 14 -3 20.8224
    -6 14 3 14.2069
    5 -14 -3 32.3654
    5 -14 -3 28.9004
    -5 -14 3 24.5297
    5 14 -3 31.235
    -5 14 3 29.1303
    -5 14 3 18.8171
    4 -14 -3 75.8072
    -4 -14 3 71.8977
    -4 -14 3 61.1623
    4 -14 -3 69.8915
    -4 14 3 70.0102
    -4 14 3 64.8458
    4 14 -3 71.4458
    4 14 -3 69.7816
    -3 -14 3 20.7286
    3 -14 -3 28.7691
    -3 -14 3 26.2542
    3 -14 -3 24.4257
    -3 14 3 25.1588
    -3 14 3 15.7769
    3 14 -3 24.4458
    2 -14 -3 3.90828
    2 -14 -3 4.28823
    -2 -14 3 4.98238
    -2 -14 3 5.71776
    2 14 -3 4.93565
    2 14 -3 6.71635
    -2 14 3 2.10417
    1 -14 -3 -0.6692
    1 -14 -3 -0.2691
    -1 -14 3 0.67956
    -1 -14 3 1.07962
    1 14 -3 1.1463
    1 14 -3 -3.3071
    -1 14 3 -0.1888
    -1 14 3 0.41724
    0 -14 3 207.114
    0 -14 -3 215.917
    0 -14 3 194.187
    0 14 -3 213.269
    0 14 3 193.6
    0 14 3 207.45
    0 14 -3 203.587
    -1 -14 -3 200.584
    1 -14 3 205.248
    1 -14 3 196.57
    1 14 3 202.685
    1 14 3 216.176
    -1 14 -3 200.411
    2 -14 3 202.473
    2 -14 3 209.716
    -2 -14 -3 215.544
    2 14 3 210.772
    -2 14 -3 217.728
    2 14 3 201.18
    2 14 3 212.368
    -3 -14 -3 56.6449
    3 -14 3 63.5906
    3 -14 3 54.9728
    3 14 3 51.8942
    3 14 3 57.6208
    3 14 3 69.5764
    3 14 3 55.4448
    -3 14 -3 77.1742
    4 -14 3 130.068
    -4 -14 -3 131.997
    4 -14 3 109.103
    4 14 3 135.732
    4 14 3 127.365
    -4 14 -3 147.085
    5 -14 3 170.98
    -5 -14 -3 148.177
    5 -14 3 175.254
    5 14 3 145.392
    5 14 3 151.456
    -5 14 -3 156.3
    -6 -14 -3 2.99653
    6 -14 3 5.79813
    6 -14 3 3.45513
    6 14 3 11.5131
    -6 14 -3 -11.516
    -8 -15 3 63.3785
    -8 15 3 46.8838
    8 15 -3 56.6743
    7 -15 -3 14.0067
    -7 -15 3 2.31988
    -7 15 3 6.6222
    7 15 -3 11.7704
    -6 -15 3 -5.9533
    6 -15 -3 -3.9027
    6 -15 -3 3.17444
    6 15 -3 -0.251
    -6 15 3 3.91196
    5 -15 -3 81.0911
    -5 -15 3 66.0478
    5 -15 -3 87.6067
    -5 15 3 67.5495
    5 15 -3 79.7267
    -4 -15 3 37.1239
    -4 -15 3 52.6071
    4 -15 -3 59.7876
    4 -15 -3 50.8456
    4 15 -3 44.9568
    4 15 -3 61.1316
    -4 15 3 49.0934
    -4 15 3 55.1321
    3 -15 -3 256.841
    -3 -15 3 255.998
    3 -15 -3 268.116
    -3 15 3 248.978
    3 15 -3 266.919
    -3 15 3 247.046
    2 -15 -3 742.015
    -2 -15 3 795.122
    -2 -15 3 727.36
    2 -15 -3 736.576
    -2 15 3 746.359
    2 15 -3 746.546
    -2 15 3 757.613
    2 15 -3 748.245
    -1 -15 3 3.82099
    1 -15 -3 2.28452
    1 -15 -3 0.09642
    -1 15 3 -0.3925
    1 15 -3 3.01521
    1 15 -3 -3.1515
    0 -15 -3 9.82509
    0 -15 3 16.3305
    0 -15 3 12.4841
    0 15 -3 6.16389
    0 15 3 12.4183
    0 15 3 11.2879
    1 -15 3 245.107
    1 -15 3 246.743
    -1 -15 -3 227.452
    1 15 3 227.865
    -1 15 -3 233.052
    1 15 3 240.589
    2 -15 3 40.92
    2 -15 3 56.0537
    -2 -15 -3 51.4917
    2 15 3 55.418
    2 15 3 46.3702
    2 15 3 48.9873
    -2 15 -3 42.2807
    -3 -15 -3 19.2595
    3 -15 3 17.8222
    3 -15 3 14.862
    3 15 3 21.1495
    -3 15 -3 24.0525
    3 15 3 25.9355
    4 -15 3 166.353
    4 -15 3 164.662
    4 15 3 185.342
    -4 15 -3 169.207
    4 15 3 185.066
    -5 -15 -3 0.01672
    5 -15 3 1.67331
    5 -15 3 19.732
    5 15 3 1.43917
    -5 15 -3 16.0138
    -7 -16 3 31.8449
    7 -16 -3 31.9184
    7 16 -3 26.5124
    -7 16 3 20.074
    -6 -16 3 21.0155
    6 -16 -3 13.9268
    6 -16 -3 15.4413
    -6 16 3 25.9696
    6 16 -3 23.2519
    -5 -16 3 8.13294
    5 -16 -3 10.9552
    5 -16 -3 9.23973
    -5 16 3 -1.9715
    5 16 -3 5.643
    5 16 -3 5.31354
    4 -16 -3 104.551
    -4 -16 3 117.891
    4 -16 -3 122.059
    4 16 -3 115.93
    4 16 -3 134.204
    -4 16 3 117.761
    3 -16 -3 60.5834
    -3 -16 3 67.4225
    3 -16 -3 54.3259
    -3 16 3 44.5101
    3 16 -3 74.5589
    -3 16 3 53.6638
    -2 -16 3 39.4171
    -2 -16 3 47.1215
    2 -16 -3 43.0146
    2 -16 -3 36.0063
    -2 16 3 35.1799
    2 16 -3 35.1283
    -2 16 3 34.8387
    2 16 -3 41.5169
    1 -16 -3 11.5296
    -1 -16 3 16.6612
    1 -16 -3 18.5758
    -1 -16 3 18.4547
    1 16 -3 19.0489
    1 16 -3 15.9945
    -1 16 3 6.69923
    0 -16 3 114.669
    0 -16 -3 126.037
    0 -16 3 118.485
    0 16 3 116.075
    0 16 3 104.579
    0 16 3 120.255
    0 16 -3 95.2622
    -1 -16 -3 3.87552
    1 -16 3 3.92199
    1 -16 3 8.74432
    1 16 3 7.92716
    -1 16 -3 1.04547
    1 16 3 6.33167
    -2 -16 -3 118.761
    2 -16 3 106.509
    2 -16 3 132.06
    2 16 3 109.284
    -2 16 -3 114.818
    2 16 3 103.928
    3 -16 3 34.967
    -3 -16 -3 34.2818
    3 -16 3 23.7736
    -3 16 -3 37.4271
    3 16 3 27.7784
    3 16 3 30.7758
    4 -16 3 3.02733
    4 -16 3 10.2576
    4 16 3 3.50241
    -4 16 -3 -2.0344
    5 -16 3 7.17771
    5 -16 3 9.02628
    -5 16 -3 7.5213
    5 16 3 -5.2588
    -7 -17 3 186.171
    -7 17 3 161.681
    7 17 -3 167.594
    -6 -17 3 79.4941
    6 -17 -3 40.1976
    6 -17 -3 46.2371
    -6 17 3 75.8658
    6 17 -3 56.1893
    5 -17 -3 157.238
    -5 -17 3 161.51
    5 -17 -3 163.487
    -5 17 3 125.138
    5 17 -3 142.302
    5 17 -3 163.789
    -4 -17 3 11.005
    4 -17 -3 -0.6056
    4 -17 -3 -4.1476
    -4 17 3 -2.6321
    4 17 -3 -3.622
    3 -17 -3 26.6365
    -3 -17 3 28.5509
    3 -17 -3 20.5144
    -3 17 3 15.1396
    -3 17 3 22.8093
    3 17 -3 27.3449
    -2 -17 3 23.9444
    2 -17 -3 24.7299
    2 -17 -3 17.2064
    -2 -17 3 29.9207
    2 17 -3 30.2387
    -2 17 3 25.5198
    -2 17 3 32.9013
    -1 -17 3 152.646
    1 -17 -3 164.998
    1 -17 -3 169.417
    -1 -17 3 160.831
    -1 17 3 154.578
    1 17 -3 150.069
    0 -17 -3 345.906
    0 -17 3 353.896
    0 -17 3 373.273
    0 17 -3 377.961
    0 17 3 387.746
    0 17 3 365.717
    -1 -17 -3 191.131
    1 -17 3 201.127
    1 -17 3 213.377
    1 17 3 179.66
    -1 17 -3 187.252
    1 17 3 188.409
    -2 -17 -3 2.08934
    2 -17 3 0.55521
    2 -17 3 5.71381
    2 17 3 -0.3362
    -2 17 -3 -1.9923
    2 17 3 -0.5009
    3 -17 3 6.42859
    3 -17 3 9.49737
    -3 -17 -3 12.2781
    3 17 3 14.0374
    -3 17 -3 11.0004
    4 -17 3 84.585
    4 -17 3 68.2474
    4 17 3 81.5408
    -6 -18 3 92.9297
    6 -18 -3 73.6494
    6 -18 -3 116.102
    6 18 -3 111.51
    6 18 -3 110.057
    -6 18 3 110.136
    -5 -18 3 143.69
    5 -18 -3 136.674
    5 -18 -3 140.007
    5 18 -3 118.729
    5 18 -3 122.898
    -5 18 3 97.3413
    4 -18 -3 9.63795
    4 -18 -3 -0.8074
    -4 -18 3 1.69368
    -4 18 3 -4.141
    4 18 -3 0.5917
    3 -18 -3 5.22626
    -3 -18 3 0.14471
    3 -18 -3 8.16549
    3 18 -3 0.53419
    -3 18 3 -2.5491
    -3 18 3 1.41009
    2 -18 -3 79.7319
    -2 -18 3 87.0504
    2 -18 -3 77.8792
    -2 -18 3 76.0838
    -2 18 3 78.48
    2 18 -3 101.301
    -2 18 3 95.1165
    -1 -18 3 -0.4777
    1 -18 -3 -0.6467
    -1 -18 3 -8.1827
    1 -18 -3 4.19219
    1 18 -3 -5.9748
    -1 18 3 -2.1104
    0 -18 3 151.452
    0 -18 -3 156.22
    0 -18 3 151.344
    0 18 3 162.061
    0 18 3 159.729
    0 18 -3 155.29
    1 -18 3 64.7732
    -1 -18 -3 60.4663
    1 -18 3 81.7748
    -1 18 -3 55.7755
    1 18 3 58.8825
    1 18 3 54.001
    2 -18 3 1.47972
    -2 -18 -3 -3.2702
    2 -18 3 1.14025
    2 18 3 1.81152
    2 18 3 2.29317
    -2 18 -3 -4.0055
    -3 -18 -3 34.8956
    3 -18 3 29.847
    3 -18 3 7.88097
    3 18 3 23.4563
    -4 18 -3 118.026
    5 -19 -3 111.646
    -5 -19 3 102.374
    5 -19 -3 129.461
    -5 19 3 90.9805
    -4 -19 3 16.174
    4 -19 -3 16.3127
    4 -19 -3 11.7105
    -4 19 3 12.5887
    4 19 -3 18.7574
    3 -19 -3 152.817
    -3 -19 3 178.908
    3 -19 -3 178.072
    3 19 -3 164.058
    -3 19 3 183.295
    -2 -19 3 59.4108
    2 -19 -3 65.9055
    2 -19 -3 74.8357
    -2 19 3 86.8975
    2 19 -3 57.9464
    -1 -19 3 23.7727
    1 -19 -3 21.9055
    -1 -19 3 12.1208
    -1 19 3 19.1944
    -1 19 3 24.4693
    1 19 -3 15.6958
    0 -19 -3 59.6981
    0 -19 3 42.4368
    0 -19 3 45.7102
    0 19 -3 39.3485
    0 19 3 44.478
    0 19 3 32.7411
    1 -19 3 108.39
    1 -19 3 70.401
    -1 -19 -3 77.2511
    1 19 3 72.4847
    -1 19 -3 59.0346
    1 19 3 85.2759
    1 19 3 68.6772
    2 -19 3 33.0296
    -2 -19 -3 20.0979
    2 19 3 24.7438
    3 -19 3 7.71804
    -3 -19 -3 7.80586
    3 -19 3 -0.3612
    -3 19 -3 6.23595
    3 19 3 -10.003
    4 -20 -3 152.22
    -4 -20 3 151.291
    4 -20 -3 170.49
    -4 20 3 145.043
    4 20 -3 180.144
    3 -20 -3 15.5663
    -3 -20 3 18.8518
    3 -20 -3 10.4263
    -3 20 3 7.32012
    2 -20 -3 -1.1892
    -2 -20 3 -1.1784
    2 -20 -3 4.17147
    2 20 -3 -10.646
    -2 20 3 -1.4989
    1 -20 -3 41.1393
    -1 -20 3 37.8502
    -1 -20 3 42.1099
    1 20 -3 35.5186
    -1 20 3 53.412
    0 -20 -3 85.2224
    0 -20 3 87.3322
    0 20 3 63.8653
    0 20 3 67.4853
    1 -20 3 8.98868
    -1 -20 -3 6.86281
    1 -20 3 20.228
    -1 20 -3 9.99972
    1 20 3 8.35815
    1 20 3 7.13399
    -11 0 4 218.36
    11 0 -4 236.69
    11 0 -4 247.093
    -11 0 4 229.868
    10 0 -4 352.751
    10 0 -4 352.718
    -10 0 4 376.769
    -10 0 4 354.17
    -9 0 4 691.773
    9 0 -4 683.051
    9 0 -4 644.754
    -9 0 4 641.216
    8 0 -4 242.159
    -8 0 4 243.121
    8 0 -4 249.517
    -8 0 4 262.897
    8 0 -4 244.025
    -7 0 4 32.1535
    -7 0 4 36.9022
    7 0 -4 34.7713
    7 0 -4 38.7903
    7 0 -4 42.0788
    -6 0 4 39.7182
    6 0 -4 40.9244
    6 0 -4 36.5453
    -6 0 4 35.5169
    6 0 -4 40.5444
    -6 0 4 31.4041
    5 0 -4 1297.99
    -5 0 4 1373.88
    -5 0 4 1318.98
    -5 0 4 1317.96
    4 0 -4 118.735
    -4 0 4 100.59
    4 0 -4 114.233
    -4 0 4 102.46
    4 0 -4 111.255
    -4 0 4 105.967
    -3 0 4 2180.18
    3 0 -4 2123.01
    -3 0 4 2252.22
    3 0 -4 2270.4
    2 0 -4 19.1384
    2 0 -4 20.764
    -2 0 4 18.7242
    -2 0 4 18.6969
    -2 0 4 19.9648
    -1 0 4 10.9007
    1 0 -4 11.8635
    -1 0 4 9.23909
    1 0 -4 10.7637
    -1 0 4 9.93581
    0 0 -4 1278.06
    0 0 -4 1244.52
    0 0 4 1267.69
    0 0 4 1384.84
    0 0 4 1269.9
    0 0 -4 1299.48
    -1 0 -4 395.976
    1 0 4 391.28
    1 0 4 390.279
    -1 0 -4 405.709
    1 0 4 421.862
    -1 0 -4 403.065
    2 0 4 332.728
    -2 0 -4 331.885
    -2 0 -4 343.496
    -2 0 -4 335.976
    2 0 4 322.458
    2 0 4 327.738
    2 0 4 321.859
    -3 0 -4 2.62173
    3 0 4 4.74106
    -3 0 -4 5.13214
    3 0 4 1.25125
    3 0 4 5.64111
    4 0 4 125.066
    4 0 4 121.968
    -4 0 -4 120.332
    -4 0 -4 126.486
    4 0 4 122.909
    5 0 4 1580.88
    5 0 4 1655.18
    -5 0 -4 1596.96
    -6 0 -4 242.573
    6 0 4 241.467
    6 0 4 253.014
    -7 0 -4 16.5475
    7 0 4 10.2719
    7 0 4 12.4139
    -8 0 -4 238.765
    8 0 4 299.597
    8 0 4 316.4
    11 -1 -4 46.7134
    -11 -1 4 50.0675
    -11 -1 4 31.8046
    11 -1 -4 56.4019
    11 1 -4 34.8642
    -11 1 4 56.1878
    11 1 -4 56.1095
    -11 1 4 71.1074
    -10 -1 4 169.604
    -10 -1 4 153.96
    10 -1 -4 169.65
    10 -1 -4 141.211
    -10 1 4 147.536
    10 1 -4 160.84
    10 1 -4 148.63
    -10 1 4 128.718
    9 -1 -4 48.359
    9 -1 -4 51.2431
    -9 -1 4 47.064
    -9 -1 4 60.7584
    9 1 -4 53.9053
    9 1 -4 49.1864
    -9 1 4 38.271
    -9 1 4 38.3763
    8 -1 -4 445.86
    -8 -1 4 435.856
    -8 -1 4 403.549
    8 -1 -4 459.595
    8 -1 -4 428.604
    -8 1 4 448.488
    8 1 -4 403.308
    8 1 -4 423.367
    -8 1 4 420.113
    8 1 -4 419.138
    -7 -1 4 22.8533
    7 -1 -4 24.3239
    -7 -1 4 26.5369
    7 -1 -4 19.5679
    7 -1 -4 29.8906
    -7 -1 4 24.4589
    7 1 -4 22.795
    -7 1 4 21.9793
    -7 1 4 22.8139
    7 1 -4 19.6904
    7 1 -4 23.9587
    6 -1 -4 464.851
    6 -1 -4 410.354
    -6 -1 4 434.488
    -6 -1 4 434.675
    -6 -1 4 489.745
    6 -1 -4 420.56
    6 1 -4 448.902
    6 1 -4 430.576
    -6 1 4 412.971
    -6 1 4 434.246
    -6 1 4 471.207
    -5 -1 4 -0.5186
    5 -1 -4 -0.117
    -5 -1 4 1.43569
    -5 -1 4 -2.6206
    -5 -1 4 1.35978
    5 1 -4 0.63724
    -5 1 4 -0.4377
    5 1 -4 2.56878
    5 1 -4 -0.7918
    -5 1 4 -1.1932
    -5 1 4 -0.4894
    5 1 -4 -1.2107
    -4 -1 4 30.9312
    4 -1 -4 30.2488
    -4 -1 4 32.6282
    -4 -1 4 28.2684
    4 -1 -4 32.0701
    -4 1 4 32.835
    -4 1 4 30.2454
    -4 1 4 29.2973
    4 1 -4 32.3823
    4 1 -4 30.7092
    -4 1 4 27.9158
    -3 -1 4 889.438
    -3 -1 4 833.192
    3 -1 -4 845.453
    -3 -1 4 787.76
    3 1 -4 906.094
    -3 1 4 866.187
    -3 1 4 865.141
    3 1 -4 898.397
    3 1 -4 850.28
    -2 -1 4 1372.27
    2 -1 -4 1281.03
    2 -1 -4 1319.29
    -2 -1 4 1371.22
    -2 1 4 1350.89
    -2 1 4 1362.84
    -2 1 4 1321.11
    2 1 -4 1311.46
    2 1 -4 1440.96
    1 -1 -4 200.167
    -1 -1 4 186.349
    -1 -1 4 184.342
    -1 -1 4 184.855
    1 -1 -4 200.12
    1 1 -4 199.689
    -1 1 4 194.132
    -1 1 4 189.771
    -1 1 4 192.851
    1 1 -4 183.675
    0 -1 4 231.605
    0 -1 -4 228.67
    0 -1 -4 226.779
    0 -1 4 238.668
    0 -1 4 240.442
    0 1 -4 248.738
    0 1 4 230.36
    0 1 -4 240.028
    0 1 4 221.242
    0 1 -4 254.247
    0 1 4 232.339
    -1 -1 -4 289.923
    1 -1 4 275.454
    -1 -1 -4 285.378
    -1 -1 -4 283.503
    1 -1 4 288.593
    1 -1 4 273.876
    -1 1 -4 281.978
    1 1 4 277.045
    -1 1 -4 289.458
    1 1 4 287.834
    -1 1 -4 298.836
    1 1 4 285.554
    -2 -1 -4 1452.65
    2 -1 4 1415.3
    2 -1 4 1343.89
    -2 -1 -4 1429.08
    -2 -1 -4 1409.86
    2 -1 4 1363.1
    2 1 4 1423.44
    -2 1 -4 1439.63
    2 1 4 1401.88
    2 1 4 1401.92
    -2 1 -4 1418.08
    -2 1 -4 1401.1
    2 1 4 1374.52
    -3 -1 -4 -0.068
    -3 -1 -4 2.34247
    3 -1 4 3.06349
    3 -1 4 -1.333
    3 -1 4 1.94081
    -3 -1 -4 4.30573
    3 1 4 2.67006
    3 1 4 0.02742
    -3 1 -4 4.12494
    -3 1 -4 3.57317
    3 1 4 1.7063
    4 -1 4 162.522
    4 -1 4 163.179
    -4 -1 -4 176.901
    4 -1 4 172.688
    4 1 4 170.541
    4 1 4 167.227
    -4 1 -4 178.023
    -4 1 -4 171.803
    5 -1 4 30.3517
    5 -1 4 22.8902
    5 -1 4 20.8411
    -5 -1 -4 21.1411
    5 1 4 27.3559
    -5 1 -4 18.1034
    -5 1 -4 25.7817
    5 1 4 29.5518
    6 -1 4 272.007
    -6 -1 -4 269.64
    6 -1 4 265.13
    6 1 4 278.493
    6 1 4 302.344
    -6 1 -4 260.871
    7 -1 4 113.151
    -7 -1 -4 84.7512
    7 -1 4 83.9986
    -7 1 -4 89.3531
    7 1 4 92.6442
    7 1 4 106.04
    8 -1 4 87.4083
    8 -1 4 100.583
    8 1 4 118.464
    8 1 4 97.9877
    11 -2 -4 264.832
    -11 -2 4 261.317
    11 -2 -4 253.357
    -11 -2 4 258.429
    11 2 -4 261.612
    -11 2 4 207.976
    -11 2 4 251.471
    11 2 -4 221.95
    10 -2 -4 8.5611
    10 -2 -4 1.55989
    -10 -2 4 3.84081
    -10 -2 4 -4.1004
    10 2 -4 5.06992
    10 2 -4 2.20308
    -10 2 4 2.18746
    -10 2 4 2.72401
    -9 -2 4 26.4592
    -9 -2 4 24.7145
    9 -2 -4 24.4759
    9 -2 -4 29.1992
    9 2 -4 33.2791
    -9 2 4 22.0331
    -9 2 4 27.471
    9 2 -4 26.2209
    -8 -2 4 754.6
    8 -2 -4 800.148
    8 -2 -4 783.147
    8 -2 -4 732.119
    -8 -2 4 726.595
    -8 2 4 801.58
    8 2 -4 785.245
    8 2 -4 737.294
    -8 2 4 788.722
    8 2 -4 811.613
    -7 -2 4 1076.55
    -7 -2 4 1096.81
    7 -2 -4 1071.26
    7 -2 -4 1078.5
    7 -2 -4 1059.66
    -7 -2 4 1005.89
    -7 2 4 1010.3
    7 2 -4 1060.79
    7 2 -4 1111.39
    -7 2 4 1066.99
    7 2 -4 1113.33
    6 -2 -4 140.472
    6 -2 -4 166.702
    -6 -2 4 173.478
    -6 -2 4 168.122
    6 -2 -4 151.188
    -6 -2 4 160.581
    6 2 -4 164.901
    -6 2 4 163.649
    -6 2 4 156.484
    -6 2 4 163.717
    6 2 -4 165.544
    6 2 -4 179.527
    -6 2 4 156.583
    -5 -2 4 860.647
    -5 -2 4 861.955
    -5 -2 4 855.807
    5 2 -4 836.21
    -5 2 4 842.302
    -5 2 4 775.683
    -5 2 4 820.3
    5 2 -4 821.827
    5 2 -4 848.613
    5 2 -4 871.514
    -5 2 4 868.613
    -4 -2 4 47.4636
    -4 -2 4 50.0214
    4 -2 -4 44.3814
    -4 -2 4 50.0073
    4 -2 -4 48.9182
    4 2 -4 55.4824
    -4 2 4 48.1176
    -4 2 4 50.5731
    4 2 -4 52.0936
    -4 2 4 52.8833
    4 2 -4 53.4332
    -4 2 4 47.7207
    3 -2 -4 559.019
    -3 -2 4 598.206
    -3 -2 4 568.562
    -3 -2 4 573.98
    -3 2 4 589.071
    -3 2 4 595.729
    3 2 -4 575.522
    3 2 -4 604.711
    3 2 -4 625.269
    -2 -2 4 66.2268
    -2 -2 4 67.0817
    -2 -2 4 60.031
    2 -2 -4 67.7142
    2 2 -4 61.8966
    2 2 -4 64.9882
    -2 2 4 72.0146
    -2 2 4 69.027
    -1 -2 4 3512.92
    -1 -2 4 3222.79
    -1 -2 4 3468.83
    1 -2 -4 3555.6
    -1 2 4 3450.32
    1 2 -4 3274.28
    1 2 -4 3489.67
    -1 2 4 3495.6
    0 -2 4 711.805
    0 -2 4 713.58
    0 -2 -4 719.193
    0 -2 4 680.743
    0 2 -4 783.445
    0 2 -4 729.345
    0 2 4 669.563
    0 2 -4 704.971
    0 2 4 699.474
    0 2 4 734.644
    1 -2 4 54.8672
    1 -2 4 49.6207
    -1 -2 -4 55.9184
    -1 -2 -4 57.306
    1 -2 4 54.6947
    -1 2 -4 46.4277
    -1 2 -4 51.7979
    1 2 4 55.9915
    1 2 4 56.2188
    -1 2 -4 54.6627
    1 2 4 55.7622
    2 -2 4 10.1482
    2 -2 4 6.73936
    2 -2 4 5.93876
    -2 -2 -4 6.92359
    2 -2 4 10.0335
    -2 -2 -4 5.28745
    2 2 4 7.19766
    -2 2 -4 9.72443
    -2 2 -4 5.71796
    2 2 4 3.8876
    -2 2 -4 10.6288
    2 2 4 10.5835
    2 2 4 5.31669
    -3 -2 -4 329.66
    -3 -2 -4 330.142
    3 -2 4 327.751
    3 -2 4 354.311
    3 -2 4 365.733
    3 2 4 341.816
    -3 2 -4 353.142
    3 2 4 340.945
    -3 2 -4 365.13
    -4 -2 -4 869.794
    4 -2 4 890.31
    4 -2 4 886.539
    4 -2 4 893.236
    -4 2 -4 902.537
    4 2 4 887.879
    -4 2 -4 878.503
    4 2 4 870.492
    5 -2 4 1.89745
    -5 -2 -4 -5.5046
    5 -2 4 -1.8346
    5 -2 4 -0.5828
    -5 2 -4 2.35687
    5 2 4 5.27667
    -5 2 -4 1.82707
    5 2 4 7.50926
    -6 -2 -4 34.8029
    6 -2 4 51.9956
    6 -2 4 52.8235
    -6 2 -4 45.5821
    6 2 4 61.4146
    6 2 4 41.3145
    -6 2 -4 44.3853
    7 -2 4 7.98882
    7 -2 4 2.30702
    -7 -2 -4 0.12953
    -7 2 -4 6.96741
    7 2 4 -0.9602
    7 2 4 1.60586
    8 -2 4 4.22168
    8 -2 4 6.88273
    8 2 4 5.46697
    8 2 4 12.916
    11 -3 -4 112.084
    11 -3 -4 110.091
    -11 -3 4 140.385
    -11 -3 4 109.994
    11 3 -4 141.098
    -11 3 4 122.528
    11 3 -4 141.167
    -11 3 4 115.593
    -10 -3 4 25.655
    -10 -3 4 30.1697
    10 -3 -4 36.6017
    10 -3 -4 31.0826
    10 3 -4 28.5109
    10 3 -4 38.3055
    -10 3 4 21.5804
    -10 3 4 29.1185
    9 -3 -4 -1.5452
    -9 -3 4 2.26707
    -9 -3 4 -1.3001
    9 -3 -4 2.83944
    9 3 -4 6.33593
    -9 3 4 -0.6027
    -9 3 4 2.91113
    9 3 -4 6.48607
    -8 -3 4 40.783
    8 -3 -4 43.9178
    8 -3 -4 39.1392
    -8 -3 4 35.6357
    8 -3 -4 32.2931
    -8 -3 4 39.5646
    -8 3 4 43.8274
    8 3 -4 44.8009
    -8 3 4 43.2601
    8 3 -4 34.7309
    8 3 -4 52.8605
    7 -3 -4 4.4412
    -7 -3 4 5.30927
    7 -3 -4 -0.8053
    7 -3 -4 0.29765
    -7 -3 4 -3.7201
    -7 -3 4 4.52071
    7 3 -4 2.55715
    -7 3 4 4.1504
    -7 3 4 2.1806
    7 3 -4 0.64009
    -6 -3 4 636.037
    6 -3 -4 632.052
    -6 -3 4 620.857
    -6 -3 4 606.195
    6 -3 -4 682.956
    6 3 -4 624.971
    -6 3 4 625.077
    -6 3 4 577.039
    6 3 -4 614.699
    6 3 -4 601.625
    6 3 -4 621.4
    -6 3 4 686.673
    -5 -3 4 60.0939
    -5 -3 4 61.8798
    5 -3 -4 67.5397
    5 -3 -4 60.2544
    -5 -3 4 60.0624
    -5 3 4 61.6565
    -5 3 4 48.6435
    5 3 -4 59.7692
    5 3 -4 60.4717
    -5 3 4 55.0178
    -5 3 4 53.4612
    5 3 -4 58.4413
    -5 3 4 61.4572
    5 3 -4 58.9102
    -4 -3 4 890.289
    -4 -3 4 913.828
    -4 -3 4 952.555
    4 -3 -4 939.306
    -4 3 4 948.495
    -4 3 4 950.011
    -4 3 4 856.955
    4 3 -4 908.834
    -4 3 4 948.793
    4 3 -4 942.63
    -3 -3 4 0.466
    3 -3 -4 0.8302
    -3 -3 4 0.93775
    -3 -3 4 3.61665
    -3 3 4 0.76167
    -3 3 4 1.19007
    3 3 -4 -0.9638
    3 3 -4 0.79281
    -3 3 4 -0.1497
    2 -3 -4 950.306
    -2 -3 4 959.112
    -2 -3 4 1021.37
    -2 -3 4 960.994
    2 3 -4 997.241
    -2 3 4 978.894
    -2 3 4 961.424
    -2 3 4 956.596
    2 3 -4 977.944
    1 -3 -4 73.4044
    -1 -3 4 59.9433
    -1 -3 4 70.6268
    -1 -3 4 68.5113
    1 3 -4 68.8496
    -1 3 4 79.9199
    1 3 -4 67.962
    -1 3 4 76.5775
    1 3 -4 68.5206
    -1 3 4 77.1535
    0 -3 4 717.409
    0 -3 -4 695.853
    0 -3 4 667.478
    0 -3 4 686.479
    0 3 4 695.594
    0 3 4 676.699
    0 3 4 684.644
    0 3 -4 681.501
    0 3 -4 709.523
    0 3 -4 696.192
    -1 -3 -4 12.6312
    1 -3 4 14.4792
    1 -3 4 22.5153
    1 3 4 14.7812
    -1 3 -4 18.3927
    1 3 4 13.5589
    -1 3 -4 12.2441
    1 3 4 11.3548
    -1 3 -4 18.6715
    2 -3 4 105.871
    2 -3 4 113.805
    2 -3 4 95.1989
    -2 -3 -4 102.484
    2 -3 4 98.7407
    -2 -3 -4 101.149
    2 3 4 104.898
    -2 3 -4 100.286
    2 3 4 107.875
    -2 3 -4 104.557
    2 3 4 106.045
    2 3 4 96.8995
    -2 3 -4 95.5086
    -3 -3 -4 176.757
    -3 -3 -4 189.471
    3 -3 4 183.348
    3 -3 4 171.212
    3 -3 4 180.652
    -3 3 -4 181.548
    3 3 4 188.196
    3 3 4 184.742
    -3 3 -4 173.916
    -4 -3 -4 1307.76
    4 -3 4 1273.1
    4 -3 4 1255.69
    4 -3 4 1174.39
    -4 3 -4 1278.86
    4 3 4 1273.39
    4 3 4 1315.06
    -4 3 -4 1246.74
    -5 -3 -4 448.374
    5 -3 4 437.19
    5 -3 4 438.489
    5 -3 4 440.443
    5 3 4 433.805
    5 3 4 440.643
    -5 3 -4 432.194
    -5 3 -4 445.846
    6 -3 4 -1.8553
    -6 -3 -4 -0.8746
    6 -3 4 -1.3737
    6 -3 4 -0.3762
    -6 3 -4 -0.0039
    6 3 4 -3.2369
    6 3 4 -2.1407
    -6 3 -4 0.94429
    7 -3 4 5.58221
    -7 -3 -4 -5.2086
    7 -3 4 -0.3671
    7 3 4 -2.3464
    7 3 4 -2.999
    -7 3 -4 -8.7534
    8 -3 4 276.883
    -8 -3 -4 265.403
    8 -3 4 306.758
    8 3 4 300.637
    -11 -4 4 14.0134
    -11 -4 4 13.6279
    11 -4 -4 14.8935
    11 -4 -4 13.0957
    -11 4 4 10.3236
    -11 4 4 8.09895
    11 4 -4 25.4725
    10 -4 -4 21.902
    -10 -4 4 31.5659
    10 -4 -4 31.0243
    -10 -4 4 27.2092
    -10 4 4 29.2932
    10 4 -4 42.0358
    -10 4 4 26.5219
    10 4 -4 31.9607
    9 -4 -4 797.217
    -9 -4 4 848.493
    -9 -4 4 834.899
    9 -4 -4 838.324
    9 4 -4 826.144
    -9 4 4 889.734
    -9 4 4 819.45
    9 4 -4 838.072
    -8 -4 4 94.4421
    8 -4 -4 81.8017
    -8 -4 4 109.215
    -8 -4 4 100.32
    8 -4 -4 87.8606
    8 -4 -4 97.6658
    8 4 -4 91.2662
    -8 4 4 73.208
    -8 4 4 91.9644
    8 4 -4 92.4359
    7 -4 -4 96.3541
    7 -4 -4 89.1577
    -7 -4 4 101.844
    -7 -4 4 108.519
    7 4 -4 95.8264
    7 4 -4 90.6325
    -7 4 4 79.3702
    7 4 -4 89.095
    -7 4 4 102.358
    -6 -4 4 115.482
    -6 -4 4 111.283
    6 -4 -4 112.178
    -6 -4 4 112.186
    6 -4 -4 113.629
    6 4 -4 110.89
    6 4 -4 110.785
    -6 4 4 107.433
    6 4 -4 104.914
    -6 4 4 100.638
    6 4 -4 116.737
    5 -4 -4 212.808
    -5 -4 4 213.992
    -5 -4 4 223.278
    5 -4 -4 208.201
    -5 -4 4 226.213
    5 4 -4 204.414
    5 4 -4 211.484
    5 4 -4 237.985
    5 4 -4 215.873
    -5 4 4 212.407
    -5 4 4 223.33
    -5 4 4 213.768
    -4 -4 4 67.8689
    -4 -4 4 56.5892
    -4 -4 4 71.2751
    -4 4 4 68.0587
    4 4 -4 63.6096
    4 4 -4 64.5059
    -4 4 4 68.7172
    -4 4 4 66.7037
    -4 4 4 73.529
    -3 -4 4 206.381
    -3 -4 4 189.445
    3 -4 -4 189.066
    -3 -4 4 194.378
    -3 -4 4 213.648
    -3 4 4 178.493
    3 4 -4 194.313
    -3 4 4 171.796
    3 4 -4 198.374
    -3 4 4 208.071
    -3 4 4 203.923
    3 4 -4 199.4
    2 -4 -4 646.89
    -2 -4 4 654.16
    -2 -4 4 674.405
    2 4 -4 684.217
    -2 4 4 677.756
    -2 4 4 639.93
    -2 4 4 680.406
    -2 4 4 647.332
    2 4 -4 662.926
    1 -4 -4 49.5246
    -1 -4 4 48.0487
    -1 -4 4 48.1623
    -1 -4 4 46.7686
    -1 4 4 45.3713
    1 4 -4 40.121
    1 4 -4 45.4848
    -1 4 4 42.213
    -1 4 4 46.8454
    -1 4 4 44.3283
    1 4 -4 43.0078
    0 -4 4 9.78567
    0 -4 -4 9.96836
    0 -4 4 10.4952
    0 -4 4 13.2557
    0 4 4 8.45112
    0 4 -4 10.7555
    0 4 4 6.80569
    0 4 -4 10.7714
    0 4 -4 8.80361
    0 4 4 10.8638
    0 4 4 11.0863
    -1 -4 -4 1472.16
    1 -4 4 1506.94
    1 -4 4 1309.5
    1 -4 4 1403.21
    1 4 4 1473.54
    1 4 4 1475.7
    -1 4 -4 1494.48
    1 4 4 1499.73
    -1 4 -4 1368.99
    1 4 4 1416.69
    -1 4 -4 1370.48
    -2 -4 -4 151.464
    2 -4 4 151.273
    2 -4 4 159.872
    2 -4 4 157.455
    2 -4 4 159.214
    -2 4 -4 158.713
    -2 4 -4 180.427
    2 4 4 154.085
    2 4 4 164.553
    2 4 4 153.679
    -2 4 -4 150.708
    2 4 4 159.111
    -3 -4 -4 208.706
    -3 -4 -4 229.334
    3 -4 4 205.691
    3 -4 4 206.922
    3 -4 4 220.526
    -3 4 -4 209.73
    3 4 4 220.34
    3 4 4 209.227
    -3 4 -4 211.577
    4 -4 4 383.35
    4 -4 4 426.001
    -4 -4 -4 384.014
    4 -4 4 407.103
    -4 4 -4 380.849
    -4 4 -4 377.687
    4 4 4 413.635
    4 4 4 407.367
    5 -4 4 247.87
    5 -4 4 254.318
    -5 -4 -4 262.955
    5 -4 4 258.885
    5 4 4 267.151
    -5 4 -4 248.719
    5 4 4 251.592
    -5 4 -4 238.48
    6 -4 4 112.684
    6 -4 4 118.603
    -6 -4 -4 126.884
    6 -4 4 111.44
    -6 4 -4 119.928
    6 4 4 127.635
    -6 4 -4 112.962
    6 4 4 137.428
    7 -4 4 123.656
    7 -4 4 88.4821
    -7 -4 -4 111.877
    -7 4 -4 102.646
    7 4 4 95.5427
    7 4 4 108.711
    8 -4 4 107.397
    8 -4 4 79.2977
    -8 -4 -4 123.441
    8 4 4 108.01
    -8 4 -4 117.713
    8 4 4 101.891
    -11 -5 4 85.6959
    -11 -5 4 85.5366
    11 -5 -4 80.9469
    11 -5 -4 79.9088
    11 5 -4 66.4968
    -11 5 4 68.2801
    -11 5 4 94.1919
    11 5 -4 74.1706
    -10 -5 4 757.369
    -10 -5 4 759.143
    10 -5 -4 743.202
    10 -5 -4 770.563
    10 5 -4 766.908
    10 5 -4 778.612
    -10 5 4 787.072
    -10 5 4 746.745
    -9 -5 4 54.2369
    9 -5 -4 82.5768
    9 -5 -4 82.0786
    -9 -5 4 77.1287
    -9 -5 4 74.2344
    -9 5 4 76.3252
    9 5 -4 55.8421
    9 5 -4 75.325
    -9 5 4 76.7194
    -8 -5 4 421.815
    -8 -5 4 429.753
    8 -5 -4 409.866
    -8 -5 4 419.857
    8 -5 -4 455.594
    -8 5 4 416.873
    -8 5 4 437.877
    8 5 -4 448.151
    7 -5 -4 177.793
    -7 -5 4 159.419
    -7 -5 4 177.415
    7 -5 -4 173.998
    -7 -5 4 184.902
    -7 5 4 175.201
    7 5 -4 180.328
    7 5 -4 192.937
    7 5 -4 168.018
    -7 5 4 168.382
    -6 -5 4 31.3295
    -6 -5 4 37.6547
    -6 -5 4 27.765
    6 -5 -4 31.2918
    6 -5 -4 25.9799
    6 5 -4 27.5296
    6 5 -4 31.5952
    6 5 -4 23.8465
    6 5 -4 37.0634
    -6 5 4 29.4236
    5 -5 -4 23.5104
    -5 -5 4 27.9311
    5 -5 -4 30.4451
    -5 -5 4 30.3304
    -5 -5 4 22.6555
    -5 5 4 22.1969
    5 5 -4 29.6269
    5 5 -4 36.5663
    -5 5 4 26.7977
    -5 5 4 29.4313
    5 5 -4 28.3948
    -4 -5 4 2717.75
    -4 -5 4 2787.42
    4 -5 -4 2745.54
    4 5 -4 2806.94
    -4 5 4 2806.69
    -4 5 4 2650.61
    -4 5 4 2918.77
    -4 5 4 2661.76
    4 5 -4 2647.99
    4 5 -4 2845.1
    -3 -5 4 60.9209
    -3 -5 4 59.7726
    -3 -5 4 60.0841
    3 -5 -4 52.5122
    -3 -5 4 58.2945
    -3 5 4 61.9609
    3 5 -4 57.946
    -3 5 4 56.4953
    -3 5 4 59.431
    3 5 -4 56.2941
    3 5 -4 54.3393
    -3 5 4 57.4367
    -2 -5 4 12.9275
    2 -5 -4 15.5939
    -2 -5 4 13.6558
    -2 -5 4 10.4155
    2 5 -4 14.3323
    -2 5 4 16.7508
    -2 5 4 16.9794
    -2 5 4 18.5486
    -1 -5 4 27.7266
    -1 -5 4 23.4669
    -1 -5 4 32.1849
    1 -5 -4 27.7121
    1 5 -4 29.6168
    1 5 -4 28.1073
    -1 5 4 34.8664
    -1 5 4 31.4762
    -1 5 4 34.7848
    1 5 -4 41.2492
    0 -5 4 1150.58
    0 -5 4 1126.8
    0 -5 4 1099.6
    0 -5 -4 1169
    0 5 4 1190.13
    0 5 4 1120.38
    0 5 4 1150.86
    0 5 -4 1120.5
    0 5 -4 1160.72
    0 5 -4 1161.53
    0 5 4 1129.17
    0 5 4 1191.07
    1 -5 4 31.0564
    1 -5 4 33.6269
    1 -5 4 34.5517
    -1 5 -4 30.5802
    1 5 4 33.0569
    1 5 4 27.0153
    1 5 4 29.4237
    -1 5 -4 31.3115
    1 5 4 28.5434
    -1 5 -4 28.9429
    -2 -5 -4 4.01573
    2 -5 4 1.8331
    2 -5 4 1.18956
    2 -5 4 0.9993
    -2 5 -4 1.29582
    2 5 4 -0.0965
    -2 5 -4 2.05317
    2 5 4 -0.5401
    2 5 4 -3.6707
    2 5 4 0.86051
    3 -5 4 531.172
    -3 -5 -4 542.498
    -3 -5 -4 535.597
    3 -5 4 543.385
    -3 5 -4 534.312
    -3 5 -4 522.949
    3 5 4 552.779
    3 5 4 534.565
    4 -5 4 20.8465
    4 -5 4 18.9422
    -4 -5 -4 16.395
    4 -5 4 16.871
    -4 5 -4 15.1266
    -4 5 -4 16.5594
    4 5 4 8.11756
    4 5 4 20.237
    5 -5 4 10.2628
    -5 -5 -4 12.3711
    5 -5 4 3.04024
    5 -5 4 9.89302
    -5 5 -4 3.75967
    5 5 4 8.68649
    5 5 4 8.50307
    -5 5 -4 7.4325
    6 -5 4 850.434
    -6 -5 -4 851.145
    6 -5 4 841.548
    6 -5 4 850.919
    6 5 4 873.965
    -6 5 -4 837.919
    6 5 4 871.342
    7 -5 4 177.092
    7 -5 4 198.775
    -7 -5 -4 182.279
    7 5 4 183.859
    -7 5 -4 190.952
    7 5 4 166.541
    8 -5 4 15.0661
    -8 -5 -4 14.713
    8 -5 4 10.089
    8 5 4 14.8728
    -8 5 -4 9.92606
    8 5 4 6.68474
    11 -6 -4 150.179
    -11 -6 4 172.277
    -11 -6 4 181.265
    -11 6 4 170.168
    -11 6 4 192.917
    11 6 -4 195.92
    11 6 -4 172.865
    -10 -6 4 30.9692
    -10 -6 4 12.2325
    10 -6 -4 12.3209
    -10 6 4 23.5418
    10 6 -4 11.6399
    10 6 -4 15.8585
    -10 6 4 13.247
    -9 -6 4 6.34137
    -9 -6 4 9.85319
    9 -6 -4 5.61643
    -9 6 4 7.0082
    -9 6 4 5.08488
    9 6 -4 11.1795
    9 6 -4 3.92235
    -8 -6 4 40.714
    8 -6 -4 40.2989
    -8 -6 4 49.8477
    -8 -6 4 43.0557
    8 6 -4 47.2476
    -8 6 4 38.0787
    8 6 -4 49.1627
    -8 6 4 45.7339
    -7 -6 4 484.226
    7 -6 -4 461.537
    -7 -6 4 497.813
    7 -6 -4 463.758
    -7 -6 4 470.417
    7 6 -4 456.043
    7 6 -4 478.818
    7 6 -4 463.183
    6 -6 -4 70.6912
    -6 -6 4 82.1547
    6 -6 -4 71.9805
    -6 -6 4 79.2928
    6 6 -4 73.4883
    -6 6 4 80.5675
    6 6 -4 82.8019
    6 6 -4 79.9158
    5 -6 -4 1.35214
    -5 -6 4 1.74771
    -5 -6 4 1.17776
    -5 -6 4 0.91261
    5 -6 -4 1.84918
    5 6 -4 0.16264
    5 6 -4 2.24204
    -5 6 4 0.13307
    5 6 -4 2.95048
    -5 6 4 1.05475
    4 -6 -4 90.5205
    -4 -6 4 91.2096
    -4 -6 4 94.9787
    -4 -6 4 94.4071
    -4 -6 4 97.0508
    4 6 -4 91.8377
    4 6 -4 101.784
    -4 6 4 83.6496
    4 6 -4 103.447
    -4 6 4 100.605
    -4 6 4 95.4141
    -4 6 4 82.2098
    -3 -6 4 842.318
    -3 -6 4 959.34
    3 6 -4 905.64
    -3 6 4 905.895
    3 6 -4 960.843
    -3 6 4 872.914
    -3 6 4 927.591
    3 6 -4 932.044
    -3 6 4 926.17
    -2 -6 4 31.0125
    2 -6 -4 34.5937
    -2 -6 4 35.847
    -2 6 4 36.3725
    2 6 -4 42.1207
    2 6 -4 39.1173
    -2 6 4 36.8715
    -2 6 4 29.6105
    1 -6 -4 560.867
    -1 -6 4 576.081
    -1 -6 4 553.115
    -1 6 4 587.547
    1 6 -4 580.342
    1 6 -4 579.891
    -1 6 4 578.925
    -1 6 4 581.875
    1 6 -4 578.13
    0 -6 -4 186.605
    0 -6 4 191.067
    0 -6 4 200.445
    0 6 4 191.414
    0 6 4 185.788
    0 6 -4 192.831
    0 6 4 185.961
    0 6 -4 186.876
    0 6 4 175.953
    1 -6 4 254.652
    1 -6 4 239.809
    -1 -6 -4 248.759
    1 -6 4 249.531
    1 6 4 246.735
    1 6 4 241.342
    -1 6 -4 234.329
    1 6 4 245.048
    -1 6 -4 235.173
    -1 6 -4 240.342
    1 6 4 258.077
    -2 -6 -4 28.8028
    2 -6 4 22.0425
    2 -6 4 24.936
    2 -6 4 28.3109
    2 6 4 29.6604
    -2 6 -4 32.7926
    2 6 4 23.6005
    2 6 4 29.519
    -2 6 -4 23.6948
    3 -6 4 1473.63
    3 -6 4 1466.66
    -3 -6 -4 1523.29
    3 6 4 1472.08
    -3 6 -4 1461.68
    3 6 4 1508.9
    -3 6 -4 1433.55
    -4 -6 -4 1.30853
    4 -6 4 2.71981
    4 -6 4 4.12205
    4 -6 4 -1.5596
    -4 6 -4 2.46744
    -4 6 -4 3.31258
    4 6 4 2.29888
    4 6 4 -0.6463
    5 -6 4 -2.1079
    5 -6 4 5.15523
    -5 -6 -4 5.19923
    5 -6 4 1.19641
    5 6 4 2.24149
    5 6 4 5.11043
    -5 6 -4 0.19614
    6 -6 4 267.931
    -6 -6 -4 250.297
    6 -6 4 266.763
    6 -6 4 265.503
    -6 6 -4 257.106
    6 6 4 243.814
    6 6 4 257.118
    7 -6 4 258.116
    -7 -6 -4 283.4
    7 -6 4 268.43
    7 -6 4 263.697
    7 6 4 276.458
    -7 6 -4 248.712
    7 6 4 249.16
    -8 -6 -4 -2.0041
    -8 6 -4 -3.5258
    -11 -7 4 16.7173
    -11 -7 4 25.6214
    11 -7 -4 25.9941
    11 7 -4 32.2713
    -11 7 4 31.9493
    -11 7 4 40.506
    10 -7 -4 97.6246
    -10 -7 4 112.915
    -10 -7 4 101.888
    -10 7 4 111.858
    10 7 -4 102.22
    10 7 -4 94.3867
    -10 7 4 112.319
    9 -7 -4 71.6948
    -9 -7 4 89.5074
    -9 -7 4 85.7969
    -9 7 4 77.5853
    -9 7 4 76.3149
    9 7 -4 75.3865
    9 7 -4 81.1114
    -8 -7 4 65.9674
    -8 -7 4 74.4722
    -8 -7 4 69.81
    8 -7 -4 58.3984
    8 7 -4 65.4677
    8 7 -4 58.5155
    -8 7 4 70.1643
    -7 -7 4 705.618
    -7 -7 4 702.194
    7 -7 -4 669.027
    -7 -7 4 700.812
    7 -7 -4 708.312
    -7 7 4 725.993
    7 7 -4 706.061
    6 -7 -4 1363.55
    -6 -7 4 1465.09
    -6 -7 4 1440.57
    6 -7 -4 1413.42
    6 7 -4 1343.19
    -6 7 4 1363.1
    6 7 -4 1452.95
    -5 -7 4 251.974
    5 -7 -4 251.609
    -5 -7 4 245.762
    -5 -7 4 238.607
    -5 -7 4 246.705
    5 7 -4 238.735
    5 7 -4 245.812
    -5 7 4 249.086
    5 7 -4 254.713
    -5 7 4 257.64
    4 -7 -4 163.931
    -4 -7 4 172.727
    -4 -7 4 152.4
    -4 -7 4 160.594
    -4 -7 4 158.666
    4 7 -4 156.015
    4 7 -4 168.489
    4 7 -4 173.452
    -4 7 4 170.742
    -4 7 4 205.344
    -4 7 4 161.663
    -3 -7 4 257.237
    -3 -7 4 265.34
    -3 -7 4 245.525
    3 -7 -4 272.962
    -3 7 4 272.792
    -3 7 4 269.052
    -3 7 4 264.007
    -3 7 4 272.713
    3 7 -4 263.234
    3 7 -4 256.604
    3 7 -4 252.804
    -2 -7 4 1194.46
    -2 -7 4 1164.47
    -2 -7 4 1176.47
    -2 7 4 1176.54
    -2 7 4 1135.28
    2 7 -4 1147.75
    2 7 -4 1135.98
    2 7 -4 1185.76
    -2 7 4 1187.42
    1 -7 -4 1533.73
    -1 -7 4 1500.24
    -1 -7 4 1572.34
    -1 -7 4 1488.29
    1 7 -4 1417.92
    -1 7 4 1493.36
    -1 7 4 1571.62
    -1 7 4 1513.55
    1 7 -4 1485.26
    1 7 -4 1594.15
    0 -7 4 23.8568
    0 -7 4 26.3955
    0 7 -4 25.2749
    0 7 4 26.7372
    0 7 -4 19.8857
    0 7 4 26.0465
    0 7 -4 27.8918
    0 7 4 23.6498
    1 -7 4 2.03085
    -1 -7 -4 1.51123
    1 -7 4 6.34242
    1 -7 4 4.00557
    1 -7 4 3.01146
    1 7 4 3.3072
    1 7 4 2.71364
    -1 7 -4 1.20314
    1 7 4 3.31537
    1 7 4 2.8152
    1 7 4 0.17903
    -1 7 -4 -0.4163
    -1 7 -4 2.44009
    2 -7 4 468.965
    -2 -7 -4 487.909
    2 -7 4 508.275
    2 -7 4 457.905
    2 7 4 483.244
    -2 7 -4 496.72
    -2 7 -4 464.545
    2 7 4 501.925
    2 7 4 484.133
    3 -7 4 -1.4748
    3 -7 4 -0.3906
    -3 -7 -4 -1.4527
    3 -7 4 -0.1739
    3 7 4 1.22909
    -3 7 -4 -2.9988
    3 7 4 2.82081
    4 -7 4 65.8881
    -4 -7 -4 74.0518
    4 -7 4 88.7267
    4 -7 4 76.9577
    4 7 4 75.1435
    -4 7 -4 80.7302
    4 7 4 66.3204
    5 -7 4 321.407
    -5 -7 -4 324.258
    5 -7 4 325.108
    5 -7 4 335.353
    5 7 4 332.421
    -5 7 -4 346.698
    5 7 4 334.607
    -6 -7 -4 18.4261
    6 -7 4 22.9985
    6 -7 4 20.5805
    6 -7 4 17.8621
    -6 7 -4 13.246
    6 7 4 21.051
    6 7 4 11.9708
    7 -7 4 65.7998
    -7 -7 -4 82.1704
    7 -7 4 80.0084
    7 -7 4 71.1226
    7 7 4 73.7309
    7 7 4 80.1528
    -7 7 -4 79.6304
    -10 -8 4 15.8443
    10 -8 -4 0.53675
    -10 -8 4 2.97504
    10 8 -4 3.34953
    -10 8 4 12.4806
    -10 8 4 -1.9478
    10 8 -4 1.53793
    -9 -8 4 113.759
    -9 -8 4 98.27
    9 -8 -4 111.503
    9 8 -4 121.224
    -9 8 4 117.948
    -8 -8 4 28.3172
    -8 -8 4 29.1763
    -8 -8 4 22.7608
    8 -8 -4 31.2285
    8 8 -4 32.5644
    -8 8 4 24.1565
    -7 -8 4 264.66
    7 -8 -4 269.508
    -7 -8 4 285.717
    -7 -8 4 302.134
    7 -8 -4 279.581
    7 8 -4 290.18
    -7 8 4 266.558
    6 -8 -4 220.995
    -6 -8 4 236.091
    -6 -8 4 222.237
    6 -8 -4 197.584
    -6 8 4 191.742
    6 8 -4 249.856
    6 8 -4 230.661
    -5 -8 4 279.822
    5 -8 -4 315.07
    -5 -8 4 306.775
    -5 -8 4 308.497
    -5 8 4 306.263
    5 8 -4 290.749
    -5 8 4 302.677
    5 8 -4 317.961
    -4 -8 4 120.771
    -4 -8 4 124.502
    4 -8 -4 129.042
    -4 -8 4 124.738
    -4 -8 4 137.058
    4 8 -4 127.679
    -4 8 4 127.819
    4 8 -4 142.537
    4 8 -4 134.014
    -4 8 4 128.174
    3 -8 -4 331.684
    -3 -8 4 324.71
    -3 -8 4 340.646
    -3 -8 4 345.62
    -3 8 4 302.517
    3 8 -4 301.956
    -3 8 4 324.459
    -3 8 4 319.207
    -3 8 4 322.764
    3 8 -4 262.373
    3 8 -4 326.613
    -2 -8 4 74.115
    2 -8 -4 81.0342
    -2 -8 4 78.0496
    -2 -8 4 77.2177
    -2 8 4 77.1192
    -2 8 4 89.944
    2 8 -4 74.3227
    -2 8 4 89.7381
    -1 -8 4 267.087
    -1 -8 4 255.375
    -1 -8 4 259.905
    -1 -8 4 250.926
    -1 8 4 270.445
    1 8 -4 257.927
    1 8 -4 238.72
    -1 8 4 263.356
    -1 8 4 266.739
    1 8 -4 267.569
    0 -8 4 8.01346
    0 -8 4 10.8556
    0 -8 -4 11.101
    0 8 4 10.954
    0 8 -4 14.9729
    0 8 -4 19.8312
    0 8 4 14.9082
    0 8 -4 13.3119
    0 8 4 15.6735
    1 -8 4 242.691
    1 -8 4 222.836
    1 -8 4 253.119
    -1 -8 -4 236.639
    1 8 4 225.624
    -1 8 -4 237.513
    1 8 4 237.827
    1 8 4 239.013
    -1 8 -4 259.37
    1 8 4 228.634
    -2 -8 -4 47.163
    2 -8 4 49.9797
    2 -8 4 47.9327
    2 -8 4 44.2098
    2 8 4 40.9788
    2 8 4 50.0284
    -2 8 -4 40.9657
    2 8 4 43.4841
    2 8 4 46.0427
    3 -8 4 105.826
    -3 -8 -4 95.968
    3 -8 4 107.528
    3 -8 4 102.407
    3 8 4 94.1018
    -3 8 -4 96.8116
    3 8 4 103.161
    3 8 4 98.722
    3 8 4 100.72
    4 -8 4 118.208
    4 -8 4 121.811
    4 -8 4 138.944
    -4 -8 -4 130.678
    -4 8 -4 136.462
    4 8 4 123.234
    4 8 4 126.006
    5 -8 4 174.475
    -5 -8 -4 178.07
    5 -8 4 179.55
    5 -8 4 160.509
    5 8 4 158.55
    5 8 4 186.779
    -5 8 -4 166.121
    -6 -8 -4 11.464
    6 -8 4 2.01933
    6 -8 4 1.20072
    6 -8 4 3.929
    -6 8 -4 8.09941
    6 8 4 4.34862
    6 8 4 8.66733
    7 -8 4 387.432
    7 -8 4 399.88
    -7 -8 -4 398.781
    7 -8 4 400.769
    7 8 4 370.841
    7 8 4 397.829
    -7 8 -4 410.698
    -10 -9 4 91.3238
    10 -9 -4 87.7904
    -10 -9 4 82.8532
    10 9 -4 89.3794
    -10 9 4 101.63
    -10 9 4 89.4971
    -9 -9 4 4.47404
    9 -9 -4 0.42421
    -9 -9 4 2.6994
    9 9 -4 6.86048
    -9 9 4 9.6644
    8 -9 -4 531.09
    -8 -9 4 538.861
    -8 -9 4 540.07
    -8 9 4 538.553
    8 9 -4 546.041
    7 -9 -4 41.3426
    -7 -9 4 53.9999
    -7 9 4 47.6389
    7 9 -4 52.9726
    6 -9 -4 40.2379
    -6 -9 4 33.7944
    -6 9 4 44.6412
    6 9 -4 46.78
    -5 -9 4 748.175
    5 -9 -4 752.503
    -5 -9 4 732.412
    5 9 -4 737.694
    -5 9 4 807.672
    -5 9 4 676.872
    5 9 -4 843.603
    4 -9 -4 281.053
    -4 -9 4 286.432
    -4 -9 4 272.672
    -4 -9 4 272.62
    4 9 -4 275.415
    4 9 -4 284.446
    -4 9 4 283.271
    -4 9 4 288.557
    -3 -9 4 434.557
    3 -9 -4 449.651
    -3 -9 4 451.54
    -3 -9 4 442.651
    3 9 -4 454.18
    3 9 -4 467.248
    -3 9 4 434.894
    -3 9 4 425.012
    -2 -9 4 3.03902
    -2 -9 4 6.50112
    2 -9 -4 3.40671
    -2 -9 4 4.52709
    2 9 -4 6.14739
    2 9 -4 2.18368
    -2 9 4 3.57062
    -2 9 4 4.64424
    -2 9 4 5.83093
    -1 -9 4 233.837
    -1 -9 4 214.26
    -1 -9 4 244.972
    1 9 -4 235.194
    -1 9 4 234.392
    -1 9 4 224.916
    1 9 -4 222.764
    0 -9 4 890.847
    0 -9 -4 889.455
    0 -9 4 869.105
    0 9 -4 878.79
    0 9 4 890.811
    0 9 -4 881.644
    0 9 4 827.428
    0 9 4 866.029
    -1 -9 -4 261.742
    1 -9 4 268.872
    1 -9 4 271.752
    1 -9 4 267.581
    1 9 4 278.882
    1 9 4 277.423
    1 9 4 250.269
    -1 9 -4 265.069
    2 -9 4 560.818
    2 -9 4 589.915
    2 -9 4 591.581
    -2 -9 -4 607.226
    -2 9 -4 587.809
    2 9 4 569.591
    2 9 4 602.647
    2 9 4 603.739
    3 -9 4 33.4317
    -3 -9 -4 31.9976
    3 -9 4 32.1889
    3 -9 4 37.7387
    3 9 4 32.267
    3 9 4 28.6238
    3 9 4 33.0343
    3 9 4 30.0218
    3 9 4 27.6146
    -3 9 -4 30.8106
    4 -9 4 39.9102
    4 -9 4 32.2131
    -4 -9 -4 25.9487
    4 -9 4 31.2683
    -4 9 -4 21.8368
    4 9 4 27.7231
    4 9 4 37.417
    5 -9 4 5.32124
    5 -9 4 11.253
    5 -9 4 9.44501
    -5 -9 -4 5.54489
    5 9 4 4.11198
    5 9 4 8.80104
    -5 9 -4 9.80106
    6 -9 4 117.758
    -6 -9 -4 135.433
    6 -9 4 155.048
    6 -9 4 144.178
    6 9 4 141.438
    6 9 4 150.351
    -6 9 -4 149.06
    7 -9 4 441.592
    7 -9 4 456.363
    7 9 4 457.427
    -10 -10 4 4.70006
    -10 -10 4 1.68789
    -10 10 4 14.5453
    10 10 -4 7.86699
    -9 -10 4 547.034
    -9 -10 4 529.6
    9 -10 -4 513.489
    9 10 -4 549.937
    -9 10 4 538.72
    8 -10 -4 3.65811
    -8 -10 4 0.10863
    8 10 -4 5.31567
    -8 10 4 5.0497
    7 -10 -4 -1.0119
    -7 -10 4 2.57032
    7 10 -4 7.88588
    -7 10 4 4.3356
    6 -10 -4 52.8482
    -6 -10 4 37.3629
    6 10 -4 43.4018
    -6 10 4 43.4912
    5 -10 -4 940.078
    -5 -10 4 971.506
    -5 10 4 908.34
    -5 10 4 944.05
    5 10 -4 952.188
    -4 -10 4 21.1698
    -4 -10 4 13.4307
    -4 -10 4 16.4386
    4 -10 -4 24.4477
    -4 -10 4 25.1204
    -4 10 4 25.8432
    -4 10 4 29.2667
    4 10 -4 19.2055
    3 -10 -4 390.804
    -3 -10 4 338.133
    -3 -10 4 411.358
    -3 -10 4 369.316
    -3 10 4 391.639
    3 10 -4 373.339
    -3 10 4 386.654
    -2 -10 4 378.084
    -2 -10 4 372.624
    2 -10 -4 383.06
    -2 -10 4 375.391
    2 -10 -4 384.406
    -2 10 4 357.45
    2 10 -4 363.08
    2 10 -4 352.575
    -2 10 4 366.868
    -2 10 4 378.574
    -1 -10 4 85.4442
    -1 -10 4 94.2737
    -1 -10 4 88.5775
    1 10 -4 86.9395
    -1 10 4 74.5709
    1 10 -4 84.457
    -1 10 4 87.6102
    -1 10 4 98.3582
    0 -10 4 13.7123
    0 -10 4 20.8969
    0 -10 4 19.2168
    0 10 4 17.3144
    0 10 4 21.5984
    0 10 -4 16.0471
    0 10 -4 16.7013
    1 -10 4 285.24
    1 -10 4 299.607
    -1 -10 -4 280.721
    1 -10 4 308.371
    -1 10 -4 298.695
    1 10 4 290.271
    1 10 4 272.288
    1 10 4 305.002
    2 -10 4 0.54212
    2 -10 4 -0.3719
    -2 -10 -4 1.77763
    2 -10 4 -3.9992
    -2 10 -4 4.00897
    2 10 4 0.07321
    2 10 4 -0.2757
    2 10 4 0.77734
    2 10 4 -0.4194
    3 -10 4 4.81486
    -3 -10 -4 6.09367
    3 -10 4 5.74636
    3 -10 4 2.10587
    -3 10 -4 2.58281
    3 10 4 4.07548
    3 10 4 10.7538
    3 10 4 1.80705
    3 10 4 7.03423
    3 10 4 3.01556
    -4 -10 -4 49.2286
    4 -10 4 56.3571
    4 -10 4 58.7253
    4 10 4 39.3039
    -4 10 -4 33.0794
    4 10 4 39.1891
    4 10 4 55.3168
    -5 -10 -4 691.9
    5 -10 4 683.845
    5 -10 4 666.002
    5 -10 4 701.884
    5 10 4 703.065
    -5 10 -4 691.691
    5 10 4 675.682
    6 -10 4 7.53378
    6 -10 4 12.1794
    -6 -10 -4 12.5571
    6 -10 4 15.4742
    6 10 4 18.0958
    6 10 4 12.6469
    -6 10 -4 12.2882
    7 -10 4 13.6539
    7 -10 4 18.4075
    7 -10 4 10.0658
    -7 -10 -4 20.1082
    7 10 4 16.4422
    7 10 4 24.1086
    -7 10 -4 7.38808
    10 -11 -4 4.21181
    -10 -11 4 17.39
    -10 11 4 11.7029
    10 11 -4 23.5949
    -9 -11 4 2.8054
    9 -11 -4 -3.7329
    9 11 -4 0.3336
    -9 11 4 -0.2134
    -8 -11 4 106.093
    8 -11 -4 115.292
    -8 11 4 110.723
    8 11 -4 112.917
    7 -11 -4 45.1788
    -7 -11 4 59.0884
    -7 11 4 50.6133
    7 11 -4 61.0952
    -6 -11 4 557.589
    6 -11 -4 510.667
    -6 11 4 488.886
    6 11 -4 511.676
    5 -11 -4 64.6291
    -5 -11 4 54.2651
    5 11 -4 56.8592
    -5 11 4 50.7244
    -5 11 4 47.8209
    4 -11 -4 5.57
    -4 -11 4 -0.4707
    -4 -11 4 1.68269
    -4 -11 4 0.75588
    -4 11 4 -0.3376
    -4 11 4 1.83994
    4 11 -4 1.85932
    -3 -11 4 90.2362
    -3 -11 4 87.1865
    3 -11 -4 85.666
    -3 -11 4 84.6669
    3 -11 -4 89.2124
    -3 11 4 72.7909
    -3 11 4 91.3897
    3 11 -4 81.9933
    2 -11 -4 845.539
    -2 -11 4 897.608
    -2 -11 4 885.315
    2 -11 -4 930.693
    -2 -11 4 930.858
    2 11 -4 902.277
    2 11 -4 878.744
    -2 11 4 902.199
    -1 -11 4 70.5151
    1 -11 -4 69.1959
    -1 -11 4 59.6593
    -1 -11 4 61.5699
    -1 11 4 66.8383
    1 11 -4 67.3112
    1 11 -4 67.6345
    0 -11 4 20.152
    0 -11 4 20.8603
    0 11 -4 30.9889
    0 11 4 31.9487
    0 11 4 24.8214
    0 11 4 25.807
    0 11 -4 32.2313
    -1 -11 -4 28.8606
    1 -11 4 29.7144
    1 -11 4 31.0323
    1 -11 4 42.9634
    1 11 4 34.312
    1 11 4 25.5152
    1 11 4 34.8781
    -1 11 -4 28.034
    1 11 4 32.7482
    2 -11 4 43.5733
    -2 -11 -4 56.5532
    2 -11 4 48.6467
    2 -11 4 59.9104
    2 11 4 50.0298
    2 11 4 49.0229
    -2 11 -4 55.2169
    2 11 4 52.9058
    2 11 4 51.9425
    3 -11 4 13.2476
    3 -11 4 12.9688
    3 -11 4 11.5201
    -3 -11 -4 14.7969
    3 11 4 8.54146
    -3 11 -4 10.6556
    3 11 4 12.5781
    3 11 4 16.5883
    3 11 4 15.6069
    -4 -11 -4 63.1472
    4 -11 4 54.0992
    4 -11 4 52.719
    4 -11 4 59.9097
    4 11 4 54.5235
    4 11 4 52.0505
    4 11 4 57.1974
    -4 11 -4 44.0939
    5 -11 4 108.988
    5 -11 4 116.188
    -5 -11 -4 130.019
    5 -11 4 108.253
    5 11 4 116.051
    -5 11 -4 112.51
    5 11 4 99.0614
    -6 -11 -4 10.6901
    6 -11 4 10.4255
    6 -11 4 12.2017
    6 -11 4 15.1251
    -6 11 -4 3.38094
    6 11 4 13.8594
    6 11 4 13.9941
    -9 -12 4 10.5521
    9 -12 -4 0.59891
    9 12 -4 7.94185
    -9 12 4 10.9919
    8 -12 -4 87.337
    -8 -12 4 89.7624
    -8 12 4 71.7528
    8 12 -4 109.662
    7 -12 -4 393.321
    -7 -12 4 401.422
    7 12 -4 391.089
    -7 12 4 390.853
    6 -12 -4 4.26677
    -6 -12 4 4.35899
    -6 12 4 3.23532
    6 12 -4 2.88719
    5 -12 -4 34.8334
    -5 -12 4 35.1255
    -5 12 4 33.8692
    5 12 -4 26.8017
    -5 12 4 24.6989
    -4 -12 4 2.63528
    -4 -12 4 9.09066
    4 -12 -4 7.47787
    4 -12 -4 -0.658
    -4 12 4 0.13643
    4 12 -4 1.98172
    -4 12 4 0.73031
    -3 -12 4 1.10086
    -3 -12 4 0.81026
    -3 -12 4 -0.8917
    3 -12 -4 -0.8202
    3 -12 -4 0.74714
    -3 12 4 -1.574
    3 12 -4 -0.2907
    -2 -12 4 5.34834
    -2 -12 4 0.71396
    -2 -12 4 -2.4479
    2 -12 -4 0.29402
    2 -12 -4 0.09695
    2 12 -4 1.04711
    -2 12 4 -0.1408
    2 12 -4 1.76446
    1 -12 -4 736.798
    -1 -12 4 772.823
    1 12 -4 704.722
    -1 12 4 756.593
    1 12 -4 660.227
    0 -12 4 155.366
    0 -12 -4 150.135
    0 -12 4 161.671
    0 12 -4 147.179
    0 12 4 148.475
    0 12 4 149.904
    1 -12 4 287.271
    1 -12 4 271.154
    -1 12 -4 272.975
    1 12 4 288.734
    1 12 4 291.833
    1 12 4 291.208
    1 12 4 302.07
    -2 -12 -4 36.9731
    2 -12 4 24.8291
    2 -12 4 24.4884
    2 12 4 25.9826
    2 12 4 34.2668
    -2 12 -4 33.9933
    2 12 4 28.1148
    2 12 4 29.0252
    3 -12 4 508.964
    3 -12 4 523.533
    -3 -12 -4 495.675
    3 -12 4 466.51
    3 12 4 467.5
    3 12 4 461.25
    3 12 4 519.319
    -3 12 -4 488.734
    3 12 4 474.798
    4 -12 4 170.616
    -4 -12 -4 177.29
    4 -12 4 193.837
    4 -12 4 158.51
    4 12 4 164.069
    -4 12 -4 187.615
    4 12 4 172.534
    4 12 4 172.108
    -5 -12 -4 -1.9964
    5 -12 4 -0.8248
    5 -12 4 2.832
    5 12 4 -2.1616
    -5 12 -4 -11.369
    5 12 4 -2.3859
    6 -12 4 4.01488
    6 -12 4 2.1292
    6 -12 4 9.65184
    6 12 4 1.48892
    6 12 4 -4.1686
    9 -13 -4 32.0938
    -9 -13 4 31.7056
    -9 13 4 48.7155
    9 13 -4 41.2673
    8 -13 -4 5.10203
    -8 -13 4 2.75533
    8 13 -4 8.22922
    -8 13 4 8.05454
    7 -13 -4 18.9419
    -7 -13 4 31.409
    -7 13 4 27.9104
    7 13 -4 29.2411
    -6 -13 4 177.445
    6 -13 -4 162.847
    6 13 -4 181.679
    -6 13 4 175.268
    5 -13 -4 3.7611
    -5 -13 4 -1.7213
    -5 13 4 -2.5018
    -5 13 4 1.2053
    5 13 -4 3.79389
    5 13 -4 -3.1596
    -4 -13 4 222.851
    4 -13 -4 233.024
    -4 -13 4 214.797
    4 -13 -4 234.034
    -4 13 4 223.619
    4 13 -4 224.649
    -4 13 4 247.571
    -3 -13 4 90.8312
    -3 -13 4 84.9268
    -3 -13 4 86.2335
    3 -13 -4 96.7145
    3 -13 -4 87.7577
    -3 13 4 101.731
    3 13 -4 90.0159
    2 -13 -4 18.1487
    -2 -13 4 11.2662
    -2 -13 4 16.9475
    2 -13 -4 19.6953
    -2 -13 4 21.8136
    -2 13 4 11.5747
    2 13 -4 16.8149
    2 13 -4 8.74507
    -1 -13 4 12.5335
    -1 -13 4 13.9167
    1 -13 -4 13.3539
    1 13 -4 13.5534
    1 13 -4 10.9235
    0 -13 -4 7.57877
    0 -13 4 7.44873
    0 -13 4 9.10646
    0 13 4 7.77372
    0 13 -4 7.15139
    0 13 4 2.92805
    1 -13 4 126.982
    1 -13 4 123.562
    1 13 4 117.162
    1 13 4 117.374
    1 13 4 116.293
    -1 13 -4 117.559
    -2 -13 -4 25.6351
    2 -13 4 16.3041
    2 -13 4 20.3066
    2 13 4 19.3332
    2 13 4 29.2113
    2 13 4 21.8274
    2 13 4 23.887
    -2 13 -4 22.8093
    -3 -13 -4 39.265
    3 -13 4 32.2772
    3 -13 4 42.415
    3 13 4 37.1255
    3 13 4 32.9858
    -3 13 -4 42.3204
    3 13 4 33.3971
    3 13 4 42.5889
    4 -13 4 12.568
    4 -13 4 23.8748
    -4 -13 -4 24.0305
    4 -13 4 25.6338
    4 13 4 33.8277
    -4 13 -4 21.987
    4 13 4 27.2763
    4 13 4 29.7715
    5 -13 4 -0.0386
    -5 -13 -4 1.95436
    5 -13 4 2.01562
    5 -13 4 -0.7971
    5 13 4 -3.7769
    5 13 4 3.6737
    -5 13 -4 -14.098
    6 -13 4 462.092
    -6 -13 -4 468.711
    6 -13 4 472.384
    -6 13 -4 467.155
    -8 -14 4 162.143
    8 -14 -4 150.097
    8 14 -4 150.245
    -8 14 4 172.995
    7 -14 -4 69.1283
    -7 -14 4 91.8001
    7 14 -4 73.8272
    -7 14 4 82.9269
    6 -14 -4 222.598
    -6 -14 4 227.984
    -6 14 4 228.662
    6 14 -4 234.77
    -5 -14 4 42.4637
    5 -14 -4 39.6685
    5 -14 -4 48.7494
    5 14 -4 39.2348
    -5 14 4 44.6324
    -5 14 4 42.5729
    5 14 -4 45.9975
    -4 -14 4 15.852
    4 -14 -4 5.79165
    4 -14 -4 8.86059
    -4 -14 4 12.5507
    4 14 -4 8.30156
    -4 14 4 3.04811
    -4 14 4 8.5572
    3 -14 -4 171.863
    -3 -14 4 158.295
    -3 -14 4 160.183
    -3 -14 4 150.471
    3 -14 -4 156.437
    3 14 -4 175.605
    -3 14 4 168.342
    2 -14 -4 104.271
    -2 -14 4 101.119
    -2 -14 4 92.8454
    2 -14 -4 97.0587
    2 14 -4 101.925
    2 14 -4 103.125
    -2 14 4 93.8354
    -1 -14 4 12.7724
    1 -14 -4 20.0816
    -1 -14 4 18.528
    -1 14 4 19.0675
    1 14 -4 7.51788
    1 14 -4 7.34983
    0 -14 4 8.81101
    0 -14 -4 19.4476
    0 -14 4 10.1687
    0 14 -4 0.32062
    0 14 4 8.47859
    -1 -14 -4 346.034
    1 -14 4 336.271
    1 -14 4 342.713
    1 14 4 354.985
    -1 14 -4 364.487
    1 14 4 334.824
    1 14 4 370.624
    2 -14 4 164.25
    2 -14 4 163.418
    2 14 4 162.065
    2 14 4 150.78
    -2 14 -4 163.342
    2 14 4 160.311
    3 -14 4 -1.096
    -3 -14 -4 -0.5479
    3 -14 4 6.26169
    -3 14 -4 4.05743
    3 14 4 -3.1793
    3 14 4 5.11012
    4 -14 4 61.8599
    -4 -14 -4 57.5757
    4 -14 4 83.4976
    -4 14 -4 84.2376
    4 14 4 74.5212
    -5 -14 -4 75.1323
    5 -14 4 69.8177
    5 -14 4 82.7081
    5 14 4 58.8568
    -5 14 -4 76.9002
    -8 -15 4 59.3834
    8 15 -4 59.7368
    -8 15 4 67.7044
    7 -15 -4 87.2801
    -7 -15 4 76.7813
    -7 15 4 76.6187
    7 15 -4 89.3707
    -6 -15 4 10.9953
    6 -15 -4 10.8046
    6 15 -4 15.6835
    -6 15 4 4.77684
    6 15 -4 6.03178
    5 -15 -4 11.4442
    5 -15 -4 12.681
    -5 -15 4 9.79667
    -5 15 4 13.5804
    5 15 -4 15.0419
    4 -15 -4 12.9079
    -4 -15 4 5.12606
    4 -15 -4 9.03758
    -4 -15 4 11.234
    -4 15 4 12.3168
    4 15 -4 9.07789
    -4 15 4 10.2548
    3 -15 -4 0.82772
    -3 -15 4 5.53743
    3 -15 -4 7.60762
    -3 -15 4 0.67797
    -3 -15 4 1.55601
    3 15 -4 4.00264
    -3 15 4 3.81487
    2 -15 -4 127.152
    -2 -15 4 115.244
    -2 -15 4 111.279
    2 -15 -4 129.626
    2 15 -4 115.541
    -2 15 4 120.717
    2 15 -4 113.55
    1 -15 -4 9.14842
    -1 -15 4 -3.2497
    -1 -15 4 0.31646
    1 15 -4 3.57363
    -1 15 4 -1.0544
    -1 15 4 -0.2954
    1 15 -4 -2.8278
    0 -15 -4 444.63
    0 -15 4 439.662
    0 -15 4 405.538
    0 15 -4 391.36
    0 15 4 418.731
    -1 -15 -4 23.4739
    1 -15 4 27.0206
    1 -15 4 33.9246
    -1 15 -4 34.4372
    1 15 4 21.0037
    1 15 4 21.4232
    1 15 4 17.8995
    2 -15 4 9.67628
    2 -15 4 22.793
    2 15 4 16.4827
    -2 15 -4 17.108
    2 15 4 13.1599
    3 -15 4 16.9404
    3 -15 4 8.21133
    3 15 4 15.375
    -3 15 -4 8.96074
    4 -15 4 144.699
    4 -15 4 140.103
    -4 -15 -4 130.31
    4 15 4 136.823
    -4 15 -4 150.067
    5 -15 4 13.1142
    -5 -15 -4 -3.7404
    -5 15 -4 2.73447
    5 15 4 8.20134
    -7 -16 4 240.271
    7 -16 -4 237.153
    -7 16 4 253.803
    7 16 -4 256.694
    6 -16 -4 10.6823
    -6 -16 4 -0.6726
    6 16 -4 -1.4813
    -6 16 4 3.89603
    6 16 -4 7.35116
    5 -16 -4 77.8874
    5 -16 -4 93.284
    -5 -16 4 91.047
    5 16 -4 88.1993
    -5 16 4 90.7477
    4 -16 -4 -6.9165
    -4 -16 4 -6.9015
    4 -16 -4 -0.0588
    -4 16 4 1.1041
    4 16 -4 4.39318
    -3 -16 4 100.961
    -3 -16 4 95.1919
    3 -16 -4 93.2196
    3 -16 -4 108.766
    -3 16 4 96.9345
    3 16 -4 112.975
    2 -16 -4 7.02835
    -2 -16 4 2.01848
    -2 -16 4 -5.2455
    2 -16 -4 7.72988
    -2 16 4 13.98
    2 16 -4 9.25459
    2 16 -4 6.49354
    -2 16 4 6.28912
    1 -16 -4 159.706
    -1 -16 4 137.078
    -1 -16 4 172.656
    1 16 -4 143.908
    -1 16 4 132.198
    -1 16 4 161.288
    0 -16 4 34.4187
    0 -16 4 31.0817
    0 -16 -4 34.107
    0 16 -4 26.9142
    0 16 4 38.4338
    1 -16 4 127.605
    1 -16 4 110.279
    -1 -16 -4 119.119
    -1 16 -4 122.184
    1 16 4 122.157
    1 16 4 120.687
    2 -16 4 22.7078
    2 -16 4 31.1036
    2 16 4 23.8469
    -2 16 -4 22.4067
    2 16 4 29.3427
    3 -16 4 92.2287
    3 -16 4 81.29
    -3 16 -4 95.1088
    3 16 4 102.708
    4 -16 4 120.775
    4 -16 4 130.189
    4 16 4 109.703
    -7 -17 4 15.1213
    -7 17 4 17.2324
    7 17 -4 16.2818
    -6 -17 4 42.5754
    6 -17 -4 48.9863
    6 17 -4 39.4576
    -6 17 4 38.9748
    5 -17 -4 52.9289
    -5 -17 4 62.6913
    5 -17 -4 57.9293
    5 17 -4 59.0706
    -5 17 4 55.4598
    -4 -17 4 11.6948
    4 -17 -4 16.3149
    4 -17 -4 18.3094
    -4 17 4 14.9067
    4 17 -4 16.8605
    -3 -17 4 1.27194
    3 -17 -4 7.53363
    -3 -17 4 4.65313
    3 -17 -4 15.2566
    3 17 -4 10.1795
    -3 17 4 3.81194
    -2 -17 4 6.84573
    -2 -17 4 7.27952
    2 -17 -4 9.91203
    2 -17 -4 5.86843
    2 17 -4 -1.2077
    -2 17 4 6.32638
    -2 17 4 7.65756
    1 -17 -4 100.789
    -1 -17 4 87.3096
    -1 -17 4 76.156
    -1 17 4 83.5938
    1 17 -4 63.6452
    -1 17 4 64.7637
    0 -17 -4 96.4018
    0 -17 4 79.2814
    0 -17 4 74.5105
    0 17 -4 62.5183
    0 17 4 77.4064
    1 -17 4 7.14383
    -1 -17 -4 7.2365
    1 -17 4 8.55202
    -1 17 -4 0.18211
    1 17 4 13.222
    1 17 4 5.31626
    2 -17 4 135.706
    2 -17 4 142.18
    2 17 4 145.164
    2 17 4 111.015
    -2 17 -4 129.927
    3 -17 4 -2.7076
    3 -17 4 0.12924
    -3 17 -4 -3.3393
    3 17 4 -0.38
    6 -18 -4 9.32869
    -6 -18 4 -4.661
    6 18 -4 -6.858
    -6 18 4 -5.8291
    5 -18 -4 28.4134
    -5 -18 4 30.7789
    5 -18 -4 12.5217
    -5 18 4 27.2441
    5 18 -4 17.2612
    -4 -18 4 10.425
    4 -18 -4 -3.6814
    4 -18 -4 -0.8543
    4 18 -4 3.19988
    -4 18 4 -0.5996
    -3 -18 4 11.6969
    3 -18 -4 -0.3097
    3 -18 -4 10.3102
    3 18 -4 10.5277
    -3 18 4 4.27507
    -2 -18 4 21.0164
    -2 -18 4 18.4844
    2 -18 -4 18.1696
    2 -18 -4 31.1852
    2 18 -4 16.6314
    -2 18 4 28.6848
    -2 18 4 20.4707
    1 -18 -4 10.5571
    -1 -18 4 0.72158
    -1 -18 4 8.04056
    -1 18 4 3.91782
    1 18 -4 -2.0006
    -1 18 4 -9.8124
    0 -18 -4 208.49
    0 -18 4 201.875
    0 -18 4 170.704
    0 18 -4 178.436
    0 18 4 207.465
    0 18 4 180.108
    1 -18 4 69.1639
    -1 -18 -4 73.0653
    1 -18 4 51.7661
    1 18 4 48.0861
    -1 18 -4 45.6989
    2 -18 4 134.109
    2 -18 4 112.165
    2 18 4 106.613
    -2 18 -4 108.425
    2 18 4 103.314
    3 -18 4 -1.074
    3 -18 4 -2.045
    3 18 4 -2.3341
    -3 18 -4 0.61734
    5 -19 -4 -3.3675
    5 -19 -4 -10.617
    -5 -19 4 11.6581
    5 19 -4 0.64531
    -5 19 4 6.28389
    -4 -19 4 239.803
    4 -19 -4 199.622
    4 -19 -4 195.526
    4 19 -4 212.266
    -4 19 4 227.835
    3 -19 -4 2.94244
    -3 -19 4 6.29545
    3 -19 -4 4.08076
    3 19 -4 0.26003
    -3 19 4 -0.2428
    -2 -19 4 46.3665
    2 -19 -4 46.1985
    2 -19 -4 49.2555
    2 19 -4 48.6876
    -2 19 4 51.0674
    -2 19 4 46.7666
    -1 -19 4 16.042
    -1 -19 4 2.04175
    1 -19 -4 8.55237
    1 19 -4 7.14476
    -1 19 4 6.6847
    -1 19 4 6.08566
    0 -19 4 3.81283
    0 -19 -4 12.9169
    0 -19 4 13.5534
    0 19 4 11.4746
    0 19 4 8.98905
    0 19 -4 -3.9296
    1 -19 4 41.0529
    -1 -19 -4 30.0247
    1 -19 4 35.6637
    1 19 4 30.3044
    1 19 4 42.1568
    2 -19 4 43.834
    2 -19 4 31.9781
    -2 19 -4 46.2648
    2 19 4 37.7853
    3 -20 -4 32.4631
    -3 20 4 37.0087
    3 20 -4 29.5103
    2 -20 -4 1.83718
    -2 20 4 7.2912
    -1 -20 4 15.7731
    1 -20 -4 12.9693
    -1 -20 4 17.7352
    -1 20 4 15.8226
    1 20 -4 8.12784
    -1 20 4 22.2516
    0 -20 4 90.5684
    0 -20 4 81.3462
    0 -20 -4 77.0611
    0 20 -4 63.8481
    0 20 4 65.5968
    -11 0 5 1.00152
    -11 0 5 -5.0931
    11 0 -5 -11.068
    11 0 -5 -2.686
    -10 0 5 -0.4442
    10 0 -5 -0.3552
    10 0 -5 3.08094
    -10 0 5 7.4874
    9 0 -5 0.33415
    9 0 -5 3.64084
    -9 0 5 1.79983
    -9 0 5 1.97087
    9 0 -5 0.26394
    8 0 -5 -3.1897
    8 0 -5 -3.795
    -8 0 5 0.97517
    -8 0 5 0.14801
    8 0 -5 1.37708
    -7 0 5 -0.1123
    -7 0 5 1.92303
    7 0 -5 -1.4981
    7 0 -5 -1.4166
    6 0 -5 -1.0465
    -6 0 5 1.37431
    -6 0 5 -0.5285
    -6 0 5 1.35268
    -5 0 5 2.83344
    -5 0 5 -3.1514
    -5 0 5 1.17275
    4 0 -5 1.07129
    4 0 -5 1.3132
    -4 0 5 2.65376
    -4 0 5 -1.1412
    -4 0 5 -0.9615
    -3 0 5 -0.6838
    -3 0 5 -0.7747
    3 0 -5 -1.4825
    2 0 -5 0.30822
    -2 0 5 0.8354
    2 0 -5 -0.64
    -2 0 5 -0.823
    -2 0 5 1.16866
    1 0 -5 -0.0468
    -1 0 5 -0.0393
    -1 0 5 -2.2079
    -1 0 5 1.71135
    1 0 -5 -0.0158
    0 0 5 -2.7756
    0 0 -5 -0.6657
    0 0 -5 0.51001
    0 0 5 0.46837
    0 0 5 -2.9366
    0 0 -5 0.42303
    1 0 5 0.30354
    1 0 5 -0.1309
    1 0 5 1.18593
    -1 0 -5 -0.3299
    -1 0 -5 -0.0774
    -2 0 -5 0.44505
    2 0 5 0.9813
    2 0 5 0.52089
    2 0 5 -0.6215
    -2 0 -5 2.94218
    -3 0 -5 -0.9826
    3 0 5 -0.9681
    3 0 5 -0.4605
    3 0 5 1.26815
    -3 0 -5 -0.6379
    4 0 5 -3.098
    -4 0 -5 0.65814
    -4 0 -5 5.94603
    4 0 5 3.8115
    4 0 5 1.16823
    5 0 5 5.69498
    5 0 5 -0.8398
    -5 0 -5 -0.8114
    6 0 5 -1.0961
    6 0 5 5.81711
    -6 0 -5 2.23404
    7 0 5 0.01663
    7 0 5 -8.3839
    -7 0 -5 -2.3709
    11 -1 -5 32.4047
    -11 -1 5 12.1256
    -11 -1 5 17.8883
    11 -1 -5 0.25961
    -11 1 5 22.4182
    -11 1 5 12.7
    11 1 -5 18.0913
    11 1 -5 19.8705
    -10 -1 5 19.2365
    -10 -1 5 19.7306
    10 -1 -5 24.4257
    10 -1 -5 20.2586
    -10 1 5 15.9011
    10 1 -5 17.2394
    10 1 -5 23.6858
    -10 1 5 28.2328
    -9 -1 5 209.482
    -9 -1 5 221.18
    9 -1 -5 222.099
    9 -1 -5 204.925
    9 -1 -5 186.519
    9 1 -5 227.527
    9 1 -5 208.042
    -9 1 5 208.428
    9 1 -5 207.382
    -9 1 5 220.117
    -8 -1 5 14.6682
    8 -1 -5 13.0052
    8 -1 -5 14.5117
    8 -1 -5 14.0047
    -8 -1 5 21.4738
    -8 1 5 13.8144
    8 1 -5 13.7517
    -8 1 5 11.9508
    8 1 -5 12.0371
    8 1 -5 14.6243
    -7 -1 5 50.3095
    7 -1 -5 55.2094
    -7 -1 5 50.0834
    -7 -1 5 49.4856
    7 -1 -5 42.1989
    7 1 -5 53.5382
    7 1 -5 55.5884
    -7 1 5 50.3977
    -7 1 5 49.6849
    7 1 -5 56.5159
    -6 -1 5 699.105
    6 -1 -5 652.659
    -6 -1 5 660.551
    6 -1 -5 591.398
    -6 -1 5 683.175
    -6 1 5 641.839
    6 1 -5 668.414
    -6 1 5 633.967
    -6 1 5 636.691
    6 1 -5 676.601
    5 -1 -5 15.3828
    -5 -1 5 12.4397
    -5 -1 5 14.9573
    -5 -1 5 15.4212
    5 1 -5 14.3892
    -5 1 5 11.0305
    -5 1 5 12.1332
    -5 1 5 14.478
    5 1 -5 12.0828
    4 -1 -5 786.368
    -4 -1 5 811.93
    -4 -1 5 822.493
    -4 -1 5 698.338
    -4 1 5 883.375
    -4 1 5 839.285
    -4 1 5 846.295
    4 1 -5 854.005
    -3 -1 5 389.977
    -3 -1 5 395.648
    3 -1 -5 399.789
    -3 1 5 394.709
    -3 1 5 389.232
    3 1 -5 418.634
    -2 -1 5 1011.18
    2 -1 -5 891.522
    2 -1 -5 1005.96
    -2 -1 5 997.193
    2 1 -5 973.15
    -2 1 5 1040.66
    -2 1 5 967.855
    2 1 -5 993.12
    -2 1 5 941.25
    -1 -1 5 6.19211
    -1 -1 5 3.80488
    -1 -1 5 5.52213
    1 -1 -5 6.76833
    1 -1 -5 5.73759
    -1 1 5 4.63821
    -1 1 5 4.56997
    1 1 -5 6.81845
    -1 1 5 4.07895
    1 1 -5 6.65986
    0 -1 -5 385.612
    0 -1 5 361.274
    0 -1 5 330.217
    0 -1 5 344.501
    0 -1 -5 362.293
    0 1 5 316.324
    0 1 -5 333.88
    0 1 -5 332.426
    0 1 5 367.273
    0 1 -5 353.071
    0 1 5 344.87
    1 -1 5 239.028
    -1 -1 -5 246.304
    1 -1 5 245.999
    -1 -1 -5 227.427
    1 -1 5 255.758
    1 1 5 248.567
    1 1 5 243.604
    -1 1 -5 258.76
    -1 1 -5 235.282
    1 1 5 236.39
    2 -1 5 1199.85
    2 -1 5 1201.29
    -2 -1 -5 1182.83
    -2 -1 -5 1222.28
    2 -1 5 1152.62
    2 1 5 1212.66
    -2 1 -5 1157.86
    -2 1 -5 1211.91
    2 1 5 1178.28
    2 1 5 1164.04
    3 -1 5 810.423
    3 -1 5 824.129
    3 -1 5 817.961
    -3 -1 -5 830.318
    -3 -1 -5 806.593
    3 1 5 875.248
    -3 1 -5 845.722
    3 1 5 853.302
    -3 1 -5 805.355
    3 1 5 823.199
    4 -1 5 837.026
    -4 -1 -5 787.172
    4 -1 5 824.845
    4 -1 5 835.764
    -4 1 -5 830.716
    4 1 5 817.418
    4 1 5 775.318
    -4 1 -5 858.194
    5 -1 5 23.9676
    5 -1 5 31.5557
    -5 -1 -5 26.5488
    5 -1 5 29.0097
    -5 1 -5 29.0736
    5 1 5 26.6941
    -5 1 -5 26.7246
    5 1 5 30.7052
    6 -1 5 126.826
    -6 -1 -5 117.948
    6 -1 5 123.356
    -6 1 -5 142.495
    6 1 5 116.834
    6 1 5 130.716
    7 -1 5 10.1858
    7 -1 5 9.47297
    -7 -1 -5 10.1304
    7 1 5 1.40132
    -7 1 -5 14.3784
    7 1 5 8.23282
    -11 -2 5 -0.7139
    -11 -2 5 -0.4668
    11 -2 -5 10.259
    11 -2 -5 -12.054
    11 2 -5 6.78203
    11 2 -5 -2.0145
    -11 2 5 5.75127
    -11 2 5 3.39604
    -10 -2 5 11.6068
    10 -2 -5 11.9804
    10 -2 -5 6.15858
    -10 -2 5 9.16441
    -10 2 5 14.0403
    -10 2 5 7.87982
    10 2 -5 14.3513
    10 2 -5 21.4097
    9 -2 -5 12.0203
    -9 -2 5 12.5038
    9 -2 -5 15.36
    9 -2 -5 17.6311
    -9 -2 5 10.2072
    9 2 -5 9.94533
    -9 2 5 11.5183
    9 2 -5 11.5151
    9 2 -5 4.64253
    -9 2 5 12.2875
    8 -2 -5 728.194
    -8 -2 5 713.72
    8 -2 -5 680.578
    -8 -2 5 716.11
    8 2 -5 691.204
    -8 2 5 675.766
    8 2 -5 718.317
    -8 2 5 654.76
    8 2 -5 695.417
    7 -2 -5 630.823
    -7 -2 5 615.741
    -7 -2 5 616.81
    7 -2 -5 653.971
    -7 -2 5 642.807
    7 2 -5 633.197
    7 2 -5 608.974
    -7 2 5 609.123
    7 2 -5 643.167
    -7 2 5 660.962
    -6 -2 5 201.796
    -6 -2 5 194.256
    -6 -2 5 210.299
    6 -2 -5 183.198
    -6 2 5 183.661
    6 2 -5 195.505
    -6 2 5 187.806
    -5 -2 5 19.7374
    -5 -2 5 20.7851
    -5 -2 5 31.874
    5 -2 -5 22.5
    5 2 -5 23.4396
    5 2 -5 24.2235
    -5 2 5 27.0223
    -5 2 5 22.4017
    -5 2 5 23.734
    5 2 -5 23.9831
    -4 -2 5 7.78464
    -4 -2 5 3.15684
    -4 -2 5 4.69238
    4 2 -5 2.93769
    -4 2 5 2.60116
    -4 2 5 7.44711
    4 2 -5 4.33288
    -4 2 5 7.42288
    -3 -2 5 237.655
    -3 -2 5 234.168
    -3 2 5 257.098
    3 2 -5 244.187
    -3 2 5 273.305
    3 2 -5 234.953
    -3 2 5 256.182
    2 -2 -5 301.767
    -2 -2 5 289.209
    -2 -2 5 309.779
    -2 -2 5 283.807
    -2 2 5 301.855
    2 2 -5 295.596
    2 2 -5 324.678
    -2 2 5 304.473
    1 -2 -5 178.195
    -1 -2 5 181.087
    -1 -2 5 194.2
    1 -2 -5 185.877
    -1 -2 5 189.827
    -1 2 5 185.275
    -1 2 5 168.694
    -1 2 5 179.35
    1 2 -5 169.994
    1 2 -5 185.961
    0 -2 5 172.4
    0 -2 5 187.641
    0 -2 -5 169.008
    0 -2 -5 177.636
    0 -2 5 188.344
    0 2 5 155.333
    0 2 5 172.993
    0 2 -5 184.489
    0 2 -5 175.562
    0 2 -5 190.358
    0 2 5 175.197
    1 -2 5 2.84916
    1 -2 5 0.22205
    1 -2 5 3.6446
    -1 2 -5 3.58568
    1 2 5 1.03085
    1 2 5 -0.0227
    1 2 5 2.18399
    -1 2 -5 2.25435
    -1 2 -5 5.94855
    2 -2 5 14.3996
    2 -2 5 12.3623
    2 -2 5 16.7499
    -2 -2 -5 13.4644
    -2 2 -5 18.5762
    2 2 5 12.6642
    2 2 5 13.9859
    2 2 5 14.5884
    -2 2 -5 14.3374
    3 -2 5 7.75502
    -3 -2 -5 6.81559
    3 -2 5 12.1849
    3 -2 5 10.5803
    3 2 5 6.8008
    3 2 5 10.7055
    -3 2 -5 16.186
    3 2 5 5.29086
    -3 2 -5 8.5478
    4 -2 5 127.002
    4 -2 5 116.019
    -4 -2 -5 97.2811
    4 -2 5 108.584
    4 2 5 110.357
    -4 2 -5 122.04
    -4 2 -5 117.535
    4 2 5 111.529
    5 -2 5 15.6573
    5 -2 5 13.441
    -5 -2 -5 10.938
    5 -2 5 12.6667
    5 2 5 10.8966
    -5 2 -5 13.2425
    5 2 5 17.809
    -5 2 -5 8.2769
    6 -2 5 13.3462
    6 -2 5 7.94765
    -6 -2 -5 8.7618
    6 2 5 11.1653
    -6 2 -5 13.7709
    6 2 5 10.2386
    7 -2 5 37.9478
    -7 -2 -5 36.995
    7 -2 5 29.237
    7 2 5 30.937
    7 2 5 29.7692
    -7 2 -5 41.5705
    11 -3 -5 3.7276
    -11 -3 5 2.503
    -11 -3 5 -4.6759
    11 3 -5 -5.3416
    -11 3 5 -2.064
    11 3 -5 2.00771
    -11 3 5 -3.0135
    -10 -3 5 135.347
    10 -3 -5 136.485
    -10 -3 5 131.249
    -10 3 5 123.354
    10 3 -5 128.719
    10 3 -5 120.917
    -10 3 5 121.827
    9 -3 -5 151.309
    9 -3 -5 156.415
    -9 -3 5 150.485
    -9 -3 5 135.354
    9 3 -5 143.626
    -9 3 5 145.423
    9 3 -5 143.62
    -9 3 5 143.147
    8 -3 -5 431.053
    -8 -3 5 429.278
    8 -3 -5 423.203
    8 3 -5 446.227
    8 3 -5 427.628
    -8 3 5 416.945
    8 3 -5 419.074
    -8 3 5 427.178
    -7 -3 5 195.524
    -7 -3 5 185.052
    7 -3 -5 193.701
    7 -3 -5 194.296
    -7 -3 5 178.546
    7 3 -5 204.677
    7 3 -5 204.506
    7 3 -5 204.691
    -7 3 5 192.368
    -7 3 5 201.513
    6 -3 -5 34.3975
    6 -3 -5 38.5533
    -6 -3 5 34.2039
    -6 -3 5 39.6784
    6 3 -5 39.5228
    -6 3 5 31.22
    -6 3 5 35.3545
    6 3 -5 34.7949
    -5 -3 5 539.532
    5 -3 -5 533.821
    -5 -3 5 518.111
    5 3 -5 517.34
    5 3 -5 573.113
    -5 3 5 506.002
    -5 3 5 524.16
    -5 3 5 542.009
    -5 3 5 508.244
    -4 -3 5 19.4483
    -4 -3 5 22.1131
    4 -3 -5 13.7108
    -4 -3 5 15.7995
    4 3 -5 17.8208
    4 3 -5 16.4255
    -4 3 5 13.6309
    -4 3 5 20.1254
    -3 -3 5 2381.16
    -3 -3 5 2387.84
    -3 -3 5 2452.37
    -3 3 5 2468.32
    3 3 -5 2408.2
    -3 3 5 2325.19
    3 3 -5 2397.15
    -2 -3 5 275.94
    -2 -3 5 294.675
    -2 -3 5 288.018
    2 -3 -5 269.618
    -2 3 5 267.664
    2 3 -5 290.137
    2 3 -5 272.877
    -2 3 5 261.44
    -2 3 5 292.793
    -1 -3 5 760.093
    1 -3 -5 801.634
    -1 -3 5 800.597
    -1 -3 5 802.733
    1 3 -5 769.053
    -1 3 5 791.414
    1 3 -5 784.486
    -1 3 5 826.707
    1 3 -5 773.581
    -1 3 5 869.051
    0 -3 5 30.2458
    0 -3 5 28.0914
    0 -3 -5 28.5927
    0 -3 5 23.4148
    0 3 5 24.3381
    0 3 5 29.5643
    0 3 -5 27.7889
    0 3 5 25.8421
    0 3 -5 23.6351
    0 3 -5 23.3094
    1 -3 5 -0.6529
    1 -3 5 1.58232
    1 -3 5 1.74618
    -1 -3 -5 0.99799
    -1 3 -5 -1.4394
    -1 3 -5 0.51348
    -1 3 -5 -0.1345
    1 3 5 0.65581
    1 3 5 0.26216
    1 3 5 1.48419
    2 -3 5 122.425
    2 -3 5 140.07
    2 -3 5 131.693
    -2 -3 -5 131.725
    2 3 5 135.434
    -2 3 -5 133.448
    2 3 5 128.103
    -2 3 -5 130.067
    2 3 5 125.371
    -3 -3 -5 821.921
    3 -3 5 848.681
    3 -3 5 829.595
    3 -3 5 843.599
    -3 3 -5 824.626
    3 3 5 816.031
    -3 3 -5 808.219
    3 3 5 844.971
    4 -3 5 88.7711
    4 -3 5 76.2766
    -4 -3 -5 93.2587
    4 -3 5 83.8421
    -4 3 -5 79.1034
    4 3 5 79.2078
    4 3 5 73.5838
    -4 3 -5 74.4351
    5 -3 5 214.693
    5 -3 5 219.378
    -5 -3 -5 213.424
    5 -3 5 209.761
    5 3 5 225.12
    -5 3 -5 217.704
    -5 3 -5 215.293
    5 3 5 227.761
    6 -3 5 10.1508
    -6 -3 -5 2.32269
    6 -3 5 2.49364
    6 -3 5 -0.3311
    6 3 5 7.02724
    6 3 5 4.68372
    -6 3 -5 6.865
    -7 -3 -5 18.9716
    7 -3 5 22.4182
    7 -3 5 22.5728
    7 3 5 17.1711
    7 3 5 20.1183
    -7 3 -5 24.7599
    -11 -4 5 4.42551
    11 -4 -5 3.01626
    -11 -4 5 3.68512
    -11 4 5 1.1025
    -11 4 5 7.30214
    11 4 -5 -2.1777
    11 4 -5 12.8242
    -10 -4 5 14.3021
    -10 -4 5 7.17765
    10 -4 -5 20.0285
    10 4 -5 20.3661
    10 4 -5 25.1113
    -10 4 5 17.1134
    -10 4 5 9.70639
    9 -4 -5 7.77727
    -9 -4 5 13.628
    9 -4 -5 8.20298
    -9 -4 5 13.0183
    9 4 -5 13.2967
    -9 4 5 10.0632
    -9 4 5 19.1788
    9 4 -5 9.04627
    8 -4 -5 7.54529
    -8 -4 5 12.9286
    8 -4 -5 2.61005
    -8 -4 5 4.54114
    -8 -4 5 4.06998
    -8 4 5 9.47752
    8 4 -5 0.93729
    8 4 -5 5.28747
    8 4 -5 4.49807
    -8 4 5 5.65178
    -7 -4 5 262.401
    -7 -4 5 299.226
    -7 -4 5 295.788
    7 -4 -5 285.899
    7 -4 -5 284.889
    7 4 -5 284.863
    7 4 -5 286.321
    -7 4 5 287.615
    -7 4 5 271.938
    6 -4 -5 -0.8799
    6 -4 -5 -0.1901
    -6 -4 5 2.86716
    -6 -4 5 1.06254
    -6 4 5 -2.0712
    -6 4 5 1.07519
    6 4 -5 -1.3231
    6 4 -5 -0.4435
    -5 -4 5 28.7398
    -5 -4 5 35.3373
    5 -4 -5 37.6428
    -5 -4 5 35.5779
    5 4 -5 40.0801
    5 4 -5 33.019
    -5 4 5 45.0543
    -5 4 5 44.7498
    -5 4 5 42.3546
    -4 -4 5 48.51
    -4 -4 5 48.5715
    -4 -4 5 37.9007
    4 -4 -5 49.4813
    -4 4 5 51.7514
    -4 4 5 40.5018
    -4 4 5 53.3199
    -4 4 5 48.818
    4 4 -5 42.865
    4 4 -5 43.8288
    4 4 -5 49.0957
    -3 -4 5 104.338
    -3 -4 5 108.558
    -3 -4 5 97.6126
    3 -4 -5 113.123
    -3 -4 5 110.102
    3 4 -5 104.483
    3 4 -5 109.862
    -3 4 5 107.44
    -3 4 5 109.182
    -3 4 5 113.868
    -2 -4 5 189.82
    -2 -4 5 162.947
    2 -4 -5 177.952
    -2 4 5 171.631
    -2 4 5 176.47
    -2 4 5 174.151
    2 4 -5 174.883
    2 4 -5 174.69
    -1 -4 5 699.085
    1 -4 -5 706.141
    -1 -4 5 704.155
    1 4 -5 713.308
    -1 4 5 695.337
    -1 4 5 689.415
    -1 4 5 706.174
    1 4 -5 704.292
    1 4 -5 680.116
    0 -4 5 239.137
    0 -4 5 239.193
    0 -4 -5 237.084
    0 -4 5 242.649
    0 4 5 244.632
    0 4 -5 234.66
    0 4 5 238.946
    0 4 5 237.388
    0 4 -5 240.417
    0 4 -5 241.169
    1 -4 5 72.7584
    -1 -4 -5 71.4791
    1 -4 5 89.8665
    1 -4 5 72.507
    1 4 5 73.2758
    1 4 5 69.1687
    1 4 5 63.6604
    -1 4 -5 80.7743
    -1 4 -5 83.3096
    1 4 5 65.3349
    2 -4 5 293.427
    -2 -4 -5 292.213
    2 -4 5 300.356
    2 -4 5 317.989
    2 4 5 274.146
    2 4 5 306.5
    2 4 5 291.015
    -2 4 -5 297.7
    2 4 5 298.113
    -2 4 -5 295.206
    3 -4 5 70.4236
    -3 -4 -5 70.363
    3 -4 5 74.6859
    3 4 5 68.6459
    3 4 5 68.958
    -3 4 -5 71.0434
    -3 4 -5 62.269
    4 -4 5 8.70362
    4 -4 5 4.95405
    -4 -4 -5 -1.188
    -4 4 -5 4.36262
    4 4 5 9.00696
    4 4 5 4.21308
    -4 4 -5 6.7734
    -5 -4 -5 9.41166
    5 -4 5 9.30894
    5 -4 5 5.94422
    -5 4 -5 7.75894
    5 4 5 6.16031
    -5 4 -5 5.30659
    5 4 5 6.1132
    6 -4 5 33.9167
    6 -4 5 37.4242
    -6 -4 -5 40.9552
    6 4 5 51.1959
    6 4 5 42.3643
    -6 4 -5 37.5012
    7 -4 5 7.41792
    7 -4 5 5.90006
    -7 -4 -5 1.84276
    7 4 5 -6.0714
    -7 4 -5 -9.3283
    7 4 5 -1.2453
    11 -5 -5 6.60269
    -11 -5 5 -4.2972
    -11 -5 5 -3.2399
    -11 5 5 -10.177
    11 5 -5 -10.069
    -11 5 5 -1.2493
    -10 -5 5 53.8499
    -10 -5 5 70.0893
    10 -5 -5 63.7198
    -10 5 5 63.2392
    10 5 -5 78.9283
    10 5 -5 56.5033
    -10 5 5 56.1467
    -9 -5 5 146.836
    9 -5 -5 139.804
    9 -5 -5 159.591
    -9 -5 5 141.286
    9 5 -5 156.947
    -9 5 5 133.224
    9 5 -5 130.003
    -9 5 5 146.391
    -8 -5 5 27.8253
    -8 -5 5 33.6505
    -8 -5 5 16.5322
    8 -5 -5 25.6175
    8 -5 -5 28.1547
    -8 5 5 26.1974
    8 5 -5 22.6302
    8 5 -5 30.0351
    -8 5 5 20.0807
    8 5 -5 31.7944
    -7 -5 5 162.928
    -7 -5 5 177.588
    7 -5 -5 161.08
    -7 -5 5 164.944
    7 -5 -5 168.025
    -7 5 5 150.716
    7 5 -5 170.924
    -7 5 5 171.072
    7 5 -5 167.88
    7 5 -5 168.215
    -6 -5 5 59.8266
    -6 -5 5 45.0573
    6 -5 -5 49.9724
    6 5 -5 49.4921
    -6 5 5 52.5789
    -6 5 5 45.526
    6 5 -5 43.3501
    -5 -5 5 1044.59
    -5 -5 5 964.203
    5 -5 -5 1068.38
    -5 -5 5 1073.63
    -5 5 5 1042.58
    5 5 -5 1040.1
    -5 5 5 1061.59
    -5 5 5 1004.1
    -4 -5 5 8.373
    4 -5 -5 4.97259
    -4 -5 5 6.75036
    -4 -5 5 6.28217
    -4 -5 5 5.84761
    -4 5 5 6.7288
    -4 5 5 6.88383
    4 5 -5 3.77231
    -4 5 5 11.3154
    -4 5 5 6.63184
    4 5 -5 5.61299
    4 5 -5 2.91111
    -4 5 5 8.16781
    -3 -5 5 18.4354
    -3 -5 5 14.7978
    3 -5 -5 22.4609
    -3 -5 5 16.3962
    -3 5 5 20.3524
    -3 5 5 22.8022
    -3 5 5 21.6272
    -3 5 5 25.0094
    -3 5 5 20.1145
    3 5 -5 21.2988
    3 5 -5 14.6119
    -2 -5 5 537.84
    -2 -5 5 552.23
    -2 -5 5 535.25
    2 -5 -5 526.551
    2 5 -5 524.707
    -2 5 5 557.71
    2 5 -5 549.304
    -2 5 5 540.262
    -2 5 5 558.469
    -2 5 5 536.626
    1 -5 -5 203.969
    -1 -5 5 200.755
    -1 -5 5 212.53
    -1 5 5 226.424
    1 5 -5 209.341
    1 5 -5 216.875
    -1 5 5 185.094
    1 5 -5 213.62
    -1 5 5 214.621
    -1 5 5 217.606
    0 -5 5 5.50341
    0 -5 5 7.16644
    0 -5 5 7.77247
    0 -5 -5 8.09156
    0 5 -5 7.11519
    0 5 5 9.04214
    0 5 5 9.05301
    0 5 5 5.83844
    0 5 5 5.12911
    0 5 -5 3.11044
    0 5 5 7.57582
    1 -5 5 30.9303
    1 -5 5 30.0617
    -1 -5 -5 21.1314
    1 -5 5 30.3349
    -1 5 -5 33.9258
    1 5 5 21.3268
    -1 5 -5 24.7805
    1 5 5 29.5923
    1 5 5 29.8659
    1 5 5 22.6724
    2 -5 5 37.2676
    2 -5 5 44.295
    -2 -5 -5 32.5536
    2 -5 5 35.0797
    2 5 5 34.8374
    2 5 5 36.2959
    2 5 5 39.2212
    2 5 5 42.9184
    -2 5 -5 40.8531
    -2 5 -5 37.959
    3 -5 5 1.14395
    3 -5 5 4.77096
    -3 -5 -5 2.91465
    3 -5 5 2.32743
    -3 5 -5 6.12691
    3 5 5 5.80407
    3 5 5 4.82029
    -3 5 -5 3.59776
    4 -5 5 38.8841
    4 -5 5 45.0247
    -4 -5 -5 35.4335
    4 -5 5 49.1105
    -4 5 -5 33.0719
    -4 5 -5 31.4864
    4 5 5 32.4941
    4 5 5 27.0455
    -5 -5 -5 17.3563
    5 -5 5 18.8343
    5 -5 5 17.2562
    5 -5 5 15.5262
    5 5 5 21.7713
    -5 5 -5 17.5477
    -5 5 -5 14.3791
    5 5 5 17.2512
    6 -5 5 -3.5806
    6 -5 5 0.57229
    -6 -5 -5 5.45348
    6 -5 5 7.29402
    6 5 5 5.58481
    6 5 5 13.5329
    -6 5 -5 11.287
    7 -5 5 13.5728
    7 -5 5 26.8307
    7 5 5 14.1021
    -11 -6 5 5.20382
    -11 -6 5 7.66398
    11 -6 -5 5.66268
    -11 6 5 5.75903
    -11 6 5 -3.3146
    11 6 -5 -6.8664
    11 6 -5 7.33501
    10 -6 -5 57.8287
    -10 -6 5 62.0598
    -10 -6 5 44.6314
    10 6 -5 62.5928
    -10 6 5 60.5723
    10 6 -5 62.2263
    -10 6 5 68.2087
    -9 -6 5 160.913
    -9 -6 5 164.282
    9 -6 -5 141.716
    -9 6 5 143.405
    9 6 -5 165.16
    -9 6 5 146.823
    9 6 -5 154.71
    -8 -6 5 55.7373
    -8 -6 5 53.9014
    -8 -6 5 68.2163
    8 -6 -5 49.6783
    8 -6 -5 68.4547
    -8 6 5 50.7867
    -8 6 5 49.4369
    8 6 -5 57.2821
    -7 -6 5 540.08
    7 -6 -5 519.424
    7 -6 -5 517.549
    -7 -6 5 569.212
    -7 6 5 511.723
    7 6 -5 546.578
    -7 6 5 513.924
    7 6 -5 473.109
    6 -6 -5 3.26132
    -6 -6 5 7.80189
    -6 -6 5 1.65732
    -6 6 5 1.84582
    6 6 -5 3.9411
    6 6 -5 2.40849
    5 -6 -5 98.1337
    -5 -6 5 112.497
    -5 -6 5 102.889
    -5 -6 5 113.888
    5 6 -5 105.705
    -5 6 5 120.371
    -5 6 5 119.69
    4 -6 -5 419.474
    -4 -6 5 396.625
    -4 -6 5 419.091
    -4 -6 5 431.708
    -4 -6 5 413.639
    -4 6 5 429.68
    4 6 -5 419.436
    4 6 -5 418.215
    -4 6 5 424.719
    -3 -6 5 241.433
    -3 -6 5 235.195
    3 -6 -5 234.816
    -3 -6 5 227.052
    -3 6 5 227.205
    3 6 -5 231.574
    3 6 -5 213.094
    -3 6 5 235.909
    -3 6 5 245.712
    -2 -6 5 175.127
    -2 -6 5 188.076
    -2 -6 5 197.553
    -2 6 5 203.893
    -2 6 5 182.87
    -2 6 5 200.435
    2 6 -5 187.6
    2 6 -5 178.855
    -1 -6 5 239.962
    1 -6 -5 243.825
    -1 -6 5 250.515
    1 6 -5 270.655
    -1 6 5 244.042
    1 6 -5 242.41
    -1 6 5 229.499
    -1 6 5 264.671
    -1 6 5 251.709
    0 -6 5 162.838
    0 -6 5 166.41
    0 -6 5 163.992
    0 6 5 168.358
    0 6 -5 164.308
    0 6 5 161.877
    0 6 5 165.102
    0 6 -5 161.096
    0 6 5 162.527
    0 6 -5 169.815
    0 6 5 163.715
    -1 -6 -5 1018.95
    1 -6 5 980.896
    1 -6 5 1046.63
    -1 6 -5 976.225
    1 6 5 1039.2
    -1 6 -5 981.961
    1 6 5 1099.68
    1 6 5 1060.31
    1 6 5 1047.83
    -2 -6 -5 1.46815
    2 -6 5 1.63331
    2 -6 5 0.95524
    -2 6 -5 1.13373
    2 6 5 1.90683
    -2 6 -5 4.83761
    2 6 5 2.37713
    2 6 5 2.66389
    2 6 5 0.13883
    3 -6 5 104.679
    3 -6 5 91.2748
    -3 -6 -5 94.0228
    3 -6 5 106.915
    3 6 5 89.4787
    -3 6 -5 95.0033
    3 6 5 87.0169
    4 -6 5 27.0389
    4 -6 5 22.2692
    -4 -6 -5 29.5272
    4 -6 5 16.743
    4 6 5 18.4223
    -4 6 -5 27.3224
    4 6 5 23.4038
    5 -6 5 4.85109
    5 -6 5 2.31101
    5 -6 5 15.0215
    -5 -6 -5 20.3079
    5 6 5 9.54488
    5 6 5 10.7656
    -5 6 -5 9.96287
    6 -6 5 29.7188
    6 -6 5 31.4667
    6 -6 5 33.8191
    -6 -6 -5 31.4872
    6 6 5 36.786
    -6 6 -5 29.3747
    6 6 5 40.7676
    7 -6 5 238.196
    7 -6 5 170.978
    -7 -6 -5 220.028
    7 -6 5 208.609
    -7 6 -5 216.163
    7 6 5 242.682
    7 6 5 203.144
    -11 -7 5 156.943
    -11 -7 5 123.641
    -11 7 5 164.019
    -11 7 5 148.052
    11 7 -5 147.396
    11 7 -5 155.54
    10 -7 -5 299.932
    -10 -7 5 334.472
    -10 -7 5 312.519
    -10 7 5 287.272
    -10 7 5 322.467
    10 7 -5 320.248
    9 -7 -5 85.7002
    -9 -7 5 95.0844
    -9 -7 5 91.3417
    -9 7 5 101.441
    9 7 -5 95.4583
    -9 7 5 91.2622
    -8 -7 5 7.35348
    -8 -7 5 3.29934
    8 -7 -5 5.35227
    8 -7 -5 6.70161
    -8 7 5 4.95515
    -8 7 5 4.60531
    8 7 -5 7.55441
    7 -7 -5 99.88
    -7 -7 5 109.895
    -7 -7 5 126.664
    7 -7 -5 127.235
    7 7 -5 94.5833
    7 7 -5 113.611
    -7 7 5 104.9
    -6 -7 5 205.214
    6 -7 -5 202.206
    -6 -7 5 198.123
    -6 -7 5 198.451
    -6 7 5 185.956
    6 7 -5 193.657
    6 7 -5 188.991
    -5 -7 5 84.0151
    5 -7 -5 77.2761
    -5 -7 5 77.2075
    -5 -7 5 85.8563
    -5 -7 5 86.3011
    -5 7 5 80.6713
    5 7 -5 81.4794
    5 7 -5 73.3652
    -4 -7 5 385.991
    4 -7 -5 395.294
    -4 -7 5 373.712
    -4 -7 5 419.45
    -4 -7 5 375.291
    -4 7 5 384.599
    4 7 -5 391.465
    -4 7 5 417.042
    4 7 -5 408.232
    -3 -7 5 32.3589
    -3 -7 5 36.6888
    3 -7 -5 39.1374
    -3 -7 5 29.996
    -3 7 5 37.1011
    -3 7 5 33.3656
    -3 7 5 28.1602
    -3 7 5 28.2602
    3 7 -5 27.4825
    -2 -7 5 13.0678
    -2 -7 5 12.4172
    -2 -7 5 12.9156
    2 7 -5 12.3414
    2 7 -5 12.6982
    -2 7 5 15.7579
    -2 7 5 17.5502
    -2 7 5 13.8321
    1 -7 -5 121.951
    -1 -7 5 128.437
    -1 -7 5 121.579
    -1 -7 5 104.498
    -1 7 5 114.748
    1 7 -5 136.27
    -1 7 5 117.86
    1 7 -5 123.68
    -1 7 5 138.654
    0 -7 5 -3.5456
    0 -7 5 -0.4734
    0 -7 -5 0.66644
    0 -7 5 0.82934
    0 7 -5 -2.1805
    0 7 5 -0.7617
    0 7 -5 -0.6047
    0 7 5 0.63726
    0 7 5 -0.1353
    0 7 5 2.22703
    0 7 5 -1.1833
    -1 -7 -5 86.7961
    1 -7 5 86.8789
    1 -7 5 98.8947
    1 -7 5 96.3692
    -1 7 -5 88.6273
    1 7 5 90.7758
    1 7 5 102.482
    1 7 5 90.7559
    1 7 5 89.7539
    -2 -7 -5 13.4906
    2 -7 5 11.9593
    2 -7 5 15.3075
    2 7 5 17.7237
    -2 7 -5 12.2801
    2 7 5 20.4282
    2 7 5 20.5185
    2 7 5 18.9055
    3 -7 5 5.06682
    -3 -7 -5 0.53717
    3 -7 5 1.51795
    3 -7 5 4.2338
    -3 7 -5 4.52517
    3 7 5 -2.2384
    3 7 5 1.29096
    -4 -7 -5 10.2567
    4 -7 5 12.3058
    4 -7 5 12.6364
    4 -7 5 10.4439
    -4 7 -5 14.0154
    4 7 5 7.60761
    4 7 5 2.22738
    5 -7 5 5.30803
    5 -7 5 1.31349
    5 -7 5 1.98885
    -5 -7 -5 5.09727
    5 7 5 1.80774
    5 7 5 0.97763
    -5 7 -5 0.15164
    6 -7 5 7.27429
    6 -7 5 7.30203
    -6 -7 -5 4.2913
    6 -7 5 7.5024
    6 7 5 -5.9578
    6 7 5 2.18942
    -6 7 -5 -5.2055
    7 -7 5 10.902
    -7 -7 -5 7.96638
    7 -7 5 1.45078
    7 -7 5 4.44508
    7 7 5 6.15882
    -7 7 -5 9.6639
    7 7 5 -9.2277
    -10 -8 5 7.21286
    10 -8 -5 -0.5201
    -10 -8 5 6.69474
    -10 8 5 -0.1243
    -10 8 5 -2.7621
    10 8 -5 1.13167
    9 -8 -5 36.3876
    -9 -8 5 32.589
    9 8 -5 32.8571
    -9 8 5 29.234
    -9 8 5 35.6576
    -8 -8 5 327.764
    8 -8 -5 329.89
    -8 -8 5 324.184
    8 8 -5 301.775
    -8 8 5 318.981
    -7 -8 5 7.49124
    -7 -8 5 11.1384
    -7 -8 5 14.8216
    7 -8 -5 9.17605
    7 8 -5 2.42263
    -7 8 5 6.47197
    -6 -8 5 96.988
    -6 -8 5 107.862
    -6 -8 5 114.333
    6 -8 -5 118.263
    -6 8 5 101.342
    6 8 -5 103.058
    6 8 -5 97.1282
    -5 -8 5 3.43501
    5 -8 -5 1.34607
    -5 -8 5 4.58984
    -5 -8 5 -0.367
    -5 8 5 6.66071
    5 8 -5 3.01198
    5 8 -5 0.34758
    -4 -8 5 2.26682
    -4 -8 5 3.58909
    -4 -8 5 1.26596
    -4 -8 5 1.00042
    4 -8 -5 1.60521
    -4 8 5 1.32128
    -4 8 5 0.61783
    4 8 -5 2.20385
    3 -8 -5 372.385
    -3 -8 5 396.068
    -3 -8 5 381.01
    -3 -8 5 379.556
    -3 8 5 398.085
    -3 8 5 382.797
    -2 -8 5 526.791
    -2 -8 5 482.21
    -2 -8 5 524.539
    -2 8 5 498.134
    -2 8 5 503.389
    -2 8 5 480.813
    2 8 -5 501.941
    2 8 -5 498.749
    -1 -8 5 17.6657
    1 -8 -5 19.9704
    -1 -8 5 21.5561
    -1 -8 5 14.6721
    -1 8 5 17.3592
    -1 8 5 21.0042
    1 8 -5 18.0297
    -1 8 5 17.4668
    1 8 -5 14.103
    0 -8 -5 301.225
    0 -8 5 298.559
    0 -8 5 316.466
    0 8 5 288.374
    0 8 5 308.192
    0 8 5 277.879
    0 8 -5 286.324
    0 8 5 311.338
    1 -8 5 144.471
    1 -8 5 155.303
    1 -8 5 143.141
    -1 -8 -5 138.08
    1 8 5 142.225
    1 8 5 145.263
    1 8 5 141.932
    1 8 5 145.409
    1 8 5 147.232
    -1 8 -5 144.741
    2 -8 5 872.368
    -2 -8 -5 884.905
    2 -8 5 840.782
    2 -8 5 848.704
    2 8 5 905.88
    -2 8 -5 890.646
    2 8 5 874.933
    2 8 5 889.883
    2 8 5 876.6
    3 -8 5 20.5411
    -3 -8 -5 11.3724
    3 -8 5 30.2173
    3 -8 5 13.3637
    3 8 5 20.8678
    -3 8 -5 14.3359
    3 8 5 16.6586
    -4 -8 -5 38.6885
    4 -8 5 67.222
    4 -8 5 49.5626
    4 -8 5 45.8532
    -4 8 -5 51.9805
    4 8 5 47.5172
    4 8 5 38.6172
    -5 -8 -5 119.113
    5 -8 5 134.022
    5 -8 5 114.636
    5 -8 5 111.927
    -5 8 -5 135.346
    5 8 5 139.753
    5 8 5 133.463
    6 -8 5 -5.1777
    6 -8 5 5.32143
    6 -8 5 10.6132
    -6 -8 -5 3.02498
    6 8 5 -5.6689
    -6 8 -5 -2.2237
    6 8 5 5.77389
    10 -9 -5 9.50901
    -10 -9 5 14.5264
    10 9 -5 16.7438
    -10 9 5 9.44465
    -10 9 5 4.81831
    -9 -9 5 66.4896
    9 -9 -5 83.6343
    9 9 -5 70.953
    -9 9 5 65.435
    -9 9 5 72.3524
    8 -9 -5 2.30079
    -8 -9 5 7.43946
    -8 -9 5 6.15839
    -8 -9 5 7.80917
    -8 9 5 5.04586
    8 9 -5 12.4499
    -7 -9 5 149.448
    -7 -9 5 157.759
    -7 -9 5 133.008
    7 -9 -5 151.085
    7 9 -5 132.929
    -7 9 5 145.138
    -6 -9 5 20.498
    -6 -9 5 22.2477
    6 -9 -5 19.3355
    -6 -9 5 15.5746
    6 9 -5 16.0031
    -5 -9 5 70.3191
    -5 -9 5 65.8351
    5 -9 -5 63.7733
    -5 -9 5 64.4084
    5 9 -5 62.485
    -5 9 5 60.8278
    5 9 -5 73.4047
    4 -9 -5 70.3425
    -4 -9 5 83.6732
    -4 -9 5 71.4698
    -4 -9 5 72.3196
    -4 -9 5 71.0892
    -4 9 5 79.8032
    4 9 -5 77.5584
    4 9 -5 72.1822
    -4 9 5 75.9732
    -3 -9 5 29.9745
    -3 -9 5 23.3401
    3 -9 -5 22.881
    -3 -9 5 23.914
    -3 9 5 27.5191
    3 9 -5 22.3752
    -3 9 5 23.1652
    -2 -9 5 468.227
    -2 -9 5 466.299
    -2 -9 5 491.507
    2 9 -5 465.405
    2 9 -5 458.751
    -2 9 5 465.574
    -1 -9 5 0.95835
    -1 -9 5 -1.1693
    -1 -9 5 -0.1013
    -1 9 5 -4.0725
    1 9 -5 -3.338
    -1 9 5 1.29868
    -1 9 5 -0.5765
    1 9 -5 0.95202
    0 -9 -5 3.51966
    0 -9 5 -1.6441
    0 -9 5 1.39168
    0 9 5 3.25836
    0 9 5 1.61356
    0 9 5 5.79909
    0 9 -5 4.78202
    1 -9 5 12.8961
    1 -9 5 15.1502
    1 -9 5 19.4265
    -1 -9 -5 15.3558
    1 9 5 11.1535
    1 9 5 12.0735
    1 9 5 13.8727
    1 9 5 8.67653
    -1 9 -5 12.5651
    1 9 5 16.7069
    2 -9 5 58.1251
    2 -9 5 55.9613
    2 -9 5 60.0959
    -2 -9 -5 56.8879
    2 9 5 52.1206
    2 9 5 57.7951
    2 9 5 62.7856
    -2 9 -5 64.9124
    2 9 5 60.6524
    3 -9 5 108.695
    -3 -9 -5 98.1783
    3 -9 5 101.653
    3 -9 5 102.442
    -3 9 -5 106.221
    3 9 5 115.252
    3 9 5 110.674
    3 9 5 84.4695
    3 9 5 98.0864
    4 -9 5 36.3862
    4 -9 5 21.4649
    4 -9 5 32.353
    -4 -9 -5 27.7469
    4 9 5 19.179
    4 9 5 28.5325
    -4 9 -5 26.5864
    5 -9 5 7.48553
    5 -9 5 11.6627
    -5 -9 -5 -4.287
    5 -9 5 -8.4436
    -5 9 -5 -1.7018
    5 9 5 -0.6826
    5 9 5 5.35493
    6 -9 5 22.6371
    -6 -9 -5 17.8093
    6 -9 5 9.10428
    6 -9 5 13.3364
    6 9 5 4.16233
    6 9 5 21.3379
    -6 9 -5 9.02681
    -10 -10 5 70.0591
    -10 10 5 76.4815
    10 10 -5 67.8802
    -10 10 5 77.7
    9 -10 -5 42.338
    -9 -10 5 35.827
    -9 10 5 39.1361
    9 10 -5 54.0636
    -8 -10 5 4.55932
    8 -10 -5 7.85803
    -8 10 5 8.72806
    8 10 -5 6.97158
    -7 -10 5 89.6909
    7 -10 -5 93.5343
    7 10 -5 73.1089
    -7 10 5 87.8788
    -6 -10 5 448.997
    -6 -10 5 435.908
    6 -10 -5 446.607
    -6 -10 5 445.636
    -6 10 5 463.667
    6 10 -5 444.873
    -5 -10 5 14.5801
    -5 -10 5 13.9836
    -5 -10 5 11.4762
    5 -10 -5 7.17145
    5 10 -5 10.7757
    -5 10 5 15.2188
    -5 10 5 16.54
    -4 -10 5 531.276
    -4 -10 5 574.535
    -4 -10 5 518.394
    -4 -10 5 539.923
    4 -10 -5 515.589
    -4 10 5 506.78
    -4 10 5 521.958
    4 10 -5 533.031
    -3 -10 5 39.1893
    -3 -10 5 52.1716
    -3 -10 5 43.9601
    3 -10 -5 49.6435
    3 10 -5 31.059
    -3 10 5 35.0331
    -3 10 5 40.6653
    -2 -10 5 5.73411
    -2 -10 5 7.39987
    -2 -10 5 5.3227
    -2 10 5 8.74814
    2 10 -5 7.24322
    2 10 -5 5.96671
    -1 -10 5 87.0608
    -1 -10 5 86.6101
    -1 -10 5 86.2582
    1 10 -5 89.6905
    1 10 -5 74.6998
    0 -10 -5 741.985
    0 -10 5 718.75
    0 -10 5 707.19
    0 10 5 732.585
    0 10 -5 708.206
    0 10 5 706.436
    1 -10 5 305.437
    1 -10 5 292.75
    1 -10 5 305.359
    -1 -10 -5 308.951
    -1 10 -5 309.13
    1 10 5 304.099
    1 10 5 307.712
    1 10 5 287.282
    2 -10 5 52.9818
    -2 -10 -5 58.5265
    2 -10 5 61.8855
    2 -10 5 53.2534
    2 10 5 68.0374
    -2 10 -5 57.3125
    2 10 5 62.3324
    2 10 5 44.6136
    2 10 5 59.0054
    3 -10 5 3.29893
    -3 -10 -5 3.76459
    3 -10 5 2.88668
    3 -10 5 -1.5053
    3 10 5 3.79245
    3 10 5 -3.0332
    3 10 5 0.75806
    -3 10 -5 -0.2644
    3 10 5 2.28909
    -4 -10 -5 2.25637
    4 -10 5 5.43165
    4 -10 5 11.4317
    4 -10 5 5.90415
    4 10 5 3.71771
    4 10 5 9.72346
    -4 10 -5 1.97852
    5 -10 5 -5.1331
    -5 -10 -5 5.58213
    5 -10 5 -7.0069
    5 -10 5 -1.1812
    5 10 5 2.58019
    -5 10 -5 1.11834
    5 10 5 3.2545
    6 -10 5 104.637
    6 -10 5 104.706
    -6 -10 -5 83.1062
    6 -10 5 100.192
    6 10 5 120.756
    -6 10 -5 125.649
    10 -11 -5 24.2419
    -10 -11 5 20.1499
    -10 11 5 15.6576
    10 11 -5 35.6708
    -10 11 5 16.8702
    9 -11 -5 358.794
    -9 -11 5 350.627
    9 11 -5 345.807
    -9 11 5 340.325
    -8 -11 5 53.0791
    8 -11 -5 62.711
    -8 11 5 52.2233
    8 11 -5 57.2802
    -7 -11 5 7.12293
    7 -11 -5 12.9614
    -7 11 5 7.54607
    7 11 -5 8.4043
    6 -11 -5 31.7424
    -6 -11 5 23.9036
    6 11 -5 29.062
    -6 11 5 48.0547
    5 -11 -5 40.4375
    -5 -11 5 34.4318
    -5 -11 5 40.3386
    -5 11 5 32.4344
    5 11 -5 40.8806
    -4 -11 5 63.7521
    -4 -11 5 72.6366
    4 -11 -5 57.2653
    -4 -11 5 64.569
    -4 -11 5 68.2262
    4 11 -5 72.7151
    -4 11 5 54.7586
    -4 11 5 58.0371
    -3 -11 5 302.123
    3 -11 -5 287.743
    -3 -11 5 290.853
    -3 -11 5 325.981
    3 11 -5 282.652
    -3 11 5 279.046
    -2 -11 5 128.178
    -2 -11 5 121.676
    2 11 -5 130.109
    2 11 -5 131.873
    -1 -11 5 428.833
    -1 -11 5 414.837
    -1 -11 5 406.915
    1 11 -5 422.09
    1 11 -5 385.613
    0 -11 5 0.26537
    0 -11 5 -0.7509
    0 -11 5 1.51154
    0 -11 5 -2.7722
    0 11 -5 -0.111
    0 11 5 3.3827
    0 11 5 1.77444
    1 -11 5 121.169
    1 -11 5 117.89
    1 -11 5 115.879
    -1 -11 -5 122.309
    1 11 5 127.795
    1 11 5 134.55
    1 11 5 116.272
    -1 11 -5 114.44
    -2 -11 -5 79.5664
    2 -11 5 62.2459
    2 -11 5 83.1383
    2 -11 5 71.0087
    2 11 5 69.7487
    2 11 5 63.0847
    2 11 5 61.9033
    2 11 5 73.6863
    -2 11 -5 54.7607
    3 -11 5 2.29946
    3 -11 5 1.69559
    3 -11 5 1.34797
    -3 -11 -5 0.76981
    -3 11 -5 1.52443
    3 11 5 -0.7405
    3 11 5 -0.8448
    3 11 5 3.32295
    3 11 5 -1.7639
    -4 -11 -5 0.60407
    4 -11 5 7.80882
    4 -11 5 15.5098
    4 -11 5 11.632
    4 11 5 5.23751
    -4 11 -5 2.58183
    4 11 5 3.61744
    -5 -11 -5 218.858
    5 -11 5 220.198
    5 -11 5 215.534
    5 -11 5 193.764
    5 11 5 224.712
    5 11 5 196.328
    -5 11 -5 218.145
    6 -11 5 12.7687
    6 -11 5 6.43181
    6 -11 5 14.5044
    -6 -11 -5 4.77761
    6 11 5 13.7144
    6 11 5 14.4565
    -6 11 -5 12.7587
    9 -12 -5 126.081
    -9 -12 5 105.343
    9 12 -5 110.546
    -9 12 5 123.467
    -8 -12 5 7.54901
    8 -12 -5 20.4016
    8 12 -5 2.47854
    -8 12 5 12.5636
    7 -12 -5 10.7229
    -7 -12 5 12.3699
    -7 12 5 13.5784
    7 12 -5 9.7306
    6 -12 -5 238.128
    -6 -12 5 221.052
    6 12 -5 231.722
    -6 12 5 226.599
    5 -12 -5 94.2454
    -5 -12 5 100.331
    -5 12 5 94.2437
    5 12 -5 79.8072
    4 -12 -5 24.5349
    -4 -12 5 27.1631
    -4 -12 5 27.0019
    -4 -12 5 27.832
    -4 -12 5 23.4006
    -4 12 5 15.0158
    4 12 -5 26.4673
    -3 -12 5 115.825
    -3 -12 5 109.187
    3 -12 -5 90.3918
    -3 -12 5 94.2456
    3 12 -5 91.5489
    -3 12 5 90.3187
    -2 -12 5 111.272
    -2 -12 5 113.277
    2 12 -5 105.702
    2 12 -5 112.221
    -1 -12 5 228.858
    -1 -12 5 236.303
    -1 -12 5 235.948
    1 12 -5 213.678
    0 -12 5 76.0964
    0 -12 5 78.337
    0 -12 5 92.5602
    0 -12 5 95.4491
    0 12 -5 83.389
    0 12 5 80.6467
    1 -12 5 543.664
    1 -12 5 531.55
    -1 -12 -5 568.907
    1 -12 5 549.945
    1 -12 5 551.136
    -1 12 -5 583.412
    1 12 5 531.842
    1 12 5 557.161
    1 12 5 545.282
    2 -12 5 75.6419
    -2 -12 -5 73.8123
    2 -12 5 69.7485
    2 -12 5 62.0148
    2 12 5 70.888
    2 12 5 77.0384
    2 12 5 72.0826
    -2 12 -5 70.472
    -3 -12 -5 50.3824
    3 -12 5 50.6313
    3 -12 5 41.1246
    3 -12 5 43.3042
    -3 12 -5 30.9122
    3 12 5 36.3329
    3 12 5 26.4717
    3 12 5 34.9482
    -4 -12 -5 52.2585
    4 -12 5 57.3779
    4 -12 5 42.6934
    4 -12 5 79.9489
    4 12 5 54.5989
    -4 12 -5 56.6298
    4 12 5 71.142
    5 -12 5 17.7819
    -5 -12 -5 19.8027
    5 -12 5 25.648
    5 -12 5 17.6335
    5 12 5 26.0695
    -5 12 -5 24.6624
    5 12 5 41.0681
    -9 -13 5 25.7039
    9 -13 -5 26.0911
    -9 13 5 23.7219
    9 13 -5 17.6693
    -8 -13 5 99.2499
    8 -13 -5 122.227
    8 13 -5 81.1326
    -8 13 5 100.604
    7 -13 -5 170.732
    -7 -13 5 166.108
    7 13 -5 159.63
    -7 13 5 157.162
    -6 -13 5 43.2423
    6 -13 -5 45.8892
    6 13 -5 35.5567
    -6 13 5 30.9556
    5 -13 -5 40.6023
    -5 -13 5 38.4865
    5 13 -5 45.7255
    -5 13 5 28.9766
    -4 -13 5 6.26177
    -4 -13 5 4.0658
    -4 -13 5 5.58091
    -4 -13 5 6.86983
    4 -13 -5 4.70063
    -4 13 5 1.21701
    4 13 -5 8.58395
    3 -13 -5 790.079
    -3 -13 5 821.613
    -3 -13 5 756.087
    -3 -13 5 803.131
    3 13 -5 802.558
    -3 13 5 840.582
    -2 -13 5 122.348
    -2 -13 5 119.833
    -2 -13 5 125.936
    -2 13 5 125.828
    2 13 -5 111.043
    2 13 -5 114.009
    -1 -13 5 -0.8745
    -1 -13 5 -3.2827
    1 13 -5 -8.2011
    0 -13 5 -1.7357
    0 -13 5 1.54402
    0 13 5 0.0948
    0 13 -5 4.84383
    1 -13 5 -0.9204
    1 -13 5 6.64332
    -1 13 -5 1.57777
    1 13 5 3.60757
    1 13 5 2.2697
    -2 -13 -5 20.2091
    2 -13 5 31.5636
    2 -13 5 14.5249
    2 13 5 27.597
    2 13 5 26.4689
    -2 13 -5 20.3016
    3 -13 5 212.768
    3 -13 5 260.784
    -3 -13 -5 257.04
    3 -13 5 244.927
    -3 13 -5 253.468
    3 13 5 233.88
    3 13 5 217.347
    3 13 5 241.398
    -4 -13 -5 291.483
    4 -13 5 278.367
    4 -13 5 269.559
    4 13 5 241.356
    -4 13 -5 264.079
    4 13 5 272.27
    -5 -13 -5 0.73717
    5 -13 5 8.44283
    5 13 5 5.44626
    5 13 5 1.3351
    -5 13 -5 11.4737
    8 -14 -5 42.4161
    -8 -14 5 38.8098
    8 14 -5 33.2884
    -8 14 5 50.6299
    -7 -14 5 4.36092
    7 -14 -5 1.72942
    -7 14 5 3.33576
    7 14 -5 -0.458
    7 14 -5 4.43487
    -6 -14 5 132.793
    6 -14 -5 125.904
    -6 14 5 116.094
    6 14 -5 136.743
    -5 -14 5 233.649
    5 -14 -5 238.178
    5 14 -5 252.155
    -5 14 5 237.523
    4 -14 -5 -2.9341
    -4 -14 5 1.43523
    -4 -14 5 -9.0108
    -4 -14 5 -2.0709
    4 14 -5 0.53599
    -4 14 5 -1.1514
    -3 -14 5 -2.9039
    3 -14 -5 3.21569
    -3 -14 5 1.68078
    -3 -14 5 4.95754
    3 14 -5 -7.8231
    -3 14 5 2.55227
    -2 -14 5 24.497
    -2 -14 5 22.9446
    2 14 -5 23.7182
    2 14 -5 17.6695
    -2 14 5 17.4239
    -1 -14 5 3.93779
    -1 -14 5 -1.885
    1 14 -5 -4.0694
    0 -14 5 382.19
    0 -14 5 374.117
    0 14 5 363.341
    0 14 -5 371.968
    1 -14 5 0.47992
    1 -14 5 7.42901
    1 14 5 4.71533
    1 14 5 2.21354
    -1 14 -5 1.85623
    2 -14 5 13.6844
    2 -14 5 6.31525
    -2 -14 -5 11.5652
    -2 14 -5 10.5894
    2 14 5 7.37301
    2 14 5 11.3814
    3 -14 5 6.00402
    -3 -14 -5 9.00505
    3 -14 5 -2.3978
    3 14 5 6.00008
    3 14 5 4.20477
    3 14 5 2.07236
    -3 14 -5 4.56046
    -4 -14 -5 31.3823
    4 -14 5 31.5425
    4 -14 5 20.0826
    -4 14 -5 15.6203
    4 14 5 30.5539
    4 14 5 30.7173
    -8 -15 5 -0.4777
    -8 15 5 -2.1145
    8 15 -5 2.33301
    7 -15 -5 10.6993
    -7 -15 5 3.78394
    -7 15 5 10.5702
    7 15 -5 8.56137
    6 -15 -5 110.283
    -6 -15 5 113.632
    -6 15 5 123.103
    6 15 -5 91.4366
    5 -15 -5 256.92
    -5 -15 5 253.333
    -5 15 5 254.987
    5 15 -5 236.163
    -4 -15 5 219.957
    -4 -15 5 203.847
    4 -15 -5 213.067
    -4 15 5 227.953
    4 15 -5 219.567
    3 -15 -5 83.9732
    -3 -15 5 82.1956
    -3 -15 5 70.3225
    -3 -15 5 76.3175
    3 15 -5 79.6316
    -3 15 5 98.0713
    -2 -15 5 22.943
    -2 -15 5 31.3167
    2 15 -5 19.7288
    -2 15 5 17.6684
    2 15 -5 30.2773
    -1 -15 5 108.297
    -1 -15 5 92.9598
    -1 15 5 121.336
    1 15 -5 125.164
    0 -15 5 -5.1722
    0 -15 5 0.12712
    0 15 -5 -11.018
    0 15 5 1.43755
    0 15 5 0.69864
    1 -15 5 196.874
    1 -15 5 183.196
    1 15 5 225.418
    1 15 5 222.888
    -1 15 -5 215.903
    2 -15 5 120.231
    2 -15 5 119.198
    2 15 5 126.698
    2 15 5 128.836
    -2 15 -5 119.257
    -3 -15 -5 39.8809
    3 -15 5 49.2613
    3 15 5 33.0261
    3 15 5 50.8926
    3 15 5 43.6033
    -3 15 -5 31.0317
    4 -15 5 25.1155
    4 -15 5 10.9435
    -4 -15 -5 17.0241
    4 15 5 27.6778
    -4 15 -5 10.687
    4 15 5 17.075
    -7 -16 5 82.0154
    7 -16 -5 86.3478
    7 16 -5 91.9484
    -7 16 5 90.508
    -6 -16 5 23.2696
    6 -16 -5 14.3256
    6 16 -5 20.8635
    -6 16 5 23.4641
    -5 -16 5 0.54313
    5 -16 -5 -3.5248
    5 16 -5 -5.6549
    -5 16 5 -0.6454
    4 -16 -5 1.55804
    -4 -16 5 -3.6213
    4 16 -5 1.14401
    -4 16 5 -5.6399
    3 -16 -5 32.0181
    -3 -16 5 28.6819
    -3 -16 5 30.9633
    3 16 -5 25.5627
    -3 16 5 35.0734
    -2 -16 5 115.836
    -2 -16 5 102.314
    2 16 -5 104.902
    -2 16 5 94.982
    -1 -16 5 115.023
    -1 -16 5 105.474
    -1 16 5 99.4347
    1 16 -5 98.6086
    -1 16 5 117.149
    0 -16 5 6.5524
    0 -16 5 3.00491
    0 16 -5 -5.4402
    0 16 5 0.71483
    0 16 5 -0.0864
    1 -16 5 9.69532
    1 -16 5 0.00926
    1 16 5 12.1259
    1 16 5 12.5935
    -1 16 -5 9.67232
    2 -16 5 24.6615
    2 -16 5 48.2427
    -2 16 -5 33.4149
    2 16 5 39.8514
    2 16 5 40.3252
    3 -16 5 4.66119
    3 16 5 2.65526
    3 16 5 5.48157
    7 17 -5 52.5718
    6 -17 -5 30.8587
    -6 -17 5 35.1637
    6 17 -5 33.2613
    -6 17 5 35.5586
    -5 -17 5 4.04017
    5 -17 -5 -8.3035
    -5 17 5 2.01839
    5 17 -5 3.30644
    -4 -17 5 184.83
    4 -17 -5 178.312
    4 17 -5 224.693
    -4 17 5 195.35
    3 -17 -5 24.6204
    -3 -17 5 17.8935
    -3 -17 5 18.4793
    -3 17 5 29.359
    3 17 -5 13.7945
    -2 -17 5 2.70048
    -2 -17 5 5.91696
    -2 17 5 -0.0727
    -2 17 5 7.90923
    2 17 -5 -1.4972
    -1 -17 5 235.15
    -1 -17 5 236.494
    -1 17 5 252.163
    1 17 -5 236.6
    -1 17 5 254.94
    0 -17 5 -3.4659
    0 -17 5 -6.6198
    0 17 5 3.34639
    0 17 -5 -3.0586
    0 17 5 -2.0831
    1 -17 5 12.2375
    1 -17 5 10.4271
    1 17 5 17.8605
    1 17 5 7.35367
    -1 17 -5 20.8993
    2 -17 5 58.3173
    2 -17 5 62.1859
    2 17 5 62.7576
    2 17 5 65.8931
    -2 17 -5 60.1546
    -3 17 -5 242.623
    -6 -18 5 18.2875
    6 -18 -5 23.4391
    -6 18 5 13.9656
    6 18 -5 20.4037
    5 -18 -5 77.7202
    -5 -18 5 87.102
    -5 18 5 67.8125
    5 18 -5 72.9991
    4 -18 -5 128.166
    -4 -18 5 152.341
    -4 18 5 144.382
    4 18 -5 151.606
    3 -18 -5 5.37992
    -3 -18 5 -4.7668
    -3 18 5 6.03152
    -3 18 5 10.0659
    3 18 -5 -2.1567
    -2 -18 5 237.552
    -2 -18 5 239.969
    -2 18 5 240.84
    -2 18 5 240.617
    2 18 -5 229.505
    -1 -18 5 9.90927
    -1 -18 5 2.46763
    -1 18 5 6.8887
    -1 18 5 1.60654
    1 18 -5 -5.5681
    0 -18 5 42.4394
    0 -18 5 55.4848
    0 18 -5 34.2878
    0 18 5 49.8354
    0 18 5 45.1354
    1 -18 5 -2.9449
    -1 18 -5 0.27955
    1 18 5 4.48794
    1 18 5 1.72737
    2 -18 5 67.0539
    2 -18 5 79.6716
    -2 18 -5 75.7139
    2 18 5 96.3056
    -4 -19 5 -3.2107
    4 -19 -5 2.46162
    -4 19 5 1.14797
    4 19 -5 2.56459
    -3 -19 5 16.4413
    3 -19 -5 15.5004
    -3 19 5 18.5444
    3 19 -5 4.41768
    -3 19 5 15.6537
    -2 -19 5 19.847
    -2 19 5 11.7184
    -2 19 5 11.6332
    2 19 -5 9.28874
    -1 -19 5 40.0345
    -1 -19 5 46.9641
    -1 19 5 45.3794
    -1 19 5 53.9705
    1 19 -5 29.053
    0 -19 5 2.48928
    0 -19 5 -2.0577
    0 19 5 1.21645
    0 19 5 -1.6968
    0 19 -5 9.51263
    0 19 5 3.01003
    -11 0 6 418.535
    -11 0 6 470.506
    11 0 -6 426.126
    10 0 -6 21.7979
    -10 0 6 29.7848
    -10 0 6 22.974
    9 0 -6 2.18575
    -9 0 6 -0.2421
    -9 0 6 -0.3609
    9 0 -6 2.64905
    -8 0 6 30.9151
    8 0 -6 34.4753
    -8 0 6 30.5902
    8 0 -6 32.5036
    7 0 -6 706.104
    -7 0 6 643.615
    7 0 -6 657.8
    -7 0 6 564.459
    6 0 -6 1731.32
    -6 0 6 1582.88
    -5 0 6 1716.6
    -5 0 6 1749.21
    -4 0 6 39.6141
    4 0 -6 31.2279
    -4 0 6 39.0242
    -3 0 6 410.12
    -3 0 6 407.034
    3 0 -6 432.649
    3 0 -6 408.836
    -2 0 6 2089.24
    2 0 -6 2223.08
    -2 0 6 2247.93
    2 0 -6 2200.56
    -1 0 6 827.149
    1 0 -6 841.14
    -1 0 6 880.12
    -1 0 6 923.747
    1 0 -6 851.196
    0 0 6 1.20793
    0 0 -6 1.54125
    0 0 -6 2.10474
    0 0 6 2.82153
    0 0 6 -2.6349
    1 0 6 652.088
    1 0 6 626.233
    -1 0 -6 640.714
    1 0 6 676.837
    -1 0 -6 678.426
    -2 0 -6 168.567
    2 0 6 167.647
    2 0 6 166.292
    2 0 6 166.661
    -2 0 -6 169.385
    3 0 6 663.738
    -3 0 -6 667.993
    -3 0 -6 656.504
    3 0 6 679.919
    3 0 6 658.771
    4 0 6 2.04781
    -4 0 -6 1.73192
    4 0 6 1.64124
    4 0 6 1.20343
    -4 0 -6 -0.0597
    5 0 6 599.638
    -5 0 -6 584.336
    5 0 6 593.299
    6 0 6 53.3955
    6 0 6 52.5107
    -6 0 -6 51.1361
    11 -1 -6 -1.186
    -11 -1 6 -0.207
    -11 -1 6 2.9231
    -11 1 6 -1.6272
    11 1 -6 -2.7271
    11 1 -6 0.78828
    -11 1 6 12.3932
    -10 -1 6 190.451
    10 -1 -6 207.197
    -10 -1 6 201.126
    -10 1 6 207.164
    -10 1 6 199.479
    10 1 -6 186.865
    -9 -1 6 272.499
    -9 -1 6 262.64
    9 -1 -6 277.874
    9 -1 -6 262.404
    9 1 -6 275.851
    -9 1 6 245.041
    -9 1 6 281.128
    9 1 -6 264.88
    -8 -1 6 62.5151
    8 -1 -6 74.7566
    8 -1 -6 64.8571
    -8 -1 6 62.0792
    -8 1 6 64.7765
    8 1 -6 60.8376
    8 1 -6 62.2382
    -8 1 6 63.1099
    7 -1 -6 16.7028
    7 -1 -6 18.9715
    -7 -1 6 20.3085
    -7 1 6 23.1686
    7 1 -6 13.8588
    -7 1 6 17.7576
    -6 -1 6 267.289
    -6 -1 6 262.63
    6 -1 -6 247.712
    -6 1 6 275.828
    6 1 -6 277.031
    -5 -1 6 6.15317
    -5 -1 6 8.59609
    5 -1 -6 11.7824
    -5 1 6 6.55397
    -5 1 6 9.38865
    -4 -1 6 371.026
    -4 -1 6 363.925
    -4 -1 6 348.456
    -4 1 6 368.938
    -4 1 6 367.797
    4 1 -6 333.832
    -3 -1 6 171.22
    -3 -1 6 162.324
    -3 -1 6 152.396
    -3 -1 6 157.324
    3 -1 -6 164.981
    3 -1 -6 162.183
    -3 1 6 155.121
    3 1 -6 148.848
    -3 1 6 159.709
    3 1 -6 172.957
    2 -1 -6 6.5815
    -2 -1 6 5.40515
    -2 -1 6 7.37666
    -2 -1 6 10.3611
    2 -1 -6 5.32022
    -2 1 6 6.72938
    -2 1 6 6.46616
    -2 1 6 7.03752
    2 1 -6 6.57604
    2 1 -6 8.43348
    -1 -1 6 1.56087
    1 -1 -6 1.25657
    -1 -1 6 0.99465
    1 -1 -6 0.62701
    -1 1 6 0.92755
    -1 1 6 -1.155
    1 1 -6 3.40166
    -1 1 6 2.20163
    1 1 -6 -0.4255
    0 -1 -6 1070.22
    0 -1 6 1059.29
    0 -1 6 1064.03
    0 -1 6 1090.08
    0 -1 -6 1021.7
    0 1 -6 1166.78
    0 1 6 1039.97
    0 1 6 1113.2
    0 1 6 1070.44
    0 1 -6 1061.97
    -1 -1 -6 -3.8032
    1 -1 6 0.17984
    1 -1 6 0.5473
    1 -1 6 -2.3396
    -1 -1 -6 2.02694
    1 1 6 -1.9456
    1 1 6 -0.9533
    1 1 6 -4.416
    -1 1 -6 -0.0909
    -1 1 -6 1.48772
    -2 -1 -6 136.341
    2 -1 6 143.054
    -2 -1 -6 144.27
    2 -1 6 126.319
    2 -1 6 143.553
    2 1 6 142.49
    -2 1 -6 143.481
    2 1 6 140.3
    2 1 6 155.569
    -2 1 -6 153.19
    -3 -1 -6 286.636
    3 -1 6 286.405
    3 -1 6 287.571
    3 -1 6 284.51
    -3 1 -6 289.842
    3 1 6 293.212
    -3 1 -6 284.186
    3 1 6 280.967
    3 1 6 284.3
    4 -1 6 -3.6441
    4 -1 6 1.46675
    4 -1 6 -2.7628
    -4 -1 -6 6.20101
    4 1 6 -0.4301
    -4 1 -6 2.15375
    -4 1 -6 3.55415
    4 1 6 -0.6754
    5 -1 6 121.182
    5 -1 6 92.8897
    5 -1 6 114.984
    -5 -1 -6 93.9602
    5 1 6 112.628
    5 1 6 116.282
    -5 1 -6 116.416
    6 -1 6 115.842
    6 -1 6 100.856
    -6 -1 -6 107.332
    6 1 6 122.923
    -6 1 -6 97.8304
    6 1 6 105.893
    -11 -2 6 9.98221
    -11 -2 6 5.42481
    11 -2 -6 13.1556
    11 2 -6 8.61361
    -11 2 6 12.3461
    11 2 -6 7.10556
    -11 2 6 10.5412
    10 -2 -6 724.772
    -10 -2 6 695.885
    -10 -2 6 678.599
    -10 2 6 776.487
    10 2 -6 738.559
    10 2 -6 750.662
    -10 2 6 729.242
    9 -2 -6 379.459
    -9 -2 6 394.861
    -9 -2 6 419.19
    9 -2 -6 408.108
    -9 2 6 384.701
    9 2 -6 390.748
    9 2 -6 386.619
    -9 2 6 387.37
    8 -2 -6 91.6597
    -8 -2 6 108.678
    -8 -2 6 86.1313
    8 -2 -6 88.2937
    -8 2 6 91.3543
    -8 2 6 84.1053
    8 2 -6 100.734
    8 2 -6 87.6574
    7 -2 -6 724.326
    -7 -2 6 700.629
    7 -2 -6 701.214
    -7 2 6 709.638
    7 2 -6 677.694
    -7 2 6 707.31
    7 2 -6 729.46
    -6 -2 6 8.73752
    6 -2 -6 10.8904
    -6 -2 6 11.2281
    -6 2 6 8.83923
    6 2 -6 12.3544
    6 2 -6 11.8444
    -5 -2 6 67.9472
    5 -2 -6 73.1095
    -5 -2 6 66.0353
    -5 2 6 70.1981
    5 2 -6 76.6852
    -4 -2 6 1998.61
    -4 -2 6 1902.89
    -4 -2 6 2065.95
    -4 2 6 2153.67
    -4 2 6 2003.54
    4 2 -6 2158.74
    4 2 -6 1891.98
    4 2 -6 2179.28
    3 -2 -6 2392.7
    -3 -2 6 2319.62
    -3 -2 6 2296.09
    -3 -2 6 2228.51
    -3 2 6 2275.97
    3 2 -6 2205.73
    3 2 -6 2356.86
    -3 2 6 2240.79
    2 -2 -6 308.051
    -2 -2 6 296.978
    -2 -2 6 294.686
    -2 -2 6 269.589
    -2 2 6 279.956
    2 2 -6 294.025
    -2 2 6 290.011
    -2 2 6 291.443
    2 2 -6 285.198
    -1 -2 6 196.352
    1 -2 -6 179.994
    -1 -2 6 193.712
    1 -2 -6 193.638
    1 2 -6 172.808
    -1 2 6 183.314
    -1 2 6 189.03
    -1 2 6 194.422
    1 2 -6 185.864
    0 -2 6 49.8545
    0 -2 -6 49.4106
    0 -2 -6 52.056
    0 -2 6 53.3019
    0 2 6 53.5058
    0 2 6 47.314
    0 2 -6 46.0058
    0 2 6 44.4027
    -1 -2 -6 574.352
    1 -2 6 580.823
    1 -2 6 588.3
    -1 2 -6 582.382
    1 2 6 566.385
    -1 2 -6 578.056
    1 2 6 564.599
    1 2 6 605.181
    2 -2 6 24.9395
    2 -2 6 25.1694
    -2 -2 -6 21.5439
    2 -2 6 22.6084
    -2 2 -6 34.1935
    2 2 6 21.4946
    -2 2 -6 22.0569
    2 2 6 22.3698
    2 2 6 18.9479
    -3 -2 -6 54.1608
    3 -2 6 60.3895
    3 -2 6 58.5499
    3 -2 6 69.4778
    -3 2 -6 49.7433
    3 2 6 51.3073
    3 2 6 65.9653
    -3 2 -6 62.3838
    3 2 6 64.1148
    -4 -2 -6 3.83794
    4 -2 6 4.87343
    4 -2 6 5.59257
    4 -2 6 9.77594
    -4 2 -6 6.4614
    -4 2 -6 7.03287
    4 2 6 8.64874
    4 2 6 7.33898
    5 -2 6 16.709
    -5 -2 -6 15.7412
    5 -2 6 15.4145
    5 -2 6 15.825
    5 2 6 21.9609
    -5 2 -6 10.8083
    5 2 6 15.003
    6 -2 6 101.614
    6 -2 6 90.1552
    -6 -2 -6 82.5108
    -6 2 -6 96.4012
    6 2 6 108.98
    6 2 6 92.5527
    -11 -3 6 119.614
    11 -3 -6 123.591
    -11 -3 6 137.472
    11 3 -6 118.393
    -11 3 6 102.827
    -11 3 6 113.475
    11 3 -6 110.379
    10 -3 -6 4.40537
    -10 -3 6 3.19024
    -10 -3 6 4.54713
    -10 3 6 2.48623
    10 3 -6 2.6668
    -10 3 6 -1.428
    10 3 -6 -4.7319
    9 -3 -6 12.8539
    9 -3 -6 20.3281
    -9 -3 6 12.2972
    9 3 -6 13.1382
    9 3 -6 16.2496
    9 3 -6 12.0807
    -9 3 6 14.9219
    -9 3 6 18.1565
    8 -3 -6 570.705
    8 -3 -6 564.095
    -8 -3 6 575.31
    -8 -3 6 581.823
    -8 3 6 584.468
    8 3 -6 557.427
    -8 3 6 566.08
    8 3 -6 565.211
    -7 -3 6 24.4813
    7 -3 -6 21.4634
    -7 -3 6 21.3556
    7 3 -6 21.4678
    7 3 -6 19.1064
    -7 3 6 26.9259
    -7 3 6 24.668
    -6 -3 6 50.7858
    6 -3 -6 53.4715
    -6 -3 6 55.9515
    6 3 -6 53.8811
    -6 3 6 52.2591
    6 3 -6 55.4745
    5 -3 -6 96.4176
    -5 -3 6 101.8
    -5 -3 6 105.767
    5 3 -6 100.175
    5 3 -6 110.526
    -5 3 6 87.1078
    -4 -3 6 400.089
    -4 -3 6 392.402
    -4 -3 6 368.416
    -4 3 6 356.449
    4 3 -6 367.883
    4 3 -6 366.196
    -3 -3 6 331.454
    -3 -3 6 294.578
    -3 -3 6 302.586
    -3 3 6 324.226
    3 3 -6 310.786
    -3 3 6 333.009
    3 3 -6 336.922
    -3 3 6 355.697
    2 -3 -6 3.68072
    -2 -3 6 3.04845
    -2 -3 6 1.58531
    -2 -3 6 3.36373
    2 3 -6 4.11639
    -2 3 6 0.7684
    2 3 -6 1.476
    -2 3 6 4.29494
    -1 -3 6 278.805
    -1 -3 6 283.986
    -1 -3 6 266.934
    1 -3 -6 286.647
    -1 3 6 268.8
    1 3 -6 268.726
    -1 3 6 277.824
    1 3 -6 280.961
    -1 3 6 274.637
    0 -3 6 8.35824
    0 -3 6 8.84969
    0 -3 6 5.40754
    0 3 6 4.74713
    0 3 6 7.24796
    0 3 -6 6.63236
    0 3 -6 4.54127
    0 3 6 7.87872
    -1 -3 -6 732.971
    1 -3 6 692.391
    1 -3 6 633.072
    -1 3 -6 698.882
    1 3 6 715.462
    -1 3 -6 727.272
    1 3 6 713.17
    -2 -3 -6 858.884
    2 -3 6 832.954
    2 -3 6 844.185
    2 3 6 850.953
    -2 3 -6 839.45
    2 3 6 791.957
    -2 3 -6 831.475
    2 3 6 875.31
    -3 -3 -6 18.6575
    3 -3 6 23.7574
    3 -3 6 17.9844
    3 3 6 29.2844
    3 3 6 24.6758
    3 3 6 24.0155
    -3 3 -6 22.7024
    -3 3 -6 26.0154
    4 -3 6 133.489
    -4 -3 -6 146.984
    4 -3 6 141.838
    4 -3 6 123.602
    4 3 6 138.911
    -4 3 -6 146.226
    4 3 6 147.961
    -4 3 -6 140.668
    5 -3 6 60.4151
    -5 -3 -6 53.4477
    5 -3 6 42.4088
    5 -3 6 58.9554
    5 3 6 50.0738
    5 3 6 65.4006
    -5 3 -6 59.3018
    6 -3 6 368.166
    6 -3 6 367.575
    -6 -3 -6 355.608
    6 3 6 364.544
    6 3 6 353.457
    -6 3 -6 384.155
    -11 -4 6 176.815
    -11 -4 6 195.381
    11 -4 -6 212.786
    -11 4 6 199.048
    11 4 -6 192.236
    11 4 -6 190.724
    -11 4 6 191.472
    -10 -4 6 1.52486
    10 -4 -6 2.02511
    -10 -4 6 -6.6631
    -10 4 6 0.17567
    10 4 -6 -5.7776
    10 4 -6 -0.4283
    -9 -4 6 10.2186
    -9 -4 6 14.5566
    9 -4 -6 12.9395
    9 -4 -6 1.6887
    9 4 -6 7.97941
    -9 4 6 10.1612
    -9 4 6 6.82849
    9 4 -6 6.75158
    9 4 -6 13.6941
    -8 -4 6 412.476
    8 -4 -6 385.28
    8 -4 -6 392.744
    8 4 -6 357.549
    -8 4 6 379.11
    8 4 -6 410.862
    -8 4 6 380.99
    7 -4 -6 -1.0411
    -7 -4 6 6.43287
    -7 -4 6 -1.6597
    -7 4 6 3.38147
    -7 4 6 0.07897
    7 4 -6 1.90881
    -6 -4 6 26.5022
    -6 -4 6 29.832
    6 -4 -6 23.1573
    -6 4 6 24.732
    6 4 -6 28.9986
    6 4 -6 25.3403
    -6 4 6 23.9786
    -5 -4 6 962.549
    -5 -4 6 926.909
    5 -4 -6 914.287
    5 4 -6 922.59
    5 4 -6 952.023
    -5 4 6 930.504
    4 -4 -6 0.40013
    -4 -4 6 -2.9745
    -4 -4 6 -0.0013
    -4 -4 6 0.7388
    -4 4 6 -1.1547
    -4 4 6 0.59235
    4 4 -6 0.22904
    4 4 -6 1.00662
    -3 -4 6 50.0195
    3 4 -6 45.6941
    -3 4 6 51.5161
    -3 4 6 52.1576
    2 -4 -6 372.777
    -2 -4 6 382.088
    -2 -4 6 358.55
    -2 -4 6 396.171
    -2 4 6 407.282
    -2 4 6 376.418
    2 4 -6 377.907
    -2 4 6 363.849
    2 4 -6 346.279
    -1 -4 6 1154.9
    1 -4 -6 1175.9
    -1 -4 6 1134.65
    -1 -4 6 1138
    1 4 -6 1119.83
    -1 4 6 1285.43
    1 4 -6 1122.25
    -1 4 6 1142.51
    -1 4 6 1235.5
    1 4 -6 1092.63
    0 -4 6 24.4598
    0 -4 6 35.9508
    0 -4 6 31.7233
    0 -4 -6 34.8271
    0 4 6 28.8273
    0 4 -6 37.2024
    0 4 -6 37.8579
    0 4 6 30.4385
    0 4 6 34.8084
    -1 -4 -6 459.91
    1 -4 6 464.735
    1 -4 6 426.58
    1 4 6 437.655
    -1 4 -6 453.531
    1 4 6 446.649
    -1 4 -6 456.501
    -2 -4 -6 108.765
    2 -4 6 103.686
    2 -4 6 95.3181
    2 -4 6 112.168
    2 4 6 109.258
    2 4 6 101.915
    -2 4 -6 114.848
    2 4 6 119.16
    2 4 6 111.458
    -2 4 -6 102.534
    -3 -4 -6 44.695
    3 -4 6 52.3202
    3 -4 6 45.3761
    3 -4 6 45.3478
    3 4 6 52.9434
    -3 4 -6 45.4617
    -3 4 -6 49.9968
    3 4 6 49.4085
    4 -4 6 27.9153
    4 -4 6 27.8992
    -4 -4 -6 23.0407
    4 -4 6 26.6931
    -4 4 -6 15.2788
    4 4 6 34.1069
    4 4 6 20.2381
    -4 4 -6 30.424
    5 -4 6 99.9286
    5 -4 6 109.579
    5 -4 6 107.564
    -5 -4 -6 96.9648
    5 4 6 90.8205
    5 4 6 94.0005
    -5 4 -6 108.746
    6 -4 6 132.348
    6 -4 6 166.952
    -6 -4 -6 177.6
    -6 4 -6 173.684
    6 4 6 183.758
    6 4 6 138.578
    -11 -5 6 274.059
    11 -5 -6 287.613
    -11 -5 6 303.506
    11 5 -6 254.825
    11 5 -6 283.899
    -11 5 6 281.176
    -11 5 6 303.243
    10 -5 -6 106.902
    -10 -5 6 91.6149
    -10 -5 6 109.316
    -10 5 6 70.5344
    10 5 -6 95.9738
    10 5 -6 95.2297
    -10 5 6 104.586
    9 -5 -6 28.2811
    -9 -5 6 37.344
    9 5 -6 27.7125
    -9 5 6 24.6976
    -9 5 6 30.5788
    9 5 -6 18.6749
    -8 -5 6 81.8987
    -8 -5 6 93.84
    8 -5 -6 80.5512
    8 -5 -6 85.4157
    -8 5 6 89.7587
    -8 5 6 96.5884
    8 5 -6 96.2648
    -7 -5 6 918.313
    -7 -5 6 809.273
    7 -5 -6 825.804
    -7 5 6 755.416
    -7 5 6 812.936
    7 5 -6 881.516
    -6 -5 6 972.191
    -6 -5 6 885.277
    6 -5 -6 880.515
    6 5 -6 897.545
    -6 5 6 912.432
    -6 5 6 884.065
    6 5 -6 880.56
    5 -5 -6 310.829
    -5 -5 6 300.883
    -5 -5 6 291.97
    -5 -5 6 313.02
    5 5 -6 284.558
    -5 5 6 303.943
    -5 5 6 318.931
    5 5 -6 301.269
    -5 5 6 303.079
    -4 -5 6 2.38416
    -4 -5 6 4.0771
    -4 -5 6 1.55998
    -4 -5 6 1.36612
    4 -5 -6 5.20098
    4 5 -6 3.11492
    4 5 -6 3.98413
    -4 5 6 2.07523
    -4 5 6 4.07884
    -3 -5 6 49.4969
    -3 -5 6 48.267
    -3 5 6 43.5922
    -3 5 6 49.8084
    3 5 -6 47.3507
    -3 5 6 47.8244
    2 -5 -6 519.133
    -2 -5 6 471.069
    -2 -5 6 512.554
    -2 -5 6 559.016
    -2 5 6 523.638
    -2 5 6 506.221
    2 5 -6 516.402
    -1 -5 6 952.06
    -1 -5 6 954.314
    -1 -5 6 878.293
    1 -5 -6 930.045
    -1 5 6 922.504
    1 5 -6 960.956
    -1 5 6 945.574
    -1 5 6 960.529
    -1 5 6 981.97
    0 -5 6 1010.12
    0 -5 6 1005.15
    0 -5 -6 1024.25
    0 -5 6 977.65
    0 5 6 1036.41
    0 5 6 1001.73
    0 5 -6 1042.22
    0 5 6 1003.26
    0 5 -6 1112.12
    0 5 6 997.031
    1 -5 6 239.174
    -1 -5 -6 250.431
    1 -5 6 267.529
    -1 5 -6 252.847
    1 5 6 244.532
    1 5 6 251.444
    1 5 6 246.718
    -1 5 -6 270.566
    2 -5 6 4.78596
    2 -5 6 3.88331
    2 -5 6 3.23911
    -2 -5 -6 2.52224
    2 5 6 3.80505
    2 5 6 3.06327
    2 5 6 3.05834
    -2 5 -6 5.52322
    2 5 6 7.6298
    3 -5 6 6.96286
    3 -5 6 2.9302
    -3 -5 -6 7.50986
    3 -5 6 3.47678
    3 5 6 2.65891
    -3 5 -6 4.23065
    3 5 6 9.34078
    4 -5 6 888.992
    4 -5 6 901.754
    4 -5 6 880.377
    -4 -5 -6 879.129
    -4 5 -6 928.824
    4 5 6 833.114
    4 5 6 859.72
    -5 -5 -6 -0.0098
    5 -5 6 3.15515
    5 -5 6 -2.6957
    5 -5 6 1.46406
    -5 5 -6 7.41081
    5 5 6 9.75854
    5 5 6 5.60952
    6 -5 6 28.6688
    -6 -5 -6 22.2278
    6 -5 6 29.9513
    6 -5 6 29.8079
    6 5 6 44.5236
    -6 5 -6 26.9625
    6 5 6 28.8861
    -11 -6 6 12.0526
    11 -6 -6 11.205
    -11 -6 6 8.65271
    -11 6 6 13.3169
    -11 6 6 2.04066
    11 6 -6 4.82334
    -10 -6 6 27.5004
    10 -6 -6 41.292
    -10 6 6 39.1461
    -10 6 6 31.6832
    10 6 -6 29.3097
    -9 -6 6 221.322
    9 -6 -6 242.734
    9 6 -6 215.341
    -9 6 6 226.332
    8 -6 -6 25.5202
    -8 -6 6 16.8072
    -8 -6 6 24.1294
    -8 6 6 20.2854
    8 6 -6 16.7171
    -8 6 6 21.3429
    -7 -6 6 14.0113
    -7 -6 6 14.9854
    7 -6 -6 15.0276
    7 6 -6 11.0139
    -7 6 6 13.0225
    -7 6 6 16.9929
    6 -6 -6 0.15324
    -6 -6 6 2.21824
    -6 -6 6 1.53216
    6 6 -6 2.44067
    -6 6 6 4.05058
    -6 6 6 2.1739
    6 6 -6 -0.483
    -6 6 6 2.02237
    5 -6 -6 76.2235
    -5 -6 6 70.7695
    -5 -6 6 64.9019
    -5 -6 6 81.1959
    -5 6 6 72.7944
    -5 6 6 80.116
    -5 6 6 79.8411
    5 6 -6 68.444
    5 6 -6 60.4771
    4 -6 -6 0.10586
    -4 -6 6 0.37029
    -4 -6 6 0.26677
    -4 -6 6 -1.4945
    -4 -6 6 6.29465
    4 6 -6 0.26044
    -4 6 6 1.17257
    -4 6 6 3.51992
    4 6 -6 0.6208
    -4 6 6 2.28571
    -3 -6 6 250.139
    -3 -6 6 255.509
    3 6 -6 254.652
    -3 6 6 251.849
    -3 6 6 245.03
    -2 -6 6 34.2561
    -2 -6 6 29.7124
    -2 -6 6 26.6919
    2 -6 -6 24.2457
    -2 6 6 30.7812
    2 6 -6 22.3629
    -2 6 6 24.991
    -2 6 6 18.224
    1 -6 -6 5.46281
    -1 -6 6 5.36383
    -1 -6 6 5.91701
    -1 -6 6 2.90035
    -1 6 6 11.3347
    1 6 -6 2.91364
    -1 6 6 6.25882
    -1 6 6 8.94261
    0 -6 -6 33.8329
    0 -6 6 24.2655
    0 -6 6 41.0375
    0 6 -6 34.4959
    0 6 6 36.2216
    0 6 6 27.0295
    0 6 6 31.4123
    0 6 6 38.8845
    1 -6 6 129.847
    1 -6 6 119.15
    -1 -6 -6 133.388
    1 6 6 144.873
    -1 6 -6 132.246
    1 6 6 127.147
    1 6 6 128.211
    -2 -6 -6 115.991
    2 -6 6 119.696
    2 -6 6 118.472
    2 -6 6 109.938
    2 6 6 120.597
    2 6 6 122.694
    -2 6 -6 121.095
    2 6 6 117.896
    2 6 6 116.554
    3 -6 6 222.736
    3 -6 6 188.179
    3 -6 6 220.843
    -3 -6 -6 215.116
    3 6 6 215.729
    3 6 6 213.987
    -3 6 -6 220.177
    4 -6 6 9.43165
    4 -6 6 2.57091
    -4 -6 -6 3.33294
    4 -6 6 7.12639
    4 6 6 -4.5408
    4 6 6 7.5797
    -4 6 -6 0.73008
    5 -6 6 49.1318
    5 -6 6 62.1637
    5 -6 6 51.6407
    -5 -6 -6 45.5835
    5 6 6 49.8197
    5 6 6 73.5054
    -5 6 -6 53.2184
    6 -6 6 37.9875
    -6 -6 -6 50.8087
    6 -6 6 42.8883
    6 6 6 74.7992
    -11 -7 6 38.9514
    -11 7 6 26.4243
    -11 7 6 29.6437
    11 7 -6 22.797
    -10 -7 6 1.75926
    10 -7 -6 -4.6219
    -10 7 6 3.05117
    -10 7 6 15.7555
    10 7 -6 -3.5854
    9 -7 -6 813.529
    -9 -7 6 847.171
    -9 7 6 832.149
    -9 7 6 884.906
    9 7 -6 780.601
    -8 -7 6 971.436
    -8 -7 6 911.52
    8 -7 -6 934.064
    8 7 -6 1086.66
    8 7 -6 992.909
    -8 7 6 954.819
    -8 7 6 962.321
    7 -7 -6 7.0284
    -7 -7 6 3.49253
    -7 -7 6 5.38007
    -7 7 6 8.10901
    7 7 -6 15.6584
    -7 7 6 8.16411
    -6 -7 6 27.6443
    6 -7 -6 29.1158
    -6 -7 6 27.6841
    -6 -7 6 23.6445
    6 7 -6 20.1135
    6 7 -6 23.0151
    -6 7 6 23.8838
    -6 7 6 27.5763
    -6 7 6 28.2469
    -5 -7 6 993.449
    5 -7 -6 1005.93
    -5 -7 6 964.063
    -5 -7 6 976.333
    5 7 -6 977.859
    5 7 -6 954.35
    -5 7 6 950.928
    -5 7 6 973.123
    -5 7 6 940.418
    -4 -7 6 628.49
    -4 -7 6 669.591
    -4 -7 6 623.71
    -4 -7 6 640.875
    4 -7 -6 618.374
    -4 7 6 609.393
    4 7 -6 645.861
    -4 7 6 648.797
    -4 7 6 634.357
    4 7 -6 636.614
    -3 -7 6 225.347
    -3 -7 6 239.661
    -3 7 6 213.833
    3 7 -6 228.742
    -3 7 6 213.315
    -2 -7 6 2591.67
    -2 -7 6 2719.8
    -2 -7 6 2562.53
    -2 7 6 2736.99
    -2 7 6 2642.94
    2 7 -6 2456.45
    -2 7 6 2558.61
    -1 -7 6 175.103
    -1 -7 6 160.045
    -1 -7 6 183.303
    1 -7 -6 169.239
    -1 7 6 170.88
    -1 7 6 161.968
    -1 7 6 161.297
    -1 7 6 175.138
    1 7 -6 170.55
    0 -7 6 24.0969
    0 -7 -6 16.2837
    0 -7 6 21.9039
    0 7 -6 20.0261
    0 7 6 20.9528
    0 7 6 17.5573
    0 7 6 27.1436
    1 -7 6 189.34
    1 -7 6 191.929
    1 -7 6 215.711
    -1 -7 -6 206.418
    -1 7 -6 199.382
    1 7 6 199.788
    1 7 6 204.232
    1 7 6 198.647
    -2 -7 -6 449.022
    2 -7 6 499.768
    2 -7 6 477.735
    2 -7 6 475.083
    2 7 6 491.753
    2 7 6 485.981
    -2 7 -6 492.502
    2 7 6 466.4
    2 7 6 511.775
    3 -7 6 36.4284
    -3 -7 -6 39.2194
    3 -7 6 46.4428
    3 -7 6 54.3563
    3 7 6 38.8955
    -3 7 -6 32.9945
    3 7 6 43.6939
    4 -7 6 20.9395
    4 -7 6 19.7063
    -4 -7 -6 18.3564
    4 -7 6 16.8748
    -4 7 -6 19.4549
    4 7 6 17.6698
    4 7 6 15.1323
    5 -7 6 64.7141
    5 -7 6 83.2263
    -5 -7 -6 87.429
    5 -7 6 86.6432
    -5 7 -6 84.3354
    5 7 6 87.7943
    5 7 6 80.3477
    -6 -7 -6 46.2244
    6 -7 6 56.1255
    6 -7 6 66.423
    6 -7 6 56.9426
    6 7 6 50.9287
    6 7 6 95.2378
    -6 7 -6 71.3154
    10 -8 -6 1.98246
    -10 -8 6 -1.6485
    10 8 -6 -0.5815
    -10 8 6 4.57094
    -10 8 6 3.0031
    -9 -8 6 115.678
    9 -8 -6 89.8273
    -9 8 6 88.5102
    9 8 -6 87.9798
    -9 8 6 86.2909
    -8 -8 6 2.92782
    -8 -8 6 1.65605
    8 -8 -6 2.42309
    -8 -8 6 2.07476
    -8 8 6 1.5121
    -7 -8 6 133.097
    -7 -8 6 132.969
    -7 -8 6 163.648
    7 -8 -6 136.74
    -7 8 6 156.67
    -7 8 6 144.139
    7 8 -6 134.857
    -6 -8 6 70.6289
    -6 -8 6 75.6083
    -6 -8 6 88.4096
    6 -8 -6 71.1617
    6 8 -6 69.9283
    6 8 -6 80.089
    -6 8 6 78.5475
    -6 8 6 76.3628
    -5 -8 6 16.3607
    5 -8 -6 21.9783
    -5 -8 6 18.1745
    -5 -8 6 16.0229
    -5 8 6 20.5549
    5 8 -6 18.3116
    -5 8 6 21.063
    -4 -8 6 131.167
    -4 -8 6 123.28
    -4 -8 6 137.917
    -4 -8 6 134.886
    4 -8 -6 133.907
    -4 8 6 132.706
    4 8 -6 135.749
    -4 8 6 133.8
    -3 -8 6 105.724
    -3 -8 6 89.7677
    -3 8 6 100.589
    3 8 -6 103.566
    -2 -8 6 25.982
    -2 -8 6 34.2739
    -2 -8 6 30.5704
    -2 8 6 41.6934
    2 8 -6 35.5041
    -2 8 6 23.2789
    -1 -8 6 163.749
    -1 -8 6 177.763
    1 -8 -6 169.464
    1 8 -6 175.577
    -1 8 6 177.26
    -1 8 6 182.304
    -1 8 6 166.954
    0 -8 -6 9.29692
    0 -8 6 9.24615
    0 -8 6 5.7438
    0 8 6 8.42071
    0 8 6 9.9872
    0 8 -6 8.52392
    -1 -8 -6 4.03059
    1 -8 6 5.19792
    1 -8 6 3.97463
    1 8 6 10.0775
    1 8 6 4.10325
    -1 8 -6 4.72822
    1 8 6 6.45884
    1 8 6 5.16338
    -2 -8 -6 118.174
    2 -8 6 123.101
    2 -8 6 111.681
    2 -8 6 125.389
    -2 8 -6 119.277
    2 8 6 108.905
    2 8 6 126.492
    2 8 6 112.634
    2 8 6 116.715
    -3 -8 -6 305.02
    3 -8 6 312.709
    3 -8 6 329.217
    3 -8 6 318.465
    3 8 6 302.435
    3 8 6 293.044
    -3 8 -6 305.659
    4 -8 6 10.4535
    4 -8 6 11.9649
    -4 -8 -6 8.05991
    4 -8 6 13.9316
    4 8 6 5.28171
    4 8 6 7.70923
    -4 8 -6 6.07836
    5 -8 6 320.483
    -5 -8 -6 335.4
    5 -8 6 329.717
    5 -8 6 325.357
    -5 8 -6 322.139
    5 8 6 330.147
    5 8 6 337.337
    6 -8 6 92.9288
    -6 -8 -6 82.2076
    6 -8 6 84.2635
    6 -8 6 98.1269
    6 8 6 102.806
    -6 8 -6 79.2013
    6 8 6 76.9245
    10 -9 -6 381.034
    -10 -9 6 341.246
    -10 9 6 358.446
    -10 9 6 324.308
    10 9 -6 360.154
    -9 -9 6 29.9334
    9 -9 -6 28.1838
    -9 -9 6 32.9114
    -9 9 6 19.2284
    9 9 -6 17.8919
    -9 9 6 24.7143
    8 -9 -6 7.57102
    -8 -9 6 1.22797
    -8 -9 6 -5.0286
    -8 9 6 4.20626
    -8 9 6 1.78057
    7 -9 -6 945.445
    -7 -9 6 917.722
    -7 -9 6 945.786
    -7 -9 6 949.183
    -6 -9 6 157.882
    -6 -9 6 161.983
    -6 -9 6 157.632
    6 -9 -6 169.087
    6 9 -6 156.078
    -6 9 6 166.562
    -6 9 6 172.877
    6 9 -6 196.633
    -5 -9 6 345.836
    5 -9 -6 318.012
    -5 -9 6 302.544
    -5 -9 6 316.363
    5 9 -6 289.428
    5 9 -6 314.844
    -5 9 6 316.316
    -5 9 6 323.947
    -4 -9 6 154.96
    -4 -9 6 144.175
    -4 -9 6 147.439
    4 -9 -6 135.223
    -4 -9 6 139.286
    4 9 -6 131.003
    -4 9 6 134.039
    4 9 -6 138.219
    -4 9 6 131.782
    -3 -9 6 384.204
    -3 -9 6 388.302
    -3 9 6 374.247
    3 9 -6 376.931
    -2 -9 6 280.608
    -2 -9 6 257.466
    -2 -9 6 278.398
    2 9 -6 249.849
    2 9 -6 263.79
    -2 9 6 275.143
    1 -9 -6 791.33
    -1 -9 6 812.662
    -1 -9 6 772.277
    1 9 -6 741.189
    -1 9 6 724.083
    0 -9 6 620.722
    0 -9 6 596.189
    0 -9 -6 639.755
    0 9 6 663.616
    0 9 -6 640.076
    0 9 6 648.821
    0 9 6 637.064
    1 -9 6 4.81806
    -1 -9 -6 7.19685
    1 -9 6 5.56748
    1 -9 6 1.68457
    1 9 6 6.7103
    1 9 6 -1.256
    -1 9 -6 12.6073
    1 9 6 7.99748
    1 9 6 10.5691
    2 -9 6 56.5859
    2 -9 6 59.4458
    -2 -9 -6 41.6826
    2 -9 6 38.7161
    2 9 6 41.9202
    -2 9 -6 35.2738
    2 9 6 35.5577
    2 9 6 52.1232
    2 9 6 38.7799
    3 -9 6 212.909
    -3 -9 -6 204.663
    3 -9 6 233.63
    3 -9 6 220.502
    3 9 6 235.301
    3 9 6 210.621
    -3 9 -6 231.682
    -4 -9 -6 293.023
    4 -9 6 304.271
    4 -9 6 315.612
    4 -9 6 285.755
    4 9 6 282.996
    -4 9 -6 280.974
    4 9 6 281.834
    5 -9 6 -0.4237
    -5 -9 -6 0.72983
    5 -9 6 0.39571
    5 -9 6 3.80451
    5 9 6 3.1705
    5 9 6 12.7292
    -5 9 -6 2.96737
    10 -10 -6 13.5598
    -10 -10 6 9.05406
    -10 10 6 8.40682
    -10 10 6 2.69032
    10 10 -6 -0.2177
    -9 -10 6 -7.8592
    9 -10 -6 6.01459
    9 10 -6 -2.6718
    -9 10 6 5.6253
    -9 10 6 10.9336
    -8 -10 6 142.807
    8 -10 -6 156.686
    -8 -10 6 147.073
    -8 10 6 158.866
    -7 -10 6 202.131
    7 -10 -6 191.879
    -7 -10 6 212.612
    -7 -10 6 206.461
    7 10 -6 211.983
    -7 10 6 204.003
    -6 -10 6 411.152
    -6 -10 6 436.826
    -6 -10 6 406.083
    6 -10 -6 440.251
    6 10 -6 420.652
    -6 10 6 400.726
    -6 10 6 451.684
    -5 -10 6 140.647
    -5 -10 6 146.721
    -5 -10 6 145.392
    5 -10 -6 154.535
    -5 10 6 155.77
    5 10 -6 143.695
    -4 -10 6 118.228
    -4 -10 6 114.379
    -4 -10 6 140.982
    4 -10 -6 124.537
    -4 -10 6 119.647
    4 10 -6 121.744
    -4 10 6 127.065
    -4 10 6 122.547
    -3 -10 6 17.5462
    -3 -10 6 20.9754
    -3 -10 6 17.5252
    -3 10 6 17.1465
    -3 10 6 19.5197
    3 10 -6 17.9431
    -2 -10 6 3.05877
    -2 -10 6 -1.6286
    -2 -10 6 3.56927
    2 10 -6 -1.1988
    2 10 -6 -2.2817
    -2 10 6 5.7094
    -1 -10 6 312.61
    -1 -10 6 281.656
    -1 -10 6 297.92
    1 10 -6 297.507
    0 -10 -6 201.984
    0 -10 6 223.175
    0 -10 6 194.164
    0 10 6 210.51
    0 10 6 207.111
    0 10 6 195.778
    0 10 -6 203.425
    -1 -10 -6 2.47189
    1 -10 6 -2.3976
    1 -10 6 2.94215
    1 -10 6 -0.6027
    -1 10 -6 0.2661
    1 10 6 8.78779
    1 10 6 -1.3033
    1 10 6 1.41289
    -2 -10 -6 136.345
    2 -10 6 137.257
    2 -10 6 132.038
    2 10 6 137.466
    2 10 6 135.244
    2 10 6 145.925
    -2 10 -6 130.456
    2 10 6 138.759
    3 -10 6 198.743
    3 -10 6 199.545
    -3 -10 -6 194.748
    3 -10 6 198.441
    3 10 6 209.586
    -3 10 -6 213.831
    3 10 6 198.261
    -4 -10 -6 2.54098
    4 -10 6 3.13007
    4 -10 6 0.43159
    4 -10 6 -1.7891
    -4 10 -6 1.79613
    4 10 6 7.02135
    4 10 6 -2.3231
    5 -10 6 183.166
    -5 -10 -6 171.113
    5 -10 6 159.006
    -5 10 -6 172.548
    5 10 6 210.225
    5 10 6 183.172
    -10 -11 6 30.8717
    10 -11 -6 43.896
    10 11 -6 33.2724
    -10 11 6 33.354
    -9 -11 6 279.731
    9 -11 -6 261.515
    -9 11 6 249.763
    9 11 -6 254.896
    -9 11 6 277.39
    -8 -11 6 399.193
    8 -11 -6 396.244
    -8 11 6 388.451
    7 -11 -6 -0.5665
    -7 -11 6 3.19658
    -7 11 6 2.59215
    7 11 -6 4.18636
    -6 -11 6 3.16017
    6 -11 -6 4.51187
    -6 -11 6 1.52507
    -6 -11 6 -2.4652
    -6 11 6 3.79979
    6 11 -6 -4.2638
    -6 11 6 -0.3184
    5 -11 -6 61.2509
    -5 -11 6 54.8353
    -5 -11 6 55.9418
    -5 -11 6 57.0832
    -5 11 6 78.2376
    5 11 -6 60.1277
    -5 11 6 56.5836
    -4 -11 6 663.642
    -4 -11 6 641.09
    -4 -11 6 754.037
    4 -11 -6 657.04
    -4 -11 6 687.75
    -4 11 6 707.461
    4 11 -6 699.856
    -4 11 6 729.864
    -3 -11 6 191.4
    -3 -11 6 232.996
    -3 -11 6 238.149
    -3 11 6 230.355
    3 11 -6 228.785
    -2 -11 6 41.1269
    -2 -11 6 39.2839
    -2 -11 6 43.4295
    2 11 -6 39.3493
    -1 -11 6 64.981
    -1 -11 6 73.9616
    -1 -11 6 72.1345
    1 11 -6 74.8322
    0 -11 6 11.3261
    0 -11 -6 2.53098
    0 -11 6 8.47848
    0 -11 6 1.01117
    0 11 6 3.10182
    0 11 -6 6.70047
    1 -11 6 82.052
    1 -11 6 64.8075
    1 -11 6 72.3319
    -1 -11 -6 84.4896
    1 11 6 63.1488
    1 11 6 77.0524
    1 11 6 84.9122
    1 11 6 69.4283
    -1 11 -6 71.7754
    -2 -11 -6 200.779
    2 -11 6 220.653
    2 -11 6 187.478
    2 -11 6 199.792
    2 11 6 192.642
    2 11 6 219.808
    -2 11 -6 193.201
    2 11 6 193.873
    2 11 6 197.577
    3 -11 6 13.8967
    3 -11 6 21.4957
    3 -11 6 23.585
    -3 -11 -6 17.5359
    3 11 6 26.3408
    3 11 6 19.2599
    -3 11 -6 20.697
    3 11 6 26.6969
    4 -11 6 19.0759
    -4 -11 -6 14.2394
    4 -11 6 25.3229
    4 -11 6 15.7397
    -4 11 -6 15.8641
    4 11 6 14.0575
    4 11 6 15.7235
    5 -11 6 214.297
    5 -11 6 209.817
    -5 -11 -6 246.962
    5 -11 6 235.577
    -5 11 -6 257.164
    5 11 6 224.145
    5 11 6 243.141
    -9 -12 6 289.282
    9 -12 -6 263.881
    9 12 -6 262.303
    -9 12 6 264.921
    -8 -12 6 0.90339
    8 -12 -6 4.81264
    -8 12 6 1.18646
    7 -12 -6 30.9445
    -7 -12 6 23.6733
    -7 12 6 29.8784
    7 12 -6 36.6373
    -6 -12 6 1.5625
    6 -12 -6 -0.9021
    6 12 -6 5.7694
    -6 12 6 5.67206
    -5 -12 6 101.703
    5 -12 -6 92.0304
    -5 -12 6 83.3773
    -5 -12 6 87.0376
    -5 12 6 95.9001
    5 12 -6 98.001
    4 -12 -6 47.5817
    -4 -12 6 44.8089
    -4 -12 6 44.1943
    -4 -12 6 41.5963
    -4 -12 6 39.2936
    -4 12 6 31.8018
    -3 -12 6 919.226
    -3 -12 6 929.792
    -3 -12 6 946.396
    3 12 -6 988.95
    -3 12 6 962.177
    -2 -12 6 24.8641
    -2 -12 6 27.8237
    -2 -12 6 29.7545
    2 12 -6 24.2354
    -1 -12 6 65.3296
    -1 -12 6 86.2783
    -1 -12 6 69.2266
    1 12 -6 67.5702
    0 -12 6 103.922
    0 -12 6 103.202
    0 -12 6 104.064
    0 -12 6 105.517
    0 12 -6 123.749
    0 12 6 111.648
    0 12 6 100.639
    1 -12 6 64.4728
    1 -12 6 72.2224
    1 -12 6 66.3602
    -1 -12 -6 69.6322
    1 12 6 68.9663
    1 12 6 71.2844
    -1 12 -6 59.8058
    1 12 6 66.5885
    1 12 6 53.5326
    -2 -12 -6 74.6539
    2 -12 6 73.9182
    2 -12 6 47.9752
    2 -12 6 55.5362
    2 12 6 58.5021
    -2 12 -6 92.3005
    2 12 6 62.7188
    -3 -12 -6 67.0076
    3 -12 6 79.0698
    3 -12 6 76.5403
    -3 12 -6 62.8045
    3 12 6 75.7224
    3 12 6 71.9401
    3 12 6 81.3656
    -4 -12 -6 -5.1135
    4 -12 6 5.1108
    4 -12 6 12.8135
    4 12 6 -4.9237
    4 12 6 6.87013
    -4 12 -6 10.1437
    9 -13 -6 37.1099
    -9 -13 6 40.6294
    -9 13 6 26.2695
    -8 -13 6 28.4371
    8 -13 -6 30.3681
    -8 13 6 39.2937
    8 13 -6 40.667
    -7 -13 6 2.76108
    7 -13 -6 6.34005
    -7 13 6 11.0681
    7 13 -6 1.50426
    -6 -13 6 293.005
    6 -13 -6 265.717
    6 13 -6 285.213
    -6 13 6 257.301
    -5 -13 6 191.695
    -5 -13 6 162.176
    -5 -13 6 163.33
    5 -13 -6 152.376
    -5 13 6 170.002
    5 13 -6 164.815
    -4 -13 6 7.44018
    4 -13 -6 5.5104
    -4 -13 6 -3.3831
    -4 -13 6 -1.4529
    -4 -13 6 1.03548
    -4 13 6 3.13908
    4 13 -6 -9.5675
    -3 -13 6 5.02312
    -3 -13 6 -1.3757
    -3 -13 6 6.1911
    -3 13 6 0.83878
    3 13 -6 0.35575
    -2 -13 6 1.76847
    -2 -13 6 -3.7221
    -2 -13 6 3.33284
    2 13 -6 -4.8746
    -1 -13 6 55.5424
    -1 -13 6 66.2401
    -1 -13 6 64.6264
    1 13 -6 65.1249
    0 -13 6 92.757
    0 -13 6 108.889
    0 -13 6 100.156
    0 13 -6 123.722
    0 13 6 95.025
    0 13 6 95.1355
    -1 -13 -6 29.8014
    1 -13 6 29.1392
    1 -13 6 31.5156
    1 -13 6 24.0955
    1 13 6 29.405
    1 13 6 25.0034
    1 13 6 23.8489
    -1 13 -6 22.0228
    2 -13 6 14.4106
    -2 -13 -6 13.446
    2 -13 6 10.2339
    2 -13 6 14.2535
    2 13 6 15.8177
    2 13 6 14.8005
    -2 13 -6 15.0712
    2 13 6 17.7285
    -3 -13 -6 19.9359
    3 -13 6 29.6266
    3 -13 6 10.3202
    3 -13 6 13.9551
    3 13 6 14.2121
    -3 13 -6 22.9954
    3 13 6 14.6175
    4 -13 6 327.604
    -4 -13 -6 322.443
    4 -13 6 354.694
    4 13 6 311.232
    4 13 6 341.105
    8 -14 -6 129.231
    -8 -14 6 171.304
    -8 14 6 147.906
    8 14 -6 176.819
    -7 -14 6 3.82404
    7 -14 -6 4.1043
    7 14 -6 9.25541
    -7 14 6 7.24681
    6 -14 -6 53.9026
    -6 -14 6 56.354
    -6 14 6 49.9643
    6 14 -6 40.5125
    -5 -14 6 561.624
    -5 -14 6 675.378
    5 -14 -6 609.367
    5 14 -6 596.401
    -5 14 6 605.3
    4 -14 -6 12.9966
    -4 -14 6 14.5933
    -4 -14 6 15.7671
    -4 14 6 11.003
    -3 -14 6 4.79107
    -3 -14 6 1.58504
    -3 -14 6 8.48398
    -3 14 6 10.677
    3 14 -6 -3.6778
    -2 -14 6 489.247
    -2 -14 6 522.605
    -2 -14 6 502.462
    -2 14 6 545.971
    2 14 -6 504.744
    -1 -14 6 177.794
    -1 -14 6 168.13
    1 14 -6 179.055
    0 -14 6 34.9801
    0 -14 6 34.3107
    0 14 6 31.8087
    0 14 6 33.1269
    0 14 -6 31.2073
    1 -14 6 246.448
    1 -14 6 233.134
    1 14 6 231.902
    -1 14 -6 232.205
    1 14 6 247.297
    2 -14 6 60.5422
    -2 -14 -6 50.0056
    2 -14 6 76.3801
    2 14 6 49.6774
    -2 14 -6 64.213
    2 14 6 65.6096
    2 14 6 60.3149
    3 -14 6 21.8195
    3 -14 6 32.7897
    -3 -14 -6 22.8559
    -3 14 -6 30.3517
    3 14 6 22.2218
    3 14 6 22.9484
    8 -15 -6 4.6627
    -8 -15 6 10.9334
    -8 15 6 7.75066
    8 15 -6 16.3085
    -7 -15 6 -1.9751
    7 -15 -6 -0.552
    7 15 -6 -6.4769
    6 -15 -6 12.9344
    -6 -15 6 22.903
    -6 15 6 7.27109
    6 15 -6 16.9961
    -5 -15 6 -1.5578
    5 -15 -6 -9.7262
    -5 15 6 -3.1848
    5 15 -6 4.75132
    4 -15 -6 12.1104
    -4 -15 6 13.3351
    -4 -15 6 19.2087
    -4 15 6 5.38667
    4 15 -6 9.01701
    -3 -15 6 -2.2974
    -3 -15 6 3.83987
    -3 15 6 1.53478
    3 15 -6 -2.3333
    -2 -15 6 34.7869
    -2 -15 6 22.8194
    -2 15 6 26.3222
    2 15 -6 22.5368
    -1 -15 6 0.52226
    -1 -15 6 -4.4739
    1 15 -6 -2.922
    -1 15 6 2.89853
    0 -15 6 12.8919
    0 -15 6 8.70104
    0 15 6 11.1746
    0 15 6 5.89141
    0 15 -6 11.3885
    1 -15 6 37.5274
    1 -15 6 32.2696
    -1 15 -6 33.78
    1 15 6 36.2407
    1 15 6 38.6172
    2 -15 6 5.18545
    2 -15 6 10.4101
    -2 15 -6 -0.1277
    2 15 6 10.2023
    2 15 6 5.5124
    2 15 6 7.42472
    -3 -15 -6 -3.0814
    3 -15 6 13.1184
    3 15 6 -1.049
    -3 15 -6 3.90389
    3 15 6 0.1009
    7 -16 -6 46.7939
    -7 -16 6 55.5753
    7 16 -6 63.718
    -7 16 6 86.245
    6 -16 -6 14.7658
    -6 -16 6 16.1951
    -6 16 6 2.05617
    6 16 -6 29.4894
    -5 -16 6 247.747
    5 -16 -6 220.703
    -5 16 6 214.455
    5 16 -6 205.752
    -4 -16 6 765.067
    -4 -16 6 870.273
    4 -16 -6 844.461
    -4 16 6 920.469
    4 16 -6 889.482
    -3 -16 6 163.041
    -3 -16 6 179.411
    -3 16 6 180.779
    3 16 -6 142.398
    -2 -16 6 128.771
    -2 -16 6 95.5369
    -2 16 6 106.288
    2 16 -6 117.76
    -1 -16 6 52.8534
    -1 -16 6 35.3711
    -1 16 6 50.1888
    1 16 -6 29.1186
    0 -16 6 -8.6482
    0 -16 6 9.6251
    0 16 6 10.7807
    0 16 6 0.93574
    0 16 -6 6.92974
    1 -16 6 222.284
    1 -16 6 195.837
    1 16 6 232.369
    -1 16 -6 223.511
    1 16 6 201.109
    2 -16 6 12.1489
    2 -16 6 -4.2141
    2 16 6 -2.0036
    2 16 6 2.01963
    2 16 6 6.15933
    -6 -17 6 36.2182
    6 -17 -6 23.5748
    -6 17 6 19.8199
    6 17 -6 37.1625
    -5 -17 6 -9.0509
    5 -17 -6 -5.6811
    -5 17 6 -3.468
    5 17 -6 -7.5051
    4 -17 -6 69.8498
    -4 -17 6 62.9788
    -4 17 6 63.0279
    4 17 -6 46.301
    -3 -17 6 13.181
    -3 -17 6 17.1805
    -3 17 6 24.4175
    3 17 -6 11.7013
    -2 -17 6 28.8834
    -2 -17 6 41.0842
    2 17 -6 25.6408
    -2 17 6 29.4946
    -2 17 6 48.6915
    -1 -17 6 12.7671
    -1 -17 6 -1.2335
    -1 17 6 3.24584
    1 17 -6 -7.7784
    -1 17 6 10.0072
    0 -17 6 33.4927
    0 -17 6 36.6905
    0 17 6 26.5909
    0 17 6 29.0197
    0 17 -6 44.9483
    1 -17 6 93.8884
    1 17 6 75.2314
    1 17 6 79.9106
    -5 -18 6 66.1991
    5 -18 -6 94.091
    5 18 -6 75.9063
    -5 18 6 73.6625
    4 -18 -6 33.3856
    -4 -18 6 21.0648
    4 18 -6 17.2702
    -4 18 6 24.8773
    -3 -18 6 170.892
    -3 18 6 175.31
    -3 18 6 204.66
    3 18 -6 174.983
    -2 -18 6 119.582
    -2 -18 6 132.495
    -2 18 6 119.58
    2 18 -6 119.288
    -2 18 6 136.228
    -1 -18 6 164.004
    1 18 -6 160.584
    -1 18 6 179.068
    -1 18 6 176.558
    0 -18 6 9.3207
    0 -18 6 7.44102
    0 18 6 12.0993
    0 18 6 6.37477
    -3 19 6 8.10484
    -2 -19 6 9.80186
    -2 19 6 7.0033
    -11 0 7 2.10876
    11 0 -7 -3.9738
    -10 0 7 1.25578
    -10 0 7 -2.0169
    10 0 -7 -2.0553
    9 0 -7 -2.3422
    -9 0 7 7.67171
    9 0 -7 -4.1131
    -8 0 7 -0.7494
    8 0 -7 1.64821
    7 0 -7 1.30002
    -7 0 7 -0.6083
    -6 0 7 1.17079
    -5 0 7 1.24326
    -4 0 7 0.69486
    -3 0 7 -0.0795
    -3 0 7 1.1951
    3 0 -7 0.91885
    2 0 -7 1.12746
    -2 0 7 -1.2409
    -2 0 7 2.55119
    2 0 -7 -0.2369
    -2 0 7 2.52559
    -1 0 7 -1.4674
    1 0 -7 -2.2276
    -1 0 7 0.41996
    1 0 -7 -2.3932
    -1 0 7 0.53619
    0 0 -7 1.02225
    0 0 7 -3.1554
    0 0 7 -2.2559
    0 0 7 0.3321
    0 0 -7 -1.362
    -1 0 -7 1.56331
    -1 0 -7 -1.3775
    1 0 7 0.00664
    -2 0 -7 -0.2688
    2 0 7 3.81779
    2 0 7 5.5343
    2 0 7 4.01978
    -2 0 -7 1.81973
    3 0 7 0.11108
    3 0 7 -0.26
    -3 0 -7 0.54548
    3 0 7 -3.0959
    -3 0 -7 2.46179
    -4 0 -7 6.41089
    4 0 7 3.94551
    4 0 7 -0.9152
    4 0 7 0.02384
    5 0 7 -0.9573
    5 0 7 7.88027
    -5 0 -7 -1.3746
    6 0 7 2.57491
    -6 0 -7 -6.7111
    -11 -1 7 101.033
    -11 -1 7 110.055
    11 -1 -7 103.261
    -11 1 7 132.365
    11 1 -7 93.5711
    10 -1 -7 27.33
    -10 -1 7 33.612
    -10 -1 7 33.3788
    10 1 -7 20.014
    -10 1 7 39.7149
    -10 1 7 36.7554
    9 -1 -7 28.4409
    -9 -1 7 20.5908
    -9 1 7 24.5763
    -9 1 7 31.8784
    9 1 -7 38.666
    9 1 -7 22.3601
    8 -1 -7 124.211
    -8 -1 7 140.451
    8 1 -7 139.357
    -8 1 7 132.262
    -7 -1 7 31.9835
    7 -1 -7 26.981
    -7 1 7 31.2638
    -6 -1 7 29.3677
    -6 1 7 15.0545
    -5 -1 7 0.68181
    -5 1 7 -1.7258
    -4 -1 7 14.1855
    -4 1 7 24.038
    -3 -1 7 1.85426
    -3 -1 7 -0.9793
    -3 -1 7 -1.1103
    3 -1 -7 -1.2358
    -3 1 7 -1.1013
    -3 1 7 2.49993
    3 1 -7 0.01461
    2 -1 -7 24.8129
    2 -1 -7 17.782
    -2 -1 7 25.5156
    -2 -1 7 17.6648
    -2 -1 7 19.3636
    -2 1 7 21.203
    2 1 -7 21.4302
    -2 1 7 18.0514
    2 1 -7 19.5288
    -2 1 7 17.4649
    1 -1 -7 951.95
    -1 -1 7 895.227
    1 -1 -7 944.92
    -1 -1 7 923.676
    -1 -1 7 909.012
    1 1 -7 937.735
    -1 1 7 967.149
    -1 1 7 962.913
    -1 1 7 948.569
    1 1 -7 899.882
    0 -1 7 279.111
    0 -1 7 244.991
    0 -1 7 256.592
    0 -1 -7 277.117
    0 -1 -7 259.846
    0 1 7 250.418
    0 1 7 266.49
    0 1 -7 258.118
    0 1 -7 272.763
    -1 -1 -7 470.981
    1 -1 7 438.387
    -1 -1 -7 459.439
    1 -1 7 440.768
    1 1 7 461.634
    1 1 7 466.15
    -1 1 -7 477.257
    -1 1 -7 462.574
    2 -1 7 279.592
    -2 -1 -7 270.816
    -2 -1 -7 272.947
    2 -1 7 267.14
    2 1 7 277.939
    2 1 7 262.16
    -2 1 -7 262.512
    -2 1 -7 272.381
    2 1 7 271.96
    3 -1 7 103.264
    3 -1 7 95.8537
    3 -1 7 105.635
    -3 -1 -7 98.4622
    -3 1 -7 89.7156
    3 1 7 98.4217
    3 1 7 95.0853
    3 1 7 95.9617
    -3 1 -7 96.6078
    4 -1 7 69.8524
    4 -1 7 78.4209
    4 -1 7 59.0398
    -4 -1 -7 58.7508
    4 1 7 78.0712
    4 1 7 72.4186
    -4 1 -7 91.3897
    -5 -1 -7 0.65903
    5 -1 7 2.91458
    5 -1 7 3.62179
    5 1 7 -3.6668
    5 1 7 0.34735
    -5 1 -7 0.69002
    -6 -1 -7 -9.7507
    6 -1 7 -3.0053
    -6 1 -7 9.73347
    6 1 7 4.00686
    -11 -2 7 4.33234
    -11 -2 7 5.8419
    11 -2 -7 -7.3096
    -11 2 7 0.93796
    11 2 -7 2.14312
    10 -2 -7 -4.4538
    -10 -2 7 -7.4848
    10 2 -7 2.15767
    -10 2 7 -2.4652
    -10 2 7 1.40848
    -9 -2 7 84.8798
    9 -2 -7 88.9574
    9 2 -7 94.8843
    9 2 -7 97.9711
    -9 2 7 98.6674
    -9 2 7 105.064
    8 -2 -7 56.3621
    -8 -2 7 69.3811
    8 2 -7 75.9066
    -8 2 7 65.3273
    -7 -2 7 23.3126
    7 -2 -7 29.5843
    -7 2 7 22.6392
    6 -2 -7 651.396
    -6 -2 7 621.055
    -6 2 7 590.742
    -5 -2 7 4.16996
    -5 2 7 2.18066
    -4 -2 7 551.751
    -4 -2 7 578.399
    4 2 -7 551.213
    -4 2 7 557.105
    4 2 -7 634.978
    3 -2 -7 9.58644
    -3 -2 7 9.31779
    -3 -2 7 5.70257
    -3 -2 7 7.70394
    -3 2 7 10.2605
    3 2 -7 8.48761
    -2 -2 7 4.28072
    2 -2 -7 3.273
    -2 -2 7 6.1196
    -2 -2 7 4.29879
    -2 2 7 3.70102
    -2 2 7 2.76577
    -2 2 7 4.2699
    2 2 -7 3.08584
    -1 -2 7 9.64358
    -1 -2 7 10.4254
    -1 -2 7 11.0295
    1 -2 -7 6.94865
    -1 2 7 10.7576
    1 2 -7 7.99049
    -1 2 7 7.50851
    -1 2 7 15.0235
    1 2 -7 7.05868
    0 -2 7 298.331
    0 -2 7 311.387
    0 -2 -7 310.555
    0 -2 7 294.85
    0 2 -7 314.171
    0 2 7 274.449
    0 2 7 299.905
    0 2 -7 300.847
    1 -2 7 54.9524
    -1 -2 -7 56.2807
    1 -2 7 64.8468
    -1 2 -7 63.3358
    1 2 7 54.2107
    1 2 7 57.6293
    -1 2 -7 62.3311
    -2 -2 -7 -4.4716
    2 -2 7 1.6624
    2 -2 7 -0.7931
    2 -2 7 -1.317
    2 2 7 3.12623
    2 2 7 -0.1143
    -2 2 -7 1.46808
    -2 2 -7 -1.8017
    2 2 7 -1.3741
    3 -2 7 35.0855
    3 -2 7 21.7403
    -3 -2 -7 23.7372
    3 2 7 31.0419
    3 2 7 26.1912
    3 2 7 21.82
    -3 2 -7 28.2665
    -3 2 -7 33.1672
    4 -2 7 -5.0213
    4 -2 7 3.19932
    4 -2 7 1.80407
    -4 -2 -7 2.65554
    4 2 7 1.42909
    -4 2 -7 6.33111
    4 2 7 5.32305
    5 -2 7 23.9589
    5 -2 7 43.5113
    -5 -2 -7 36.2703
    5 2 7 31.1519
    -5 2 -7 29.1172
    5 2 7 27.1514
    -6 -2 -7 -10.756
    6 -2 7 3.22062
    6 -2 7 6.65068
    6 2 7 -5.7883
    6 2 7 11.0993
    -6 2 -7 -0.0887
    11 -3 -7 74.9013
    -11 -3 7 99.0313
    -11 3 7 97.2295
    11 3 -7 75.6079
    10 -3 -7 226.644
    -10 -3 7 233.369
    -10 3 7 204.698
    -10 3 7 207.923
    10 3 -7 217.597
    9 -3 -7 50.3964
    -9 -3 7 50.3394
    9 3 -7 55.2593
    -9 3 7 49.2447
    -9 3 7 54.1182
    9 3 -7 46.014
    -8 -3 7 5.36441
    8 -3 -7 5.73341
    8 3 -7 11.46
    -8 3 7 5.61753
    -7 -3 7 34.0575
    7 -3 -7 44.9243
    7 3 -7 33.9282
    -7 3 7 32.1093
    7 3 -7 33.5109
    6 -3 -7 505.289
    -6 -3 7 502.812
    -6 3 7 513.838
    -5 -3 7 19.422
    -5 3 7 11.7738
    5 3 -7 22.2291
    -4 -3 7 25.3819
    -4 -3 7 21.599
    -4 3 7 16.2421
    4 3 -7 21.495
    -3 -3 7 122.798
    -3 -3 7 112.122
    3 -3 -7 115.228
    -3 -3 7 119.667
    3 3 -7 118.229
    -3 3 7 119.106
    -3 3 7 125.792
    -2 -3 7 151.783
    -2 -3 7 167.24
    2 -3 -7 162.604
    -2 -3 7 163.512
    2 3 -7 146.036
    -2 3 7 158.487
    -2 3 7 151.496
    -2 3 7 149.449
    -1 -3 7 308.349
    1 -3 -7 325.9
    -1 -3 7 343.372
    -1 -3 7 330.887
    -1 3 7 318.267
    -1 3 7 319.512
    -1 3 7 314.442
    0 -3 -7 910.367
    0 -3 7 923.145
    0 -3 7 914.94
    0 3 7 856.359
    0 3 -7 917.774
    0 3 7 830.046
    1 -3 7 337.831
    -1 -3 -7 346.336
    1 -3 7 349
    1 3 7 336.527
    -1 3 -7 339.65
    1 3 7 344.069
    -1 3 -7 336.336
    -2 -3 -7 220.177
    2 -3 7 220.232
    2 -3 7 199.424
    2 -3 7 200.947
    2 3 7 222.394
    2 3 7 204.554
    2 3 7 205.573
    -2 3 -7 185.058
    -2 3 -7 213.269
    3 -3 7 12.8857
    3 -3 7 14.3648
    -3 -3 -7 7.80654
    3 -3 7 14.3324
    3 3 7 16.2486
    3 3 7 16.6187
    3 3 7 15.9494
    -3 3 -7 20.2516
    -3 3 -7 14.5059
    4 -3 7 7.03691
    4 -3 7 1.58674
    4 -3 7 2.60301
    -4 -3 -7 0.7243
    4 3 7 8.49674
    -4 3 -7 0.17727
    4 3 7 1.78207
    5 -3 7 63.6173
    5 -3 7 79.0059
    -5 -3 -7 63.3214
    5 -3 7 84.0476
    -5 3 -7 51.0972
    5 3 7 75.3679
    5 3 7 68.9805
    11 -4 -7 12.5762
    -11 -4 7 3.9543
    -11 4 7 19.9517
    11 4 -7 12.671
    -10 -4 7 105.353
    10 -4 -7 126.091
    10 4 -7 132.962
    -10 4 7 120.693
    -10 4 7 124.958
    9 -4 -7 -2.7919
    -9 -4 7 4.15639
    -9 4 7 5.73196
    -9 4 7 -1.264
    -8 -4 7 94.9823
    8 -4 -7 76.4927
    8 4 -7 82.6319
    -8 4 7 95.0544
    -7 -4 7 106.649
    7 -4 -7 105.664
    7 4 -7 91.9915
    7 4 -7 101.448
    -7 4 7 109.047
    -6 -4 7 430.377
    6 -4 -7 463.446
    -6 -4 7 482.768
    6 4 -7 442.015
    6 4 -7 422.094
    -6 4 7 439.773
    -5 -4 7 433.898
    -5 -4 7 438.427
    -5 -4 7 404.218
    5 4 -7 437.885
    -5 4 7 405.667
    5 4 -7 437.287
    -4 -4 7 55.6417
    -4 -4 7 57.9656
    -4 -4 7 54.8675
    -4 4 7 56.1682
    -4 4 7 52.9706
    4 4 -7 56.8171
    -3 -4 7 2.6527
    -3 -4 7 6.54449
    -3 -4 7 2.62082
    -3 4 7 3.48013
    3 4 -7 3.16689
    -3 4 7 0.19123
    -2 -4 7 134.331
    2 -4 -7 137.574
    -2 -4 7 153.122
    -2 -4 7 156.364
    -2 4 7 140.381
    2 4 -7 149.794
    -2 4 7 140.652
    -2 4 7 141.98
    -1 -4 7 3.91627
    -1 -4 7 2.01966
    -1 -4 7 2.38666
    -1 4 7 5.5075
    -1 4 7 -0.1009
    1 4 -7 4.5661
    -1 4 7 -0.7887
    0 -4 7 364.093
    0 -4 -7 353.832
    0 -4 7 373.942
    0 4 7 364.1
    0 4 -7 376.761
    0 4 7 368.834
    1 -4 7 -1.5976
    1 -4 7 -1.3049
    -1 -4 -7 2.71748
    -1 4 -7 3.43039
    1 4 7 4.40471
    1 4 7 6.57754
    2 -4 7 129.09
    2 -4 7 127.902
    2 -4 7 123.696
    -2 -4 -7 135.053
    2 4 7 119.702
    2 4 7 129.359
    -2 4 -7 133.444
    2 4 7 125.932
    2 4 7 137.166
    3 -4 7 137.112
    3 -4 7 157.049
    3 -4 7 151.85
    -3 -4 -7 156.372
    3 4 7 154.985
    3 4 7 162.501
    -3 4 -7 170.276
    4 -4 7 47.5137
    4 -4 7 57.3156
    -4 -4 -7 49.544
    4 -4 7 56.4794
    4 4 7 46.6256
    -4 4 -7 50.6316
    4 4 7 52.4466
    5 -4 7 43.4175
    -5 -4 -7 55.8242
    5 -4 7 53.7
    5 -4 7 64.2679
    5 4 7 53.4322
    -5 4 -7 29.3604
    5 4 7 41.8127
    11 -5 -7 55.3625
    -11 -5 7 40.453
    -11 5 7 56.7904
    -10 -5 7 -1.2057
    10 -5 -7 1.09982
    -10 5 7 2.57995
    -10 5 7 6.1722
    -9 -5 7 10.6494
    9 -5 -7 12.7272
    -9 5 7 13.9731
    -9 5 7 17.0366
    -8 -5 7 -4.5651
    8 -5 -7 -2.5151
    8 5 -7 2.66768
    -8 5 7 0.53641
    -8 5 7 4.11718
    -7 -5 7 857.199
    7 -5 -7 953.097
    7 5 -7 983.801
    -7 5 7 966.945
    7 5 -7 868.104
    -6 -5 7 77.5842
    6 -5 -7 66.9365
    -6 -5 7 52.9121
    -6 -5 7 70.5551
    6 5 -7 71.3116
    6 5 -7 70.6045
    -6 5 7 73.4775
    5 -5 -7 11.1267
    -5 -5 7 5.01496
    -5 -5 7 10.1231
    -5 -5 7 10.079
    -5 5 7 9.906
    5 5 -7 12.5334
    5 5 -7 9.42879
    -4 -5 7 5.26066
    -4 -5 7 3.26353
    -4 -5 7 8.5736
    4 5 -7 2.84029
    -4 5 7 1.7144
    -4 5 7 2.98493
    -3 -5 7 4.18443
    -3 -5 7 12.9173
    -3 5 7 5.1773
    3 5 -7 7.53061
    -3 5 7 8.37059
    -2 -5 7 11.4578
    2 -5 -7 17.5493
    -2 -5 7 12.4555
    -2 -5 7 7.07858
    2 5 -7 15.281
    -2 5 7 15.0057
    -2 5 7 12.3683
    -2 5 7 17.1789
    -1 -5 7 274.018
    -1 -5 7 286.887
    1 -5 -7 287.471
    -1 -5 7 287.257
    -1 5 7 287.997
    -1 5 7 286.472
    -1 5 7 291.962
    1 5 -7 272.303
    0 -5 -7 52.6904
    0 -5 7 54.4032
    0 -5 7 49.8963
    0 5 -7 55.7778
    0 5 7 63.0198
    0 5 7 54.7622
    -1 -5 -7 75.6307
    1 -5 7 63.1919
    1 -5 7 71.6926
    -1 5 -7 76.203
    1 5 7 65.3857
    1 5 7 86.3594
    1 5 7 71.3047
    -2 -5 -7 122.746
    2 -5 7 122.746
    2 -5 7 111.135
    2 -5 7 123.121
    2 5 7 109.605
    2 5 7 107.968
    2 5 7 115.777
    2 5 7 116.894
    -2 5 -7 118.436
    3 -5 7 52.5976
    3 -5 7 47.2348
    -3 -5 -7 51.1537
    3 -5 7 37.0797
    3 5 7 56.9375
    -3 5 -7 58.8781
    3 5 7 46.5155
    4 -5 7 -3.0795
    4 -5 7 3.62959
    4 -5 7 -1.2055
    -4 -5 -7 -4.8248
    -4 5 -7 0.43336
    4 5 7 3.71276
    4 5 7 5.46231
    5 -5 7 115.255
    5 -5 7 93.5019
    -5 -5 -7 102.095
    5 -5 7 114.54
    -5 5 -7 119.793
    5 5 7 118.146
    5 5 7 119.613
    -11 -6 7 17.0529
    11 -6 -7 10.6963
    -11 6 7 21.102
    10 -6 -7 25.8098
    -10 -6 7 32.2574
    -10 6 7 22.6539
    -10 6 7 23.4207
    9 -6 -7 7.957
    -9 -6 7 8.70213
    -9 6 7 5.89095
    -9 6 7 10.1371
    8 -6 -7 6.83799
    -8 -6 7 1.50391
    8 6 -7 12.0079
    -8 6 7 8.75104
    8 6 -7 11.5391
    -8 6 7 8.04743
    7 -6 -7 552.75
    -7 -6 7 506.858
    -7 -6 7 493.266
    -7 6 7 440.286
    7 6 -7 522.193
    7 6 -7 539.275
    -7 6 7 523.586
    -7 6 7 540.119
    -6 -6 7 58.0279
    -6 -6 7 51.6754
    -6 -6 7 60.1039
    6 -6 -7 58.0578
    6 6 -7 62.0515
    -6 6 7 55.998
    -6 6 7 70.7029
    6 6 -7 57.433
    5 -6 -7 225.566
    -5 -6 7 222.974
    -5 -6 7 222.163
    -5 -6 7 212.434
    -5 6 7 224.45
    5 6 -7 213.409
    5 6 -7 205.743
    -5 6 7 212.232
    -4 -6 7 166.528
    -4 -6 7 169.574
    -4 -6 7 155.114
    4 6 -7 166.926
    -4 6 7 153.375
    -4 6 7 167.91
    -4 6 7 164.612
    -3 -6 7 7.1208
    -3 -6 7 2.75041
    -3 6 7 4.93432
    -3 6 7 10.637
    3 6 -7 6.08567
    2 -6 -7 53.5777
    -2 -6 7 52.2045
    -2 -6 7 55.3495
    -2 -6 7 56.3627
    2 6 -7 47.5013
    -2 6 7 42.8479
    -2 6 7 42.6124
    -1 -6 7 69.7026
    -1 -6 7 61.5773
    1 -6 -7 64.3993
    -1 6 7 54.8275
    -1 6 7 59.8037
    1 6 -7 62.4414
    -1 6 7 61.8377
    -1 6 7 57.7223
    0 -6 7 2.87916
    0 -6 -7 2.65811
    0 -6 7 3.44067
    0 6 7 6.92365
    0 6 -7 1.71072
    0 6 7 9.23023
    1 -6 7 184.127
    -1 -6 -7 183.566
    1 -6 7 192.013
    1 6 7 178.51
    1 6 7 182.076
    1 6 7 181.076
    -1 6 -7 185.981
    2 -6 7 108.127
    2 -6 7 97.2915
    2 -6 7 96.9627
    -2 -6 -7 106.078
    2 6 7 101.776
    2 6 7 111.506
    2 6 7 99.2869
    -2 6 -7 110.774
    2 6 7 98.8885
    -3 -6 -7 12.6671
    3 -6 7 11.9598
    3 -6 7 6.87734
    3 -6 7 8.88761
    3 6 7 9.24629
    -3 6 -7 6.96122
    3 6 7 5.5132
    4 -6 7 286.484
    4 -6 7 279.176
    -4 -6 -7 263.486
    4 -6 7 300.954
    4 6 7 269.635
    -4 6 -7 291.395
    4 6 7 278.443
    5 -6 7 187.94
    -5 -6 -7 207.775
    5 -6 7 196.762
    5 -6 7 220.745
    -5 6 -7 194.188
    5 6 7 152.125
    5 6 7 202.289
    11 -7 -7 7.22523
    -11 -7 7 17.9755
    -11 7 7 13.071
    10 -7 -7 -7.891
    -10 -7 7 9.94728
    -10 7 7 -3.0756
    -9 -7 7 21.0496
    9 -7 -7 12.8438
    -9 7 7 14.4861
    -9 7 7 21.057
    -8 -7 7 10.8243
    -8 -7 7 10.8716
    8 -7 -7 6.09212
    8 7 -7 10.7681
    -8 7 7 9.71446
    8 7 -7 15.2096
    -8 7 7 15.3541
    -7 -7 7 10.2279
    -7 -7 7 -2.6646
    -7 -7 7 0.36895
    7 -7 -7 1.96622
    -7 7 7 1.39232
    -7 7 7 2.25566
    7 7 -7 4.07998
    -7 7 7 0.77518
    7 7 -7 -2.1211
    -6 -7 7 98.6322
    -6 -7 7 88.6429
    -6 -7 7 97.4874
    6 -7 -7 101.404
    -6 7 7 94.8857
    -6 7 7 88.3408
    6 7 -7 94.5813
    -6 7 7 91.7401
    6 7 -7 90.8313
    5 -7 -7 157.531
    -5 -7 7 149.244
    -5 -7 7 152.641
    -5 -7 7 164.134
    5 7 -7 161.848
    -5 7 7 171.083
    -5 7 7 153.033
    -5 7 7 137.172
    5 7 -7 152.359
    -4 -7 7 319.259
    -4 -7 7 267.785
    -4 -7 7 311.103
    -4 7 7 307.015
    4 7 -7 309.242
    -4 7 7 284.053
    -4 7 7 309.306
    -3 -7 7 38.896
    -3 -7 7 50.483
    -3 -7 7 37.019
    -3 7 7 35.5795
    -3 7 7 49.8644
    3 7 -7 36.0784
    -2 -7 7 27.1167
    -2 -7 7 29.6761
    -2 -7 7 22.2171
    -2 7 7 19.3889
    -2 7 7 29.1891
    2 7 -7 28.3933
    -1 -7 7 103.255
    1 -7 -7 110.45
    -1 -7 7 108.691
    -1 7 7 95.8419
    -1 7 7 114.93
    -1 7 7 114.337
    -1 7 7 118.27
    1 7 -7 114.591
    0 -7 -7 -2.4202
    0 -7 7 2.2038
    0 -7 7 -6.1454
    0 7 7 4.94694
    0 7 -7 -1.6787
    0 7 7 -0.9434
    0 7 7 -0.2635
    1 -7 7 100.885
    1 -7 7 97.8685
    1 -7 7 94.1048
    -1 -7 -7 103.841
    1 7 7 94.514
    1 7 7 95.0737
    1 7 7 93.8512
    1 7 7 103.434
    -1 7 -7 109.754
    2 -7 7 3.12046
    -2 -7 -7 -1.0853
    2 -7 7 2.42187
    2 -7 7 2.94719
    2 7 7 2.36354
    -2 7 -7 -1.1059
    2 7 7 5.21716
    2 7 7 6.97803
    3 -7 7 0.57966
    -3 -7 -7 -0.3063
    3 -7 7 -4.3798
    3 -7 7 5.39455
    3 7 7 -1.3433
    3 7 7 -5.1035
    -3 7 -7 -3.4971
    4 -7 7 19.6153
    4 -7 7 19.8875
    4 -7 7 26.3466
    -4 -7 -7 24.5431
    -4 7 -7 11.4846
    4 7 7 9.8881
    4 7 7 16.4957
    5 -7 7 16.031
    5 -7 7 6.31853
    -5 -7 -7 25.4774
    5 -7 7 21.7698
    5 7 7 25.8535
    5 7 7 27.7295
    -10 -8 7 32.9891
    10 -8 -7 19.6741
    -10 8 7 32.0441
    -10 8 7 27.4603
    -9 -8 7 50.4525
    -9 -8 7 42.5002
    9 -8 -7 37.8779
    -9 8 7 21.4961
    -9 8 7 37.6675
    8 -8 -7 53.148
    -8 -8 7 43.1562
    -8 -8 7 44.6758
    -8 8 7 47.6029
    8 8 -7 57.9277
    -8 8 7 50.7859
    7 -8 -7 43.7914
    -7 -8 7 37.1802
    -7 -8 7 53.7119
    7 8 -7 40.6242
    -7 8 7 40.7032
    -7 8 7 34.7013
    -7 8 7 36.6642
    7 8 -7 42.0236
    -6 -8 7 15.2326
    6 -8 -7 6.47687
    -6 -8 7 11.6447
    -6 -8 7 15.4685
    -6 8 7 13.3241
    -6 8 7 12.8605
    6 8 -7 10.6798
    6 8 -7 10.9729
    -6 8 7 13.1006
    -5 -8 7 538.099
    -5 -8 7 616.469
    5 -8 -7 574.147
    -5 -8 7 599.948
    -5 8 7 566.985
    -5 8 7 623.955
    5 8 -7 541.932
    -5 8 7 595.667
    -4 -8 7 1.99121
    -4 -8 7 7.38308
    -4 -8 7 6.70192
    -4 8 7 12.9361
    -4 8 7 8.04372
    4 8 -7 10.7835
    -4 8 7 13.1026
    4 8 -7 7.68048
    -3 -8 7 187.06
    -3 -8 7 173.778
    -3 -8 7 199.155
    3 8 -7 198.679
    -3 8 7 190.178
    -3 8 7 194.036
    -2 -8 7 177.105
    -2 -8 7 174.5
    2 8 -7 180.693
    -2 8 7 183.171
    -2 8 7 186.457
    -1 -8 7 387.157
    1 -8 -7 393.422
    -1 -8 7 391.354
    -1 8 7 385.163
    -1 8 7 398.085
    1 8 -7 400.596
    0 -8 7 0.63787
    0 -8 7 2.98071
    0 -8 -7 4.83384
    0 8 7 5.36474
    0 8 7 2.95021
    0 8 7 6.50718
    0 8 -7 5.82612
    1 -8 7 -2.3386
    -1 -8 -7 2.71984
    1 -8 7 1.59251
    1 -8 7 2.5212
    1 8 7 0.8524
    1 8 7 -0.7474
    1 8 7 0.30227
    -1 8 -7 0.6138
    1 8 7 6.3405
    2 -8 7 215.947
    2 -8 7 231.514
    2 -8 7 223.169
    -2 -8 -7 211.93
    -2 8 -7 220.55
    2 8 7 216.147
    2 8 7 229.233
    2 8 7 217.339
    2 8 7 231.64
    3 -8 7 62.112
    -3 -8 -7 75.512
    3 -8 7 61.0511
    3 -8 7 62.558
    3 8 7 51.4426
    -3 8 -7 60.6182
    3 8 7 59.6408
    -4 -8 -7 70.347
    4 -8 7 57.19
    4 -8 7 64.8926
    4 -8 7 61.8446
    4 8 7 53.7081
    -4 8 -7 62.288
    4 8 7 54.0603
    5 -8 7 139.881
    -5 -8 -7 153.166
    5 -8 7 167.882
    5 -8 7 148.172
    5 8 7 154.488
    5 8 7 169.087
    -10 -9 7 29.6765
    10 -9 -7 26.0036
    -10 9 7 35.958
    -10 9 7 23.072
    -9 -9 7 34.5471
    9 -9 -7 31.5644
    -9 -9 7 38.5433
    -9 9 7 35.8239
    -8 -9 7 125.115
    8 -9 -7 130.115
    -8 -9 7 115.228
    8 9 -7 113.215
    -8 9 7 115.634
    -8 9 7 128.696
    -7 -9 7 27.2969
    -7 -9 7 28.3114
    -7 -9 7 22.1822
    7 -9 -7 17.8347
    -7 9 7 24.957
    -7 9 7 20.2573
    7 9 -7 19.9553
    -7 9 7 27.638
    -6 -9 7 22.0258
    -6 -9 7 15.7671
    6 -9 -7 22.4088
    -6 9 7 17.9159
    6 9 -7 23.4668
    -6 9 7 26.8146
    6 9 -7 15.7206
    -6 9 7 17.4916
    -5 -9 7 42.4224
    -5 -9 7 55.6575
    5 -9 -7 54.4929
    -5 -9 7 55.3507
    -5 9 7 51.8882
    5 9 -7 46.6987
    -5 9 7 50.5106
    5 9 -7 41.511
    -5 9 7 56.3313
    -4 -9 7 -2.1431
    -4 -9 7 -0.8876
    -4 -9 7 1.89689
    -4 9 7 3.97102
    -4 9 7 0.82362
    4 9 -7 3.6545
    4 9 -7 4.08658
    -4 9 7 1.57905
    -3 -9 7 4.10507
    -3 -9 7 4.54049
    -3 -9 7 4.26233
    -3 9 7 2.47188
    -3 9 7 3.64638
    3 9 -7 4.3903
    -2 -9 7 22.3015
    -2 -9 7 19.959
    -2 -9 7 17.8685
    -2 9 7 18.7893
    2 9 -7 17.7581
    -2 9 7 18.3439
    -1 -9 7 38.9258
    -1 -9 7 32.1097
    1 -9 -7 34.3847
    -1 9 7 35.8996
    -1 9 7 48.7701
    1 9 -7 30.9671
    0 -9 7 0.69632
    0 -9 -7 3.05398
    0 -9 7 12.1537
    0 9 7 8.49251
    0 9 -7 11.3963
    0 9 7 6.52983
    0 9 7 8.8466
    1 -9 7 90.032
    -1 -9 -7 102.092
    1 -9 7 98.4162
    1 -9 7 92.4639
    -1 9 -7 91.234
    1 9 7 101.255
    1 9 7 98.0837
    -2 -9 -7 8.9685
    2 -9 7 -1.6876
    2 -9 7 1.48903
    2 -9 7 12.074
    2 9 7 0.95534
    2 9 7 3.28968
    2 9 7 0.82292
    -2 9 -7 10.0987
    3 -9 7 6.37483
    3 -9 7 -1.7574
    3 -9 7 3.9862
    -3 -9 -7 3.55364
    3 9 7 4.26936
    3 9 7 1.79844
    -3 9 -7 3.36898
    4 -9 7 -5.9985
    4 -9 7 6.84625
    4 -9 7 16.031
    -4 -9 -7 -3.6235
    -4 9 -7 6.61358
    4 9 7 4.12888
    4 9 7 -6.8479
    10 -10 -7 0.00824
    -10 -10 7 -6.9838
    -10 10 7 10.0702
    9 -10 -7 21.4792
    -9 -10 7 27.9769
    9 10 -7 30.6562
    -9 10 7 24.705
    -9 10 7 25.3186
    8 -10 -7 4.0918
    -8 -10 7 9.42528
    -8 -10 7 9.04745
    8 10 -7 7.98841
    -8 10 7 -0.0043
    -7 -10 7 154.992
    7 -10 -7 142.627
    -7 -10 7 155.749
    -7 10 7 151.993
    7 10 -7 156.108
    -7 10 7 131.505
    -6 -10 7 483.849
    6 -10 -7 478.911
    -6 -10 7 471.361
    -6 -10 7 495.931
    -6 10 7 497.948
    -6 10 7 522.842
    6 10 -7 481.696
    -6 10 7 464.616
    -5 -10 7 12.5241
    5 -10 -7 8.18532
    -5 -10 7 13.75
    -5 10 7 7.80843
    5 10 -7 1.3746
    -5 10 7 6.0079
    -5 10 7 8.16185
    -4 -10 7 34.7296
    -4 -10 7 36.9144
    -4 -10 7 32.6109
    -4 10 7 34.0035
    4 10 -7 30.8613
    -4 10 7 37.6702
    -4 10 7 29.6113
    -3 -10 7 279.742
    -3 -10 7 290.948
    -3 -10 7 284.867
    3 10 -7 267.22
    -3 10 7 273.312
    -3 10 7 308.734
    -2 -10 7 236.699
    -2 -10 7 243.84
    -2 -10 7 224.84
    -2 10 7 214.546
    2 10 -7 242.21
    1 -10 -7 -0.7387
    -1 -10 7 3.67905
    -1 -10 7 -1.094
    -1 10 7 -0.7625
    1 10 -7 -0.2124
    -1 10 7 4.59515
    0 -10 7 9.96903
    0 -10 -7 17.4839
    0 -10 7 15.1478
    0 10 7 16.9304
    0 10 -7 15.8893
    0 10 7 24.1647
    1 -10 7 12.8806
    -1 -10 -7 11.9849
    1 -10 7 17.7926
    1 -10 7 12.6086
    -1 10 -7 10.5213
    1 10 7 17.9891
    1 10 7 13.3615
    1 10 7 13.6738
    1 10 7 10.5334
    2 -10 7 17.5017
    -2 -10 -7 14.5053
    2 -10 7 18.4513
    2 -10 7 9.70645
    2 10 7 7.79849
    2 10 7 15.3831
    2 10 7 12.0576
    -2 10 -7 18.3687
    -3 -10 -7 134.165
    3 -10 7 147.08
    3 -10 7 150.942
    3 -10 7 151.086
    3 10 7 145.444
    3 10 7 157.986
    -3 10 -7 152.126
    4 -10 7 252.698
    -4 -10 -7 280.677
    4 -10 7 295.858
    4 10 7 269.886
    -4 10 -7 284.984
    4 10 7 258.848
    -9 -11 7 -9.0903
    9 -11 -7 1.36367
    9 11 -7 2.33993
    -9 11 7 6.43522
    -9 11 7 -3.3892
    -8 -11 7 98.6265
    8 -11 -7 100.353
    -8 -11 7 79.3586
    -8 11 7 122.972
    -8 11 7 93.8019
    8 11 -7 95.3824
    -7 -11 7 28.1121
    7 -11 -7 29.9204
    -7 -11 7 23.0715
    7 11 -7 32.964
    -7 11 7 34.4013
    -7 11 7 18.0457
    -6 -11 7 25.6176
    6 -11 -7 24.9996
    -6 -11 7 27.9683
    -6 -11 7 25.0914
    -6 11 7 22.9426
    6 11 -7 22.6451
    -6 11 7 22.4861
    -5 -11 7 67.6869
    5 -11 -7 65.6337
    -5 -11 7 70.1712
    -5 11 7 53.5154
    -5 11 7 62.3631
    5 11 -7 56.0267
    -4 -11 7 17.9912
    -4 -11 7 14.9668
    -4 11 7 18.8756
    -4 11 7 21.3776
    4 11 -7 13.4453
    -3 -11 7 23.8885
    -3 -11 7 22.9741
    -3 -11 7 23.8797
    -3 11 7 20.781
    3 11 -7 14.9191
    -2 -11 7 82.4454
    -2 -11 7 98.9875
    -2 -11 7 83.0605
    2 11 -7 89.1722
    -2 11 7 88.1293
    -1 -11 7 1.99862
    -1 -11 7 3.59664
    -1 -11 7 -0.0658
    -1 11 7 -0.6852
    -1 11 7 1.29562
    1 11 -7 3.53747
    0 -11 7 60.4857
    0 -11 -7 61.5906
    0 -11 7 71.845
    0 11 7 67.2433
    0 11 -7 65.1303
    0 11 7 64.7691
    1 -11 7 29.3084
    1 -11 7 28.6702
    -1 -11 -7 21.3146
    1 -11 7 29.7444
    1 11 7 16.9921
    1 11 7 25.2541
    1 11 7 29.4671
    -1 11 -7 33.6253
    -2 -11 -7 81.324
    2 -11 7 97.6146
    2 -11 7 91.6527
    2 -11 7 98.9602
    -2 11 -7 85.5185
    2 11 7 69.6522
    2 11 7 86.759
    2 11 7 69.4446
    -3 -11 -7 87.1023
    3 -11 7 73.6788
    3 -11 7 81.7087
    3 -11 7 83.4465
    3 11 7 84.0031
    -3 11 -7 96.7637
    3 11 7 79.3749
    4 -11 7 23.8505
    4 -11 7 18.271
    4 11 7 14.6601
    -4 11 -7 15.4212
    4 11 7 29.5526
    9 -12 -7 131.42
    -9 -12 7 107.516
    -9 12 7 94.3078
    -9 12 7 116.531
    9 12 -7 130.842
    8 -12 -7 26.7816
    -8 -12 7 28.477
    -8 12 7 36.7549
    8 12 -7 28.3509
    -8 12 7 23.9605
    -7 -12 7 34.1262
    7 -12 -7 36.6919
    -7 -12 7 31.917
    -7 12 7 32.304
    7 12 -7 35.8305
    6 -12 -7 5.56016
    -6 -12 7 2.69791
    -6 -12 7 9.70805
    -6 12 7 -0.3312
    6 12 -7 3.12586
    -5 -12 7 60.2981
    -5 -12 7 63.9447
    -5 -12 7 73.2746
    5 -12 -7 72.1147
    5 12 -7 44.2074
    -5 12 7 73.4099
    -4 -12 7 1109.25
    -4 -12 7 1143.48
    -4 12 7 1142.1
    4 12 -7 1157.37
    -3 -12 7 225.056
    -3 -12 7 231.358
    -3 -12 7 236.224
    3 12 -7 251.304
    -3 12 7 239.402
    -2 -12 7 34.1273
    -2 -12 7 23.1733
    -2 -12 7 40.5632
    2 12 -7 32.8294
    -1 -12 7 41.9726
    -1 -12 7 30.4996
    -1 -12 7 51.2089
    1 12 -7 37.6243
    -1 12 7 53.6167
    -1 12 7 35.3646
    0 -12 7 264.376
    0 -12 -7 276.202
    0 -12 7 275.6
    0 -12 7 253.415
    0 12 7 262.708
    0 12 7 264.308
    0 12 -7 270.784
    0 12 7 271.769
    1 -12 7 16.4912
    1 -12 7 6.77735
    1 -12 7 12.4589
    -1 -12 -7 4.25686
    1 12 7 8.22796
    1 12 7 12.6456
    -1 12 -7 17.0652
    1 12 7 9.26212
    2 -12 7 264.089
    2 -12 7 279.488
    -2 -12 -7 258.045
    2 -12 7 262.145
    2 12 7 246.54
    -2 12 -7 255.963
    2 12 7 227.207
    2 12 7 252.895
    3 -12 7 12.2649
    3 -12 7 11.8124
    3 -12 7 11.9666
    -3 -12 -7 18.1148
    -3 12 -7 19.2379
    3 12 7 11.8137
    3 12 7 17.5262
    8 -13 -7 -9.1996
    -8 -13 7 -0.8792
    8 13 -7 -5.8474
    -8 13 7 7.79716
    7 -13 -7 7.07137
    -7 -13 7 13.518
    -7 13 7 16.733
    7 13 -7 13.9619
    -6 -13 7 61.3166
    -6 -13 7 45.8503
    6 -13 -7 42.376
    6 13 -7 50.4337
    -6 13 7 40.7197
    -5 -13 7 1.44163
    -5 -13 7 1.87094
    5 -13 -7 8.31219
    -5 13 7 3.68786
    5 13 -7 -8.296
    -4 -13 7 25.0744
    -4 -13 7 17.9236
    -4 13 7 20.2001
    4 13 -7 25.5902
    -3 -13 7 75.7392
    -3 -13 7 61.8111
    -3 13 7 64.3248
    3 13 -7 61.6994
    -2 -13 7 7.36334
    -2 -13 7 20.4356
    2 13 -7 12.8957
    -1 -13 7 45.4528
    -1 -13 7 58.826
    -1 13 7 49.0593
    1 13 -7 47.0201
    -1 13 7 44.4303
    0 -13 7 35.6093
    0 -13 7 58.0873
    0 -13 7 53.186
    0 13 7 49.5338
    0 13 7 50.0306
    0 13 7 62.6438
    0 13 -7 44.8662
    1 -13 7 206.067
    1 -13 7 240.963
    1 -13 7 198.048
    -1 -13 -7 231.207
    1 13 7 207.216
    1 13 7 206.611
    -1 13 -7 213.833
    1 13 7 223.833
    2 -13 7 107.889
    -2 -13 -7 102.348
    2 -13 7 124.213
    2 13 7 93.028
    2 13 7 99.9208
    2 13 7 94.7683
    -2 13 -7 98.1963
    -3 -13 -7 8.76533
    3 -13 7 6.48654
    3 -13 7 2.94015
    3 13 7 4.60618
    3 13 7 3.22472
    -8 -14 7 2.52243
    8 -14 -7 -6.1691
    8 14 -7 2.32083
    -8 14 7 -6.0998
    7 -14 -7 12.737
    -7 -14 7 11.0045
    7 14 -7 12.9305
    -7 14 7 16.7583
    -6 -14 7 27.7323
    6 -14 -7 14.3007
    -6 14 7 22.5523
    6 14 -7 11.968
    5 -14 -7 143.686
    -5 -14 7 116.112
    -5 -14 7 118.047
    5 14 -7 100.926
    -5 14 7 121.253
    -4 -14 7 18.0682
    -4 -14 7 23.7066
    -4 14 7 28.059
    4 14 -7 8.41817
    -3 -14 7 186.234
    -3 -14 7 171.788
    3 14 -7 173.137
    -3 14 7 190.059
    -2 -14 7 102.521
    -2 -14 7 100.594
    2 14 -7 104.65
    -1 -14 7 1.70831
    -1 -14 7 -0.0407
    -1 -14 7 2.98311
    -1 14 7 -1.1592
    1 14 -7 -0.5069
    0 -14 7 -2.0109
    0 -14 7 5.39576
    0 -14 7 -2.6369
    0 14 7 4.94762
    0 14 7 5.37989
    0 14 7 7.77649
    0 14 -7 1.94672
    1 -14 7 8.5196
    1 -14 7 -0.9252
    -1 14 -7 -3.9865
    1 14 7 10.4309
    1 14 7 -4.6822
    1 14 7 1.38668
    2 -14 7 66.494
    2 -14 7 58.6203
    -2 -14 -7 63.5223
    2 14 7 68.7163
    2 14 7 60.7587
    -2 14 -7 60.76
    2 14 7 78.1215
    7 -15 -7 57.7775
    -7 -15 7 87.9922
    -7 15 7 93.4876
    7 15 -7 95.0463
    6 -15 -7 12.5224
    -6 -15 7 38.9831
    -6 15 7 5.47329
    6 15 -7 2.77692
    -5 -15 7 147.369
    -5 -15 7 116.967
    5 -15 -7 136.115
    5 15 -7 115.3
    -5 15 7 138.07
    -4 -15 7 38.5221
    -4 -15 7 36.3392
    -4 15 7 44.6113
    4 15 -7 41.2961
    -3 -15 7 -6.2241
    -3 -15 7 -3.0152
    -3 15 7 -1.5923
    3 15 -7 -2.7683
    -2 -15 7 85.5384
    -2 -15 7 103.819
    -2 15 7 126.947
    2 15 -7 111.014
    -1 -15 7 148.874
    -1 -15 7 114.584
    -1 15 7 156.487
    1 15 -7 149.947
    -1 15 7 130.292
    0 -15 7 39.831
    0 -15 7 49.7902
    0 15 7 58.8684
    0 15 7 42.5561
    0 15 -7 52.7294
    0 15 7 52.0641
    1 -15 7 42.2884
    1 -15 7 40.2783
    1 15 7 25.3633
    -1 15 -7 23.424
    1 15 7 32.5459
    1 15 7 42.8456
    2 -15 7 35.8925
    2 -15 7 49.3891
    -2 15 -7 58.8939
    2 15 7 38.0712
    2 15 7 44.4642
    -6 -16 7 -5.4734
    6 -16 -7 -5.7226
    -6 16 7 -4.8462
    6 16 -7 -3.245
    -5 -16 7 13.8319
    5 -16 -7 27.0445
    5 16 -7 18.1712
    -5 16 7 31.4548
    -4 -16 7 46.6929
    -4 -16 7 40.2402
    -4 16 7 49.2456
    4 16 -7 29.7129
    -3 -16 7 1.61029
    -3 -16 7 -1.5738
    -3 16 7 3.70464
    3 16 -7 -0.7451
    -2 -16 7 23.5243
    -2 -16 7 18.1409
    -2 16 7 22.348
    2 16 -7 17.5842
    -1 -16 7 44.8247
    -1 -16 7 39.6231
    -1 16 7 43.5021
    1 16 -7 51.406
    -1 16 7 39.9946
    0 -16 7 14.1538
    0 -16 7 11.5405
    0 16 -7 14.0594
    0 16 7 26.6968
    0 16 7 12.6603
    0 16 7 21.8406
    1 -16 7 -0.0384
    1 16 7 -3.096
    1 16 7 -2.4651
    1 16 7 -3.1802
    5 -17 -7 27.7111
    -5 17 7 12.7914
    5 17 -7 17.464
    -4 -17 7 119.745
    4 17 -7 123.002
    -4 17 7 154.741
    -3 -17 7 113.063
    -3 -17 7 105.13
    3 17 -7 98.0235
    -3 17 7 140.107
    -2 -17 7 -12.131
    -2 17 7 -3.6481
    2 17 -7 -7.4342
    -2 17 7 3.38518
    -1 -17 7 -9.2219
    -1 -17 7 0.72234
    -1 17 7 4.02073
    -1 17 7 0.1498
    1 17 -7 5.63509
    0 -17 7 135.099
    0 -17 7 179.707
    0 17 7 180.762
    0 17 7 175.903
    -3 -18 7 -0.884
    -3 -18 7 -5.5099
    -3 18 7 3.5593
    3 18 -7 -3.6818
    -2 -18 7 7.36408
    2 18 -7 7.68998
    -2 18 7 -5.8892
    11 0 -8 5.04479
    -11 0 8 2.49423
    -10 0 8 24.0023
    10 0 -8 25.7198
    -9 0 8 0.51514
    9 0 -8 0.35076
    -8 0 8 1378.22
    -7 0 8 774.358
    -6 0 8 14.2146
    -5 0 8 179.576
    -4 0 8 878.742
    -4 0 8 948.802
    -3 0 8 246.198
    3 0 -8 242.055
    -3 0 8 246.942
    -3 0 8 249.417
    -2 0 8 129.083
    -2 0 8 138.62
    -2 0 8 142.323
    2 0 -8 138.924
    -1 0 8 1277.58
    -1 0 8 1322.02
    -1 0 8 1387.77
    1 0 -8 1408.63
    0 0 8 530.662
    0 0 8 576.334
    0 0 -8 547.312
    -1 0 -8 16.3746
    1 0 8 3.59027
    1 0 8 11.628
    -1 0 -8 14.7764
    2 0 8 265.806
    -2 0 -8 287.299
    2 0 8 267.531
    2 0 8 281.559
    -2 0 -8 268.885
    -3 0 -8 763.792
    3 0 8 759.949
    3 0 8 768.683
    3 0 8 749.26
    4 0 8 -0.4528
    4 0 8 -6.8661
    -4 0 -8 -8.678
    -5 0 -8 0.09655
    11 -1 -8 2.83112
    -11 -1 8 3.80137
    -11 1 8 0.92579
    11 1 -8 7.81429
    -10 -1 8 5.31689
    10 -1 -8 1.61442
    -10 1 8 7.15395
    10 1 -8 11.2729
    -9 -1 8 107.345
    9 -1 -8 117.925
    -9 1 8 122.463
    9 1 -8 123.035
    -8 -1 8 39.3905
    8 -1 -8 27.6125
    -8 1 8 29.1144
    -7 -1 8 559.628
    -7 1 8 544.952
    -6 -1 8 166.169
    -6 1 8 156.933
    -5 -1 8 31.815
    -5 1 8 25.2721
    -4 -1 8 94.3452
    -4 -1 8 98.9116
    -4 1 8 88.4924
    4 1 -8 97.9534
    3 -1 -8 681.928
    -3 -1 8 640.285
    -3 -1 8 653.754
    -3 -1 8 701.797
    -3 1 8 701.355
    3 1 -8 668.952
    -3 1 8 691.521
    -3 1 8 654.943
    2 -1 -8 247.481
    -2 -1 8 234.185
    -2 -1 8 230.977
    -2 -1 8 223.566
    -2 1 8 232.143
    -2 1 8 225.736
    2 1 -8 227.715
    -2 1 8 230.051
    -1 -1 8 668.811
    -1 -1 8 704.349
    1 -1 -8 693.507
    -1 -1 8 659.196
    -1 1 8 702.919
    1 1 -8 684.562
    -1 1 8 693.978
    -1 1 8 666.071
    0 -1 -8 403.064
    0 -1 -8 445.72
    0 -1 8 423.456
    0 -1 8 428.765
    0 1 8 450.981
    0 1 -8 423.456
    0 1 8 421.867
    -1 -1 -8 7.61368
    1 -1 8 12.6769
    -1 -1 -8 10.1007
    1 -1 8 11.3028
    1 1 8 6.4613
    -1 1 -8 11.9341
    1 1 8 14.8214
    2 -1 8 155.035
    -2 -1 -8 156.918
    2 -1 8 151.193
    2 -1 8 168.199
    2 1 8 149.283
    -2 1 -8 168.596
    2 1 8 148.77
    2 1 8 162.596
    -2 1 -8 157.376
    3 -1 8 124.686
    -3 -1 -8 123.31
    3 -1 8 136.347
    3 1 8 145.86
    3 1 8 127.48
    3 1 8 128.896
    -3 1 -8 140.47
    4 -1 8 8.40495
    -4 -1 -8 14.603
    4 -1 8 12.1579
    4 -1 8 7.68809
    4 1 8 6.88574
    -4 1 -8 9.48688
    4 1 8 7.81402
    5 -1 8 23.7964
    -5 -1 -8 5.36899
    5 -1 8 9.00188
    -5 1 -8 12.6183
    11 -2 -8 -3.2684
    -11 -2 8 -1.5265
    11 2 -8 2.73055
    -11 2 8 4.05829
    10 -2 -8 178.822
    -10 -2 8 181.267
    -10 2 8 211.895
    9 -2 -8 268.923
    -9 -2 8 246.499
    -9 2 8 271.691
    8 -2 -8 5.67681
    -8 -2 8 1.91459
    -8 2 8 6.32892
    -7 -2 8 39.9253
    -7 2 8 36.9621
    -6 -2 8 1325.59
    -6 2 8 1205.06
    -5 -2 8 291.703
    -5 -2 8 320.587
    -5 2 8 300.652
    -4 -2 8 11.1819
    -4 -2 8 8.30783
    -4 2 8 7.74729
    4 2 -8 8.17127
    -3 -2 8 36.2226
    -3 -2 8 26.072
    3 -2 -8 32.011
    -3 -2 8 36.2053
    -3 2 8 33.9611
    3 2 -8 32.7804
    -3 2 8 27.0373
    -3 2 8 26.0463
    -2 -2 8 382.12
    -2 -2 8 337.261
    -2 -2 8 359.019
    2 -2 -8 371.132
    -2 2 8 354.61
    2 2 -8 357.963
    -2 2 8 367.368
    -2 2 8 352.192
    -1 -2 8 150.017
    -1 -2 8 138.068
    -1 -2 8 137.41
    1 -2 -8 143.046
    -1 2 8 146.885
    -1 2 8 141.103
    1 2 -8 139.66
    -1 2 8 144.954
    0 -2 8 605.148
    0 -2 8 635.759
    0 -2 -8 624.696
    0 2 8 610.361
    0 2 8 620.298
    0 2 -8 615.926
    1 -2 8 295.902
    1 -2 8 310.132
    -1 -2 -8 321.272
    1 2 8 303.474
    1 2 8 294.154
    -1 2 -8 290.952
    -2 -2 -8 2.1753
    2 -2 8 9.75568
    2 -2 8 10.51
    2 -2 8 3.80192
    2 2 8 15.6949
    2 2 8 13.4549
    -2 2 -8 3.73684
    2 2 8 11.6763
    3 -2 8 -2.3328
    -3 -2 -8 -7.2541
    3 -2 8 -1.0078
    3 -2 8 -0.7834
    3 2 8 2.72703
    -3 2 -8 -4.3479
    3 2 8 2.2055
    3 2 8 0.21698
    4 -2 8 346.871
    4 -2 8 342.227
    -4 -2 -8 343.25
    4 2 8 369.139
    4 2 8 336.107
    -4 2 -8 384.039
    -5 -2 -8 328.836
    5 -2 8 351.902
    5 -2 8 331.562
    5 2 8 359.797
    -5 2 -8 324.436
    5 2 8 349.651
    -11 -3 8 270.967
    11 -3 -8 237.001
    -11 3 8 234.531
    -10 -3 8 28.6928
    10 -3 -8 17.6461
    -10 3 8 21.708
    -9 -3 8 108.458
    9 -3 -8 110.156
    -9 3 8 103.139
    -8 -3 8 70.9187
    8 -3 -8 57.3665
    -8 3 8 50.9433
    7 -3 -8 478.587
    -7 -3 8 497.702
    -7 3 8 468.451
    -6 -3 8 10.3195
    -6 3 8 5.90746
    -5 -3 8 87.6902
    -5 -3 8 92.9076
    -5 3 8 89.6173
    5 3 -8 88.1074
    -4 -3 8 45.151
    -4 -3 8 55.2237
    4 3 -8 41.8983
    -4 3 8 49.2094
    -3 -3 8 39.3777
    3 -3 -8 38.3417
    -3 -3 8 45.1703
    -3 -3 8 41.9825
    -3 3 8 44.3901
    -3 3 8 38.5633
    -3 3 8 41.91
    3 3 -8 37.1019
    -2 -3 8 229.601
    -2 -3 8 218.462
    2 -3 -8 221.649
    -2 -3 8 227.273
    -2 3 8 233.542
    -2 3 8 233.338
    2 3 -8 253.182
    -2 3 8 215.935
    -1 -3 8 442.718
    -1 -3 8 429.023
    1 -3 -8 433.739
    -1 -3 8 456.366
    -1 3 8 431.727
    -1 3 8 457.761
    -1 3 8 426.594
    1 3 -8 430.893
    0 -3 -8 428.257
    0 -3 8 457.645
    0 -3 8 440.94
    0 3 -8 453.183
    0 3 8 409.856
    0 3 8 413.687
    1 -3 8 304.767
    -1 -3 -8 299.848
    1 -3 8 297.453
    1 3 8 310.97
    -1 3 -8 306.64
    2 -3 8 0.03506
    2 -3 8 -1.9957
    2 -3 8 0.86979
    -2 -3 -8 2.65402
    -2 3 -8 3.70336
    2 3 8 -0.3358
    2 3 8 0.0282
    2 3 8 2.9645
    -3 -3 -8 26.5668
    3 -3 8 31.7672
    3 -3 8 28.8901
    3 -3 8 29.0183
    -3 3 -8 30.0313
    3 3 8 32.4375
    3 3 8 29.0155
    3 3 8 31.2819
    4 -3 8 80.0575
    4 -3 8 76.9094
    -4 -3 -8 57.089
    4 -3 8 67.362
    4 3 8 69.9292
    -4 3 -8 81.9543
    4 3 8 68.2696
    11 -4 -8 1.1273
    -11 -4 8 -12.9
    -11 4 8 1.38356
    10 -4 -8 41.5653
    -10 -4 8 32.2821
    -10 4 8 43.3077
    -9 -4 8 6.35799
    9 -4 -8 0.02398
    -9 4 8 4.41948
    9 4 -8 1.09174
    8 -4 -8 439.071
    -8 -4 8 446.132
    -8 4 8 450.616
    -7 -4 8 56.5227
    7 -4 -8 47.1663
    -7 4 8 54.063
    -6 -4 8 58.8522
    -6 -4 8 59.1479
    6 4 -8 64.862
    -6 4 8 40.5701
    -5 -4 8 2.12261
    -5 -4 8 2.91558
    5 4 -8 2.89669
    5 4 -8 3.79753
    -5 4 8 2.0891
    -4 -4 8 461.193
    -4 -4 8 438.171
    -4 4 8 481.151
    -4 4 8 441.64
    4 4 -8 427.667
    -4 4 8 454.863
    -3 -4 8 659.908
    3 -4 -8 704.495
    -3 -4 8 732.737
    -3 -4 8 697.659
    -3 4 8 703.24
    -3 4 8 680.634
    3 4 -8 679.682
    -3 4 8 758.617
    2 -4 -8 1580.39
    -2 -4 8 1507.34
    -2 -4 8 1533.95
    -2 -4 8 1549.24
    -2 4 8 1488.71
    -2 4 8 1512.13
    2 4 -8 1268.09
    -2 4 8 1517.74
    -1 -4 8 0.55699
    -1 -4 8 1.52312
    1 -4 -8 0.00508
    -1 4 8 -4.146
    1 4 -8 5.08715
    -1 4 8 2.24748
    -1 4 8 3.51793
    0 -4 -8 43.1216
    0 -4 8 50.6651
    0 -4 8 49.4096
    0 4 8 60.2471
    0 4 8 45.5461
    0 4 -8 42.8684
    1 -4 8 -0.7345
    1 -4 8 -1.0846
    -1 -4 -8 -0.9738
    -1 4 -8 -3.4849
    1 4 8 -3.1608
    2 -4 8 247.961
    -2 -4 -8 251.522
    2 -4 8 244.136
    2 -4 8 247.348
    2 4 8 253.454
    -2 4 -8 257.887
    2 4 8 231.677
    2 4 8 257.714
    2 4 8 245.435
    3 -4 8 298.614
    3 -4 8 310.624
    -3 -4 -8 319.787
    3 -4 8 320.816
    -3 4 -8 282.134
    3 4 8 289.828
    3 4 8 313.957
    4 -4 8 50.6407
    4 -4 8 45.0951
    -4 -4 -8 47.1134
    4 -4 8 34.2428
    4 4 8 36.5471
    -4 4 -8 30.2941
    4 4 8 42.5515
    11 -5 -8 99.3367
    -11 -5 8 101.902
    -11 5 8 94.9129
    10 -5 -8 21.7842
    -10 -5 8 32.273
    -10 5 8 27.7583
    10 5 -8 20.7162
    9 -5 -8 253.179
    -9 -5 8 265.767
    9 5 -8 275.303
    -9 5 8 271.559
    8 -5 -8 2.79101
    -8 -5 8 6.58831
    -8 5 8 14.0934
    8 5 -8 8.43092
    8 5 -8 7.73714
    7 -5 -8 73.6666
    -7 -5 8 69.6219
    -7 -5 8 73.8801
    7 5 -8 67.1383
    7 5 -8 68.5985
    -7 5 8 78.3008
    -6 -5 8 81.364
    -6 -5 8 76.2357
    6 5 -8 84.3338
    -6 5 8 93.9334
    6 5 -8 82.2861
    -5 -5 8 899.435
    -5 -5 8 894.329
    5 5 -8 862.281
    -5 5 8 894.214
    5 5 -8 875.34
    -4 -5 8 192.189
    -4 -5 8 179.177
    -4 5 8 188.489
    4 5 -8 192.162
    -4 5 8 184.419
    -4 5 8 184.262
    -3 -5 8 545.986
    -3 -5 8 584.87
    3 -5 -8 552.565
    -3 -5 8 551.211
    -3 5 8 527.848
    3 5 -8 567.724
    -3 5 8 583.819
    2 -5 -8 1310.03
    -2 -5 8 1420.49
    -2 -5 8 1407.08
    -2 -5 8 1330.48
    -2 5 8 1453.48
    -2 5 8 1350.94
    2 5 -8 1365.8
    -2 5 8 1348.98
    -1 -5 8 216.426
    1 -5 -8 203.768
    -1 -5 8 206.823
    1 5 -8 224.273
    -1 5 8 207.081
    -1 5 8 198.436
    -1 5 8 193.215
    0 -5 8 194.541
    0 -5 8 173.798
    0 -5 -8 188.257
    0 5 8 175.973
    0 5 8 171.417
    0 5 8 178.07
    0 5 -8 181.976
    1 -5 8 693.817
    -1 -5 -8 656.034
    1 -5 8 688.845
    -1 5 -8 664.332
    1 5 8 641.219
    1 5 8 705.917
    2 -5 8 19.5615
    2 -5 8 17.3348
    -2 -5 -8 9.52919
    2 -5 8 12.7461
    2 5 8 8.9774
    2 5 8 15.4187
    -2 5 -8 12.7108
    2 5 8 21.9196
    3 -5 8 49.6543
    3 -5 8 58.6239
    -3 -5 -8 70.0331
    3 -5 8 51.4897
    3 5 8 62.0553
    3 5 8 68.6891
    -3 5 -8 64.4631
    -4 -5 -8 184.988
    4 -5 8 186.726
    4 -5 8 207.238
    4 -5 8 199.427
    -4 5 -8 205.381
    4 5 8 191.182
    4 5 8 186.952
    -10 -6 8 118.369
    10 -6 -8 89.3339
    -10 6 8 107.526
    9 -6 -8 31.0819
    -9 -6 8 43.6472
    -9 6 8 32.57
    9 6 -8 33.5111
    -8 -6 8 169.037
    -8 -6 8 141.628
    8 -6 -8 179.947
    8 6 -8 161.78
    -8 6 8 159.55
    7 -6 -8 0.44999
    -7 -6 8 6.92763
    -7 -6 8 0.40097
    -7 6 8 -1.0503
    7 6 -8 1.09545
    7 6 -8 2.57801
    6 -6 -8 -0.9725
    -6 -6 8 2.15439
    -6 -6 8 2.43405
    -6 6 8 -1.1153
    6 6 -8 0.66296
    6 6 -8 2.54866
    -5 -6 8 104.988
    -5 -6 8 111.717
    -5 6 8 102.556
    5 6 -8 90.0604
    -5 6 8 97.2417
    5 6 -8 103.681
    -4 -6 8 87.3677
    -4 -6 8 82.5183
    -4 6 8 90.1141
    -4 6 8 90.9859
    -4 6 8 76.2245
    4 6 -8 94.4875
    -3 -6 8 17.4286
    -3 -6 8 16.3876
    -3 6 8 13.9995
    -3 6 8 14.5559
    -2 -6 8 87.7145
    -2 -6 8 97.3016
    2 -6 -8 105.674
    -2 -6 8 94.8531
    2 6 -8 93.857
    -2 6 8 86.5033
    -2 6 8 103.186
    -2 6 8 111.207
    1 -6 -8 257.756
    -1 -6 8 246.93
    -1 -6 8 265.941
    -1 6 8 258.868
    1 6 -8 265.938
    -1 6 8 248.322
    0 -6 -8 211.291
    0 -6 8 197.226
    0 -6 8 196.763
    0 6 8 214.565
    0 6 -8 204.841
    0 6 8 209.774
    0 6 8 174.473
    -1 -6 -8 84.1234
    1 -6 8 85.7497
    1 -6 8 81.6366
    1 -6 8 65.2812
    1 6 8 63.0246
    1 6 8 66.2434
    -1 6 -8 87.829
    1 6 8 62.8635
    -2 -6 -8 46.2936
    2 -6 8 58.984
    2 -6 8 57.9722
    2 -6 8 50.5329
    2 6 8 69.7794
    2 6 8 59.3678
    -2 6 -8 59.7067
    2 6 8 62.463
    -3 -6 -8 9.24577
    3 -6 8 9.9832
    3 -6 8 10.5535
    3 -6 8 20.9648
    3 6 8 11.6416
    3 6 8 12.1176
    -3 6 -8 7.41372
    4 -6 8 347.464
    -4 -6 -8 353.349
    4 -6 8 344.993
    4 6 8 351.621
    -4 6 -8 356.369
    10 -7 -8 36.6259
    -10 -7 8 49.4157
    -10 7 8 45.3087
    10 7 -8 38.635
    -9 -7 8 115.336
    9 -7 -8 134.77
    -9 -7 8 139.984
    -9 7 8 128.727
    -8 -7 8 55.6405
    -8 -7 8 64.0086
    8 -7 -8 53.492
    8 7 -8 53.3634
    -8 7 8 64.2118
    -7 -7 8 33.5989
    7 -7 -8 30.1129
    -7 -7 8 38.7345
    7 7 -8 37.9908
    -7 7 8 25.1942
    7 7 -8 41.0084
    6 -7 -8 580.994
    -6 -7 8 544.194
    -6 -7 8 602.673
    -6 7 8 562.768
    6 7 -8 553.277
    6 7 -8 521.556
    -5 -7 8 770.454
    -5 -7 8 813.581
    -5 7 8 735
    5 7 -8 753.722
    5 7 -8 753.79
    -5 7 8 750.974
    -5 7 8 802.936
    -4 -7 8 245.342
    -4 -7 8 280.591
    -4 7 8 256.841
    -4 7 8 248.558
    -4 7 8 246.76
    -3 -7 8 3.91997
    -3 -7 8 5.91963
    3 7 -8 4.66813
    -3 7 8 4.34585
    -3 7 8 3.65692
    -2 -7 8 91.4891
    2 -7 -8 105.8
    -2 -7 8 94.4094
    -2 7 8 102.13
    2 7 -8 100.157
    -2 7 8 94.8477
    -2 7 8 105.706
    -1 -7 8 1042.38
    1 -7 -8 1062.92
    -1 -7 8 1096.68
    -1 7 8 1025.05
    -1 7 8 1034.3
    1 7 -8 1084.7
    0 -7 -8 718.375
    0 -7 8 747.595
    0 -7 8 745.733
    0 7 8 717.13
    0 7 8 687.808
    0 7 -8 746.547
    0 7 8 710.148
    -1 -7 -8 24.7893
    1 -7 8 22.1531
    1 -7 8 13.9286
    1 -7 8 22.2057
    1 7 8 30.8384
    1 7 8 29.8091
    1 7 8 31.8531
    -1 7 -8 30.3109
    2 -7 8 118.208
    2 -7 8 111.413
    -2 -7 -8 120.077
    2 -7 8 114.944
    2 7 8 119.623
    2 7 8 116.977
    2 7 8 107.573
    -2 7 -8 119.006
    3 -7 8 19.4625
    3 -7 8 14.8035
    -3 -7 -8 14.612
    3 -7 8 19.303
    3 7 8 8.89
    3 7 8 17.1355
    -3 7 -8 17.001
    -4 -7 -8 0.43986
    4 -7 8 13.6608
    4 -7 8 1.83039
    4 7 8 5.82378
    4 7 8 -8.0699
    -4 7 -8 -2.6913
    -10 -8 8 216.881
    10 -8 -8 190.326
    -10 -8 8 239.452
    -10 8 8 255.61
    10 8 -8 190.205
    -9 -8 8 55.0448
    -9 -8 8 51.8115
    9 -8 -8 34.1924
    9 8 -8 42.8989
    -9 8 8 43.5222
    -8 -8 8 14.1164
    -8 -8 8 11.2879
    8 -8 -8 -1.0463
    8 8 -8 10.6551
    -8 8 8 12.1338
    7 -8 -8 8.43951
    -7 -8 8 9.93652
    -7 -8 8 11.2748
    -7 8 8 12.241
    7 8 -8 8.24751
    -6 -8 8 319.068
    6 -8 -8 316.093
    -6 -8 8 301.787
    -6 8 8 306.284
    -6 8 8 294.546
    -6 8 8 287.634
    6 8 -8 274.953
    -5 -8 8 1.53589
    -5 -8 8 -6.7665
    5 8 -8 2.84164
    5 8 -8 0.54031
    -5 8 8 2.53813
    -5 8 8 0.583
    -5 8 8 -2.1131
    -4 -8 8 363.735
    -4 -8 8 358.605
    -4 8 8 378.032
    -4 8 8 381.73
    4 8 -8 376.824
    -4 8 8 363.656
    -3 -8 8 70.8419
    -3 -8 8 95.6175
    3 8 -8 84.5644
    -3 8 8 79.7603
    -3 8 8 89.0444
    2 -8 -8 -0.1829
    -2 -8 8 5.53947
    -2 -8 8 -0.0588
    -2 8 8 3.78133
    -2 8 8 2.15096
    2 8 -8 3.82945
    -2 8 8 3.51056
    -1 -8 8 143.508
    1 -8 -8 144.927
    -1 -8 8 149.044
    1 8 -8 142.421
    -1 8 8 142.107
    -1 8 8 150.471
    0 -8 8 65.8451
    0 -8 -8 67.3405
    0 -8 8 67.6847
    0 8 -8 60.6071
    0 8 8 70.3291
    0 8 8 72.2289
    -1 -8 -8 71.417
    1 -8 8 72.1158
    1 -8 8 79.2244
    1 -8 8 81.9755
    1 8 8 79.7608
    1 8 8 55.203
    -1 8 -8 92.1827
    1 8 8 83.0046
    2 -8 8 176.615
    2 -8 8 191.303
    2 -8 8 174.958
    -2 -8 -8 183.258
    -2 8 -8 183.971
    2 8 8 184.843
    2 8 8 184.901
    2 8 8 173.08
    3 -8 8 3.19165
    -3 -8 -8 10.7216
    3 -8 8 9.26478
    3 -8 8 2.53966
    3 8 8 10.7592
    -3 8 -8 7.57638
    3 8 8 -4.3932
    4 -8 8 78.1169
    4 -8 8 89.996
    4 -8 8 84.7343
    -4 8 -8 62.8039
    4 8 8 85.0309
    4 8 8 72.1858
    10 -9 -8 -1.3824
    -10 -9 8 -2.8872
    -10 9 8 -2.5496
    10 9 -8 -10.702
    -9 -9 8 337.988
    9 -9 -8 347.37
    -9 -9 8 349.429
    9 9 -8 334.803
    -9 9 8 373.796
    -8 -9 8 36.7069
    8 -9 -8 32.4063
    -8 -9 8 35.5856
    8 9 -8 36.5218
    -8 9 8 39.4157
    -8 9 8 43.223
    -7 -9 8 17.5731
    -7 -9 8 10.2365
    7 -9 -8 13.5109
    -7 9 8 10.9292
    -7 9 8 19.7864
    7 9 -8 7.3991
    6 -9 -8 131.645
    -6 -9 8 114.703
    -6 -9 8 117.674
    -6 9 8 114.866
    -6 9 8 130.599
    6 9 -8 116.728
    6 9 -8 109.71
    -6 9 8 140.438
    -5 -9 8 14.2043
    -5 -9 8 5.36321
    5 9 -8 2.34611
    -5 9 8 13.0473
    -5 9 8 9.32072
    5 9 -8 9.0313
    -5 9 8 6.9352
    -4 -9 8 174.264
    -4 -9 8 167.418
    -4 9 8 185.755
    -4 9 8 162.906
    4 9 -8 173.5
    -4 9 8 179.788
    -3 -9 8 1584.42
    -3 -9 8 1669.35
    -3 9 8 1593.6
    3 9 -8 1595.08
    -3 9 8 1491.74
    -2 -9 8 189.668
    -2 -9 8 200.632
    -2 9 8 207.236
    2 9 -8 192.951
    -2 9 8 173.284
    -1 -9 8 119.546
    -1 -9 8 133.365
    1 -9 -8 122.501
    -1 9 8 109.88
    -1 9 8 129.672
    1 9 -8 134.849
    0 -9 -8 3.71526
    0 -9 8 0.87007
    0 -9 8 3.11318
    0 9 8 -1.5233
    0 9 -8 0.67752
    0 9 8 8.34875
    1 -9 8 158.825
    1 -9 8 163.622
    -1 -9 -8 162.792
    1 -9 8 169.105
    1 9 8 167.383
    1 9 8 149.328
    -1 9 -8 165.889
    1 9 8 166.602
    2 -9 8 85.7218
    2 -9 8 97.294
    -2 -9 -8 85.5455
    2 -9 8 92.5457
    2 9 8 78.3888
    -2 9 -8 99.8956
    2 9 8 103.923
    2 9 8 73.7156
    3 -9 8 94.011
    3 -9 8 85.8984
    -3 -9 -8 96.264
    3 -9 8 85.804
    -3 9 -8 98.4392
    3 9 8 74.999
    3 9 8 100.757
    -9 -10 8 171.755
    9 -10 -8 164.983
    9 10 -8 157.211
    -9 10 8 153.369
    8 -10 -8 7.06126
    -8 -10 8 11.3081
    -8 -10 8 7.33478
    -8 10 8 4.01069
    8 10 -8 15.9902
    -8 10 8 10.9218
    -7 -10 8 92.3339
    -7 -10 8 120.798
    7 -10 -8 122.124
    -7 10 8 100.334
    7 10 -8 113.491
    -7 10 8 106.637
    -6 -10 8 144.181
    -6 -10 8 145.428
    6 -10 -8 158.114
    -6 10 8 157.56
    -6 10 8 142.876
    6 10 -8 140.335
    -5 -10 8 8.31482
    -5 -10 8 3.68623
    -5 10 8 9.25207
    -5 10 8 7.10168
    5 10 -8 4.07321
    -5 10 8 7.22213
    -4 -10 8 292.088
    -4 -10 8 312.425
    4 10 -8 305.147
    -4 10 8 293.622
    -4 10 8 287.813
    -4 10 8 288.62
    -3 -10 8 50.4641
    -3 -10 8 47.3308
    -3 10 8 52.1755
    3 10 -8 67.7364
    -2 -10 8 18.4198
    -2 -10 8 17.8783
    -2 10 8 22.1167
    -2 10 8 17.8803
    2 10 -8 18.9388
    -1 -10 8 168.129
    1 -10 -8 163.175
    -1 -10 8 184.956
    -1 10 8 159.522
    1 10 -8 162.481
    -1 10 8 163.653
    0 -10 -8 29.9908
    0 -10 8 26.4387
    0 -10 8 19.673
    0 10 8 29.9229
    0 10 -8 30.6679
    0 10 8 27.9328
    -1 -10 -8 4.58473
    1 -10 8 0.71057
    1 -10 8 4.31218
    1 -10 8 8.83545
    1 10 8 4.33308
    1 10 8 4.84465
    -1 10 -8 3.58212
    1 10 8 -0.2395
    2 -10 8 449.905
    -2 -10 -8 450.641
    2 -10 8 481.485
    2 -10 8 419.169
    2 10 8 455.542
    2 10 8 440.727
    -2 10 -8 450.493
    2 10 8 444.612
    -3 -10 -8 29.7247
    3 -10 8 33.2217
    3 -10 8 31.3651
    3 10 8 34.3273
    -3 10 -8 28.4021
    9 -11 -8 6.48692
    -9 -11 8 5.00461
    -9 11 8 -2.6761
    9 11 -8 -4.0415
    8 -11 -8 7.99123
    -8 -11 8 13.2865
    -8 -11 8 18.4335
    -8 11 8 1.38422
    -8 11 8 5.64404
    8 11 -8 10.086
    -7 -11 8 114.147
    7 -11 -8 119.53
    7 11 -8 83.5869
    -7 11 8 113.461
    -7 11 8 98.6592
    6 -11 -8 13.7902
    -6 -11 8 0.80872
    -6 -11 8 15.7683
    6 11 -8 15.1701
    -6 11 8 13.0347
    -5 -11 8 36.5955
    -5 -11 8 41.6274
    5 11 -8 37.2942
    -5 11 8 32.6159
    -5 11 8 31.9177
    -4 -11 8 276.792
    -4 -11 8 251.921
    4 11 -8 251.195
    -4 11 8 264.732
    -4 11 8 280.344
    -3 -11 8 20.9024
    -3 -11 8 21.9778
    -3 11 8 25.0801
    3 11 -8 25.2006
    -2 -11 8 146.509
    -2 -11 8 134.81
    -2 11 8 155.62
    -2 11 8 155.603
    2 11 -8 162.887
    -1 -11 8 202.166
    -1 -11 8 174.92
    -1 11 8 194.566
    1 11 -8 187.877
    -1 11 8 192.212
    0 -11 -8 145.112
    0 -11 8 141.796
    0 -11 8 157.829
    0 -11 8 145.099
    0 11 8 132.882
    0 11 8 163.039
    0 11 -8 172.956
    0 11 8 156.25
    -1 -11 -8 11.0783
    1 -11 8 -1.5025
    1 -11 8 7.86762
    1 -11 8 -3.8448
    1 11 8 3.19433
    -1 11 -8 -4.2856
    1 11 8 -1.8756
    1 11 8 1.22016
    -2 -11 -8 56.0168
    2 -11 8 36.2241
    2 -11 8 63.4213
    2 -11 8 53.8352
    2 11 8 47.5795
    -2 11 -8 50.0536
    2 11 8 38.1251
    3 -11 8 245.743
    3 -11 8 275.782
    3 -11 8 250.008
    -3 -11 -8 269.681
    -3 11 -8 264.027
    3 11 8 268.48
    3 11 8 282.492
    -9 -12 8 1.13146
    9 -12 -8 -8.5344
    -9 12 8 4.26026
    9 12 -8 10.5813
    -8 -12 8 14.189
    8 -12 -8 18.7191
    -8 12 8 10.7046
    8 12 -8 22.9342
    -8 12 8 19.5343
    -7 -12 8 5.02121
    7 -12 -8 10.5041
    -7 -12 8 4.53439
    -7 12 8 -2.953
    -7 12 8 6.54297
    7 12 -8 -5.0155
    6 -12 -8 94.9088
    -6 -12 8 86.6428
    -6 -12 8 70.1661
    -6 12 8 53.2823
    -6 12 8 92.6042
    6 12 -8 71.225
    -5 -12 8 334.471
    -5 -12 8 349.53
    5 12 -8 349.081
    -5 12 8 384.978
    -5 12 8 333.358
    -4 -12 8 152.592
    -4 -12 8 139.357
    -4 12 8 136.795
    -4 12 8 144.76
    4 12 -8 108.278
    -3 -12 8 2.87457
    -3 -12 8 3.92977
    3 12 -8 5.69909
    -3 12 8 0.90244
    -2 -12 8 29.0961
    -2 -12 8 32.7267
    2 12 -8 27.1357
    -2 12 8 22.871
    -2 12 8 23.7947
    -1 -12 8 5.32357
    -1 -12 8 5.09184
    1 12 -8 0.64183
    -1 12 8 1.42771
    -1 12 8 4.03671
    0 -12 8 290.564
    0 -12 8 299.602
    0 -12 -8 300.726
    0 -12 8 302.974
    0 12 8 304.42
    0 12 8 307.283
    0 12 8 329.409
    0 12 -8 327.093
    -1 -12 -8 66.7975
    1 -12 8 63.9453
    1 -12 8 81.1647
    1 -12 8 74.6577
    -1 12 -8 73.619
    1 12 8 69.8438
    1 12 8 75.9481
    1 12 8 74.8142
    2 -12 8 22.2239
    2 -12 8 27.0173
    -2 -12 -8 30.9892
    2 -12 8 33.7807
    -2 12 -8 34.6462
    2 12 8 33.5496
    2 12 8 22.4762
    -8 -13 8 -9.9109
    8 -13 -8 1.57487
    -8 13 8 1.33361
    -8 13 8 0.38418
    8 13 -8 3.66995
    -7 -13 8 107.742
    7 -13 -8 113.494
    7 13 -8 100.507
    -7 13 8 117.227
    -7 13 8 142.91
    -6 -13 8 6.8042
    6 -13 -8 8.49422
    -6 13 8 10.8685
    -6 13 8 1.34052
    6 13 -8 3.35765
    -5 -13 8 67.8133
    -5 -13 8 54.8187
    -5 13 8 59.5674
    5 13 -8 67.5617
    -5 13 8 79.177
    -4 -13 8 133.013
    -4 -13 8 106.602
    -4 13 8 101.197
    4 13 -8 92.523
    -4 13 8 117.758
    -3 -13 8 12.5937
    -3 -13 8 5.26447
    3 13 -8 11.2675
    -3 13 8 14.3073
    -3 13 8 10.2967
    -2 -13 8 185.408
    -2 -13 8 190.118
    2 13 -8 198.896
    -2 13 8 175.768
    -1 -13 8 40.5896
    -1 -13 8 48.7393
    -1 13 8 48.3059
    1 13 -8 38.534
    -1 13 8 66.8644
    0 -13 8 -2.1977
    0 -13 8 -0.4728
    0 13 -8 1.56163
    0 13 8 2.71152
    0 13 8 4.60529
    0 13 8 -5.8144
    1 -13 8 37.8296
    1 -13 8 39.7366
    -1 -13 -8 28.7705
    1 13 8 29.3572
    1 13 8 34.3943
    -1 13 -8 35.3318
    1 13 8 28.5067
    2 -13 8 158.988
    2 -13 8 143.553
    -2 -13 -8 160.662
    2 13 8 180.406
    -7 -14 8 8.14857
    7 -14 -8 15.6084
    7 14 -8 4.48345
    -7 14 8 32.1571
    -6 -14 8 2.02886
    -6 -14 8 8.39899
    6 -14 -8 17.9734
    -6 14 8 7.50935
    6 14 -8 15.9711
    -6 14 8 7.07092
    -5 -14 8 12.3196
    -5 -14 8 -2.6513
    -5 14 8 -7.1135
    5 14 -8 -3.1667
    -5 14 8 -1.1016
    -4 -14 8 286.14
    -4 -14 8 309.505
    -4 14 8 306.013
    -4 14 8 334.527
    4 14 -8 265.991
    -3 -14 8 268.137
    -3 -14 8 245.677
    -3 14 8 257.194
    -3 14 8 262.169
    3 14 -8 238.586
    -2 -14 8 202.037
    -2 -14 8 194.208
    2 14 -8 205.042
    -2 14 8 193.282
    -1 -14 8 19.3329
    -1 -14 8 26.4426
    -1 -14 8 26.9189
    -1 14 8 28.3956
    1 14 -8 23.9197
    -1 14 8 35.8408
    0 -14 8 -7.8212
    0 -14 8 1.06998
    0 14 8 7.58917
    0 14 8 2.28961
    0 14 -8 -0.2607
    0 14 8 -10.402
    1 -14 8 20.3387
    1 -14 8 14.7125
    -1 14 -8 6.08822
    1 14 8 15.013
    1 14 8 10.6709
    1 14 8 8.08189
    7 -15 -8 8.0142
    7 15 -8 -12.726
    -7 15 8 10.0056
    -6 -15 8 -3.6736
    6 -15 -8 8.90612
    6 15 -8 -0.8609
    -6 15 8 -0.6136
    -5 -15 8 55.3715
    -5 -15 8 36.9308
    -5 15 8 34.982
    5 15 -8 44.6819
    -4 -15 8 43.3266
    -4 -15 8 29.2945
    4 15 -8 26.6053
    -4 15 8 44.473
    -3 -15 8 -1.0149
    -3 -15 8 5.99924
    -3 15 8 -1.4212
    3 15 -8 -8.265
    -3 15 8 -2.4178
    -2 -15 8 -0.1317
    -2 -15 8 4.08808
    -2 15 8 5.94941
    -2 15 8 -5.8651
    2 15 -8 10.705
    -1 -15 8 26.6237
    -1 -15 8 22.3758
    -1 15 8 28.5226
    1 15 -8 33.7029
    -1 15 8 23.625
    -1 15 8 34.4157
    0 -15 8 27.4621
    0 15 8 19.7082
    0 15 -8 19.3448
    0 15 8 30.7722
    0 15 8 35.662
    -5 -16 8 27.9576
    -5 16 8 28.1116
    5 16 -8 25.3545
    -4 -16 8 187.57
    -4 16 8 234.639
    4 16 -8 174.051
    -3 -16 8 52.9996
    -3 -16 8 45.8276
    -3 16 8 58.0488
    3 16 -8 53.7516
    -3 16 8 65.955
    -2 -16 8 234.268
    -2 -16 8 262.888
    -2 16 8 255.496
    2 16 -8 282.742
    -2 16 8 286.463
    -2 16 8 269.021
    -1 -16 8 -0.566
    -1 -16 8 -6.1222
    -1 16 8 8.77636
    1 16 -8 4.11527
    -1 16 8 0.82213
    -1 16 8 1.9145
    11 0 -9 -5.4643
    -11 0 9 -0.4824
    -10 0 9 1.21679
    -9 0 9 0.79972
    -8 0 9 -0.4026
    -7 0 9 -1.6152
    -6 0 9 0.42606
    -5 0 9 3.32652
    -5 0 9 -2.5038
    4 0 -9 -0.007
    -4 0 9 1.41465
    -4 0 9 -4.1818
    -3 0 9 2.12368
    3 0 -9 -1.0755
    -3 0 9 3.40993
    -3 0 9 1.61684
    -2 0 9 -0.7169
    -2 0 9 1.65661
    -2 0 9 6.01222
    -1 0 9 0.98424
    -1 0 9 -1.9396
    1 0 -9 -2.3229
    0 0 9 5.28533
    0 0 -9 3.24209
    0 0 9 1.77321
    1 0 9 -3.6288
    -1 0 -9 1.68781
    1 0 9 -2.2655
    2 0 9 0.64696
    -2 0 -9 -1.1023
    2 0 9 -1.4564
    2 0 9 2.84492
    3 0 9 -0.2543
    3 0 9 5.08075
    -3 0 -9 -11.172
    4 0 9 -3.3345
    -11 -1 9 24.7237
    11 -1 -9 25.4987
    -11 1 9 20.4186
    10 -1 -9 -1.4051
    -10 -1 9 -1.3789
    -10 1 9 -5.4129
    -9 -1 9 1.86981
    -9 1 9 0.1655
    -8 -1 9 0.4745
    -8 1 9 4.50791
    -7 -1 9 8.78013
    -7 1 9 7.35168
    -6 -1 9 601.945
    -6 1 9 571.423
    -5 -1 9 33.8198
    -5 -1 9 45.8257
    -5 1 9 36.5415
    -4 -1 9 757.932
    -4 -1 9 771.218
    4 -1 -9 762.958
    -4 1 9 739.514
    4 1 -9 830.1
    -4 1 9 846.809
    -3 -1 9 92.6542
    -3 -1 9 110.408
    3 -1 -9 95.0842
    -3 -1 9 101.379
    -3 1 9 106.647
    -3 1 9 115.386
    3 1 -9 99.4065
    -3 1 9 89.1547
    -2 -1 9 53.0553
    -2 -1 9 62.057
    -2 -1 9 52.3117
    -2 1 9 59.9398
    -2 1 9 71.1944
    -2 1 9 53.575
    2 1 -9 53.4805
    -1 -1 9 -4.837
    1 -1 -9 1.70871
    -1 -1 9 2.10469
    1 1 -9 4.29054
    -1 1 9 -2.7639
    -1 1 9 -4.2976
    0 -1 9 36.5146
    0 -1 -9 39.567
    0 -1 9 31.4669
    0 1 -9 31.7044
    0 1 9 46.0515
    0 1 9 30.3357
    -1 -1 -9 -0.4044
    1 -1 9 6.91756
    1 -1 9 3.42923
    -1 1 -9 3.62513
    1 1 9 4.64733
    1 1 9 8.36024
    2 -1 9 39.9314
    2 -1 9 40.6911
    -2 -1 -9 40.0437
    2 -1 9 35.7954
    -2 1 -9 32.3939
    2 1 9 31.6894
    2 1 9 39.5531
    2 1 9 30.9598
    3 -1 9 79.2556
    -3 -1 -9 76.7205
    3 -1 9 93.3818
    3 -1 9 72.1407
    -3 1 -9 104.484
    3 1 9 68.6122
    3 1 9 72.019
    11 -2 -9 31.6031
    -11 -2 9 39.0669
    -11 2 9 29.5172
    -10 -2 9 -7.5949
    10 -2 -9 2.40929
    -10 2 9 8.27548
    -9 -2 9 278.017
    -9 2 9 285.421
    -8 -2 9 173.256
    -8 2 9 183.963
    -7 -2 9 -0.9954
    -7 2 9 -0.0027
    -6 -2 9 46.7588
    -6 -2 9 61.5199
    -6 2 9 52.6411
    -5 -2 9 5.46999
    -5 -2 9 0.05733
    -5 2 9 3.91944
    -4 -2 9 73.2545
    -4 -2 9 61.2252
    -4 2 9 74.2522
    4 2 -9 65.7276
    -4 2 9 62.083
    3 -2 -9 85.2154
    -3 -2 9 72.0386
    -3 -2 9 76.7816
    -3 -2 9 77.3642
    -3 2 9 90.68
    -3 2 9 77.7984
    -3 2 9 87.9349
    3 2 -9 79.6565
    -2 -2 9 1.62882
    -2 -2 9 2.96406
    -2 -2 9 -0.7259
    -2 2 9 1.75998
    -2 2 9 -0.1471
    2 2 -9 -1.2739
    -2 2 9 1.14483
    1 -2 -9 51.0145
    -1 -2 9 44.1574
    -1 -2 9 55.0109
    -1 2 9 50.1198
    1 2 -9 43.6792
    -1 2 9 45.2875
    0 -2 9 211.86
    0 -2 -9 203.599
    0 -2 9 197.246
    0 2 9 211.606
    0 2 9 216.903
    0 2 -9 218.652
    1 -2 9 16.4841
    1 -2 9 24.17
    -1 -2 -9 22.3821
    1 2 9 21.9648
    -1 2 -9 12.6797
    1 2 9 24.1966
    2 -2 9 1.02009
    2 -2 9 11.2504
    -2 -2 -9 3.83573
    2 2 9 16.2168
    2 2 9 15.5718
    -2 2 -9 16.4918
    -3 -2 -9 7.57243
    3 -2 9 15.9085
    3 -2 9 13.3541
    3 -2 9 4.52499
    3 2 9 3.22261
    3 2 9 6.69138
    -3 2 -9 13.2696
    11 -3 -9 4.6523
    -11 -3 9 11.1175
    10 -3 -9 -1.0865
    -10 -3 9 8.96352
    -10 3 9 6.05894
    9 -3 -9 8.36565
    -9 -3 9 7.68702
    -9 3 9 7.92694
    -8 -3 9 36.3553
    -8 3 9 30.8182
    -7 -3 9 254.409
    -7 3 9 220.03
    -6 -3 9 3.16432
    -6 -3 9 1.72868
    -6 3 9 -3.325
    -5 -3 9 1176.21
    -5 -3 9 1137.39
    -5 3 9 1346.79
    -4 -3 9 1.7311
    -4 -3 9 -1.6029
    -4 3 9 -3.2039
    4 3 -9 1.40307
    -4 3 9 3.87572
    -4 3 9 1.67131
    -3 -3 9 40.8092
    -3 -3 9 26.1757
    3 -3 -9 34.6667
    -3 -3 9 45.5307
    -3 3 9 38.4627
    -3 3 9 31.2057
    -3 3 9 33.6093
    3 3 -9 40.4688
    -2 -3 9 167.39
    -2 -3 9 176.55
    -2 -3 9 172.911
    -2 3 9 160.669
    -2 3 9 173.817
    2 3 -9 180.354
    -2 3 9 171.241
    1 -3 -9 88.1899
    -1 -3 9 78.6773
    -1 -3 9 91.3051
    1 3 -9 88.0232
    -1 3 9 91.6885
    -1 3 9 80.0236
    0 -3 9 62.9187
    0 -3 9 69.8018
    0 -3 -9 70.3613
    0 3 -9 67.285
    0 3 9 74.8205
    0 3 9 64.0289
    1 -3 9 223.387
    -1 -3 -9 212.954
    1 -3 9 222.027
    1 -3 9 221.063
    -1 3 -9 229.314
    1 3 9 220.95
    1 3 9 222.517
    2 -3 9 1.41078
    -2 -3 -9 -1.8559
    2 -3 9 1.58838
    2 -3 9 9.59003
    2 3 9 9.86328
    -2 3 -9 2.77734
    2 3 9 6.39751
    2 3 9 7.08504
    3 -3 9 23.4106
    3 -3 9 7.73077
    -3 -3 -9 13.4953
    3 -3 9 20.3554
    -3 3 -9 17.9031
    3 3 9 20.5334
    3 3 9 15.3859
    10 -4 -9 203.464
    -10 -4 9 209.193
    -10 4 9 188.878
    9 -4 -9 47.4441
    -9 -4 9 52.096
    -9 4 9 50.0244
    -8 -4 9 532.563
    -8 4 9 519.221
    -7 -4 9 192.437
    -7 -4 9 166.603
    -7 4 9 194.027
    -6 -4 9 -1.8049
    -6 -4 9 0.37793
    -6 4 9 1.56988
    -5 -4 9 17.8684
    -5 -4 9 14.0502
    5 4 -9 18.4349
    -5 4 9 17.0291
    -4 -4 9 6.52809
    -4 -4 9 -2.477
    -4 4 9 2.85352
    4 4 -9 1.51842
    -3 -4 9 27.9315
    3 -4 -9 14.3502
    -3 -4 9 23.9301
    -3 -4 9 16.9848
    3 4 -9 19.0205
    -3 4 9 14.2307
    -3 4 9 15.8176
    -3 4 9 14.7665
    -2 -4 9 11.3104
    -2 -4 9 8.85406
    -2 -4 9 12.8523
    2 -4 -9 12.9905
    -2 4 9 12.3418
    -2 4 9 13.8941
    -2 4 9 13.7935
    2 4 -9 12.5365
    -1 -4 9 76.4872
    -1 -4 9 81.9304
    1 -4 -9 94.6214
    -1 4 9 82.5059
    -1 4 9 97.8277
    1 4 -9 85.8032
    0 -4 9 18.2442
    0 -4 -9 17.9765
    0 -4 9 21.5419
    0 4 9 20.9501
    0 4 9 16.5365
    0 4 -9 12.7583
    1 -4 9 63.6008
    1 -4 9 58.0057
    1 -4 9 54.3628
    -1 -4 -9 53.4017
    -1 4 -9 43.2664
    1 4 9 54.9069
    1 4 9 71.1042
    1 4 9 50.3835
    2 -4 9 35.4446
    2 -4 9 26.6759
    -2 -4 -9 28.4277
    2 -4 9 29.1057
    2 4 9 28.1
    2 4 9 30.528
    2 4 9 35.7927
    -2 4 -9 33.4523
    3 -4 9 74.0933
    -3 -4 -9 53.8113
    3 -4 9 58.2896
    3 -4 9 67.7835
    3 4 9 50.9211
    -3 4 -9 55.5707
    3 4 9 48.9818
    10 -5 -9 35.7687
    -10 -5 9 38.48
    -10 5 9 29.2716
    9 -5 -9 44.4549
    -9 -5 9 48.0557
    -9 5 9 45.2716
    -8 -5 9 123.787
    -8 -5 9 124.169
    -8 5 9 113.287
    -7 -5 9 32.2263
    -7 -5 9 27.031
    -7 5 9 30.1082
    -6 -5 9 57.7641
    -6 -5 9 71.0676
    6 5 -9 60.1449
    -6 5 9 62.2278
    -5 -5 9 37.0802
    -5 -5 9 32.0278
    -5 5 9 39.2786
    5 5 -9 39.7949
    5 5 -9 31.9459
    -4 -5 9 20.3153
    -4 -5 9 24.2406
    -4 5 9 22.1809
    4 5 -9 17.9331
    -4 5 9 19.677
    -3 -5 9 229.599
    3 -5 -9 224.404
    -3 -5 9 208.142
    -3 -5 9 239.46
    -3 5 9 222.556
    3 5 -9 232.669
    -3 5 9 245.119
    -3 5 9 227.42
    -2 -5 9 0.36931
    -2 -5 9 1.86193
    2 -5 -9 2.36446
    2 5 -9 5.74791
    -2 5 9 1.33796
    -2 5 9 0.95204
    -2 5 9 4.03996
    -1 -5 9 116.669
    -1 -5 9 107.57
    1 -5 -9 111.662
    1 5 -9 111.942
    -1 5 9 104.825
    -1 5 9 102.868
    0 -5 9 21.6765
    0 -5 -9 26.7382
    0 -5 9 22.5201
    0 5 9 23.6014
    0 5 9 26.9727
    0 5 -9 26.9995
    -1 -5 -9 170.798
    1 -5 9 167.67
    1 -5 9 179.048
    1 -5 9 162.722
    -1 5 -9 159.94
    1 5 9 192.789
    1 5 9 178.513
    1 5 9 188.116
    2 -5 9 105.978
    -2 -5 -9 111.195
    2 -5 9 115.909
    2 -5 9 110.721
    2 5 9 105.415
    2 5 9 122.367
    2 5 9 109.763
    -2 5 -9 133.333
    3 -5 9 5.54099
    3 -5 9 16.0964
    -3 -5 -9 2.65267
    -3 5 -9 4.17197
    3 5 9 0.14974
    -10 -6 9 123.02
    10 -6 -9 122.03
    -10 6 9 96.5159
    -9 -6 9 383.154
    9 -6 -9 379.491
    -9 -6 9 392.404
    -9 6 9 367.623
    -8 -6 9 35.9848
    8 -6 -9 26.5705
    -8 -6 9 22.8485
    -8 6 9 28.5284
    8 6 -9 27.8081
    -7 -6 9 215.98
    -7 -6 9 191.377
    7 6 -9 191.915
    -7 6 9 189.007
    7 6 -9 176.557
    -6 -6 9 26.1368
    -6 -6 9 29.9808
    -6 6 9 27.0069
    6 6 -9 33.8913
    6 6 -9 30.3577
    -5 -6 9 27.7286
    -5 -6 9 41.4815
    5 6 -9 33.1703
    -5 6 9 34.3613
    5 6 -9 36.4975
    -4 -6 9 3.64924
    -4 -6 9 2.98661
    -4 6 9 2.24217
    4 6 -9 4.59588
    -4 6 9 -1.4571
    -3 -6 9 498.997
    -3 -6 9 502.14
    -3 -6 9 556.753
    -3 6 9 531.937
    -3 6 9 532.048
    3 6 -9 531.715
    -3 6 9 514.89
    2 -6 -9 4.15619
    -2 -6 9 5.84698
    -2 -6 9 1.44235
    -2 6 9 3.29787
    -2 6 9 6.99893
    -2 6 9 1.14808
    2 6 -9 6.60631
    1 -6 -9 7.68841
    -1 -6 9 9.20943
    -1 -6 9 11.8453
    -1 6 9 5.74571
    1 6 -9 13.9888
    -1 6 9 8.84042
    0 -6 9 72.1019
    0 -6 9 62.8255
    0 -6 -9 70.0531
    0 6 -9 76.4967
    0 6 9 72.7503
    0 6 9 54.349
    1 -6 9 278.77
    1 -6 9 278.326
    1 -6 9 262.005
    -1 -6 -9 273.99
    1 6 9 266.787
    -1 6 -9 276.429
    1 6 9 282.544
    1 6 9 257.766
    2 -6 9 138.117
    2 -6 9 129.104
    2 -6 9 132.994
    -2 -6 -9 144.976
    2 6 9 132.791
    2 6 9 143.45
    -2 6 -9 113.174
    2 6 9 129.624
    -3 -6 -9 24.5262
    3 -6 9 16.0911
    3 -6 9 13.9879
    3 -6 9 29.3091
    3 6 9 13.936
    -3 6 -9 15.8997
    3 6 9 14.8586
    -10 -7 9 13.4323
    -10 -7 9 6.84506
    -9 -7 9 5.59968
    -9 -7 9 1.40816
    9 -7 -9 4.49357
    -9 7 9 6.15498
    8 -7 -9 31.3514
    -8 -7 9 38.0535
    -8 -7 9 29.2552
    8 7 -9 37.8689
    -8 7 9 42.9221
    -7 -7 9 20.8195
    -7 -7 9 16.3399
    -7 7 9 11.5478
    7 7 -9 14.8037
    -6 -7 9 193.138
    -6 -7 9 192.146
    6 7 -9 185.372
    6 7 -9 175.693
    -6 7 9 198.491
    -5 -7 9 21.7487
    -5 -7 9 15.5918
    -5 7 9 22.0429
    5 7 -9 9.71917
    5 7 -9 17.5209
    -5 7 9 17.2745
    -4 -7 9 1.52361
    -4 -7 9 2.6811
    -4 7 9 -0.5647
    -4 7 9 2.28152
    4 7 -9 6.96675
    -3 -7 9 19.0777
    -3 -7 9 12.6862
    -3 7 9 19.4745
    -3 7 9 13.7251
    -3 7 9 19.9994
    3 7 -9 13.9877
    -2 -7 9 33.4456
    -2 -7 9 28.3682
    2 -7 -9 30.1039
    -2 7 9 33.6385
    -2 7 9 39.2585
    2 7 -9 46.3849
    -1 -7 9 91.319
    1 -7 -9 97.7023
    -1 -7 9 88.8833
    -1 7 9 107.618
    -1 7 9 105.98
    1 7 -9 100.422
    0 -7 9 10.2367
    0 -7 -9 10.7224
    0 -7 9 18.6489
    0 7 9 2.3922
    0 7 -9 10.1993
    0 7 9 3.54667
    1 -7 9 9.40241
    -1 -7 -9 21.7702
    1 -7 9 14.7842
    1 -7 9 18.2958
    1 7 9 18.4802
    1 7 9 27.603
    -1 7 -9 19.7656
    1 7 9 16.3138
    -2 -7 -9 44.8577
    2 -7 9 35.1826
    2 -7 9 55.1504
    2 -7 9 43.575
    2 7 9 44.8469
    -2 7 -9 48.4154
    2 7 9 43.4028
    3 -7 9 90.1719
    3 -7 9 120.299
    -3 -7 -9 108.369
    3 -7 9 114.411
    3 7 9 110.603
    3 7 9 108.705
    -3 7 -9 106.292
    -10 -8 9 57.0983
    10 -8 -9 47.2372
    -10 -8 9 59.3685
    -10 8 9 63.6453
    -9 -8 9 2.25187
    -9 -8 9 -0.6942
    9 -8 -9 -1.6151
    9 8 -9 1.67544
    -9 8 9 3.54258
    8 -8 -9 144.001
    -8 -8 9 122.548
    -8 -8 9 120.346
    8 8 -9 113.577
    -8 8 9 126.3
    -7 -8 9 207.842
    -7 -8 9 214.776
    7 8 -9 217.499
    -7 8 9 172.849
    -6 -8 9 35.809
    -6 -8 9 32.7625
    -6 8 9 35.1075
    -5 -8 9 22.0524
    -5 -8 9 21.1555
    5 8 -9 15.9847
    -5 8 9 18.7964
    5 8 -9 22.5784
    -5 8 9 17.3189
    -5 8 9 23.0305
    -4 -8 9 328.106
    -4 -8 9 358.908
    -4 8 9 331.382
    -4 8 9 339.736
    -4 8 9 348.301
    4 8 -9 313.847
    -3 -8 9 2.25792
    -3 -8 9 -2.4786
    3 8 -9 -1.0394
    -3 8 9 -3.6182
    -3 8 9 -4.9373
    -3 8 9 -1.6582
    2 -8 -9 112.96
    -2 -8 9 120.839
    -2 -8 9 110.386
    -2 8 9 107.649
    -2 8 9 129.108
    2 8 -9 106.707
    -1 -8 9 27.5632
    -1 -8 9 33.1162
    1 -8 -9 37.1199
    -1 8 9 43.4488
    -1 8 9 36.8641
    1 8 -9 57.8666
    0 -8 -9 296.432
    0 -8 9 294.516
    0 -8 9 297.572
    0 8 -9 269.505
    0 8 9 292.065
    0 8 9 284.622
    1 -8 9 78.5071
    1 -8 9 73.9432
    1 -8 9 72.5378
    -1 -8 -9 80.4163
    -1 8 -9 79.9296
    1 8 9 63.1833
    1 8 9 68.7006
    1 8 9 91.6199
    2 -8 9 105.267
    2 -8 9 96.4721
    2 -8 9 108.763
    -2 -8 -9 101.895
    -2 8 -9 114.482
    2 8 9 104.537
    2 8 9 100.252
    -9 -9 9 9.46574
    -9 -9 9 11.0726
    9 -9 -9 8.32212
    -9 9 9 6.04787
    9 9 -9 11.5626
    -8 -9 9 -1.75
    8 -9 -9 2.80456
    -8 -9 9 0.72081
    8 9 -9 -0.1635
    -8 9 9 2.78746
    -7 -9 9 -0.628
    -7 -9 9 1.44434
    7 9 -9 -4.0581
    -7 9 9 -2.9561
    -6 -9 9 51.5611
    -6 -9 9 45.6636
    -6 9 9 37.3814
    6 9 -9 43.8473
    -6 9 9 35.7921
    -5 -9 9 -0.4635
    -5 -9 9 9.10748
    5 9 -9 6.94287
    -5 9 9 0.92552
    -5 9 9 -3.3322
    -4 -9 9 0.55165
    -4 -9 9 5.04192
    4 9 -9 8.68594
    -4 9 9 0.10581
    -3 -9 9 33.9383
    -3 -9 9 32.8857
    -3 9 9 34.3376
    3 9 -9 37.1899
    -3 9 9 33.6377
    -3 9 9 32.604
    -2 -9 9 61.2059
    -2 -9 9 58.8924
    -2 9 9 54.4126
    2 9 -9 60.5973
    -2 9 9 57.9701
    1 -9 -9 10.8553
    -1 -9 9 15.5194
    -1 -9 9 9.6994
    -1 9 9 13.3746
    1 9 -9 4.85978
    -1 9 9 6.77522
    0 -9 -9 259.187
    0 -9 9 265.181
    0 -9 9 255.381
    0 9 -9 273.108
    0 9 9 255.443
    0 9 9 275.519
    1 -9 9 57.5291
    1 -9 9 46.8667
    -1 -9 -9 45.8309
    1 -9 9 47.4163
    1 9 9 38.9295
    1 9 9 63.8492
    1 9 9 44.6776
    -1 9 -9 50.4499
    2 -9 9 38.9617
    2 -9 9 51.3087
    -2 -9 -9 41.2166
    2 -9 9 48.6222
    2 9 9 35.2677
    -2 9 -9 50.6006
    9 -10 -9 103.495
    -9 -10 9 92.1088
    -9 -10 9 121.198
    -9 10 9 86.2993
    9 10 -9 72.3893
    8 -10 -9 113.737
    -8 -10 9 107.438
    -8 -10 9 101.603
    8 10 -9 98.6005
    -8 10 9 136.664
    7 -10 -9 7.8398
    -7 -10 9 9.76702
    -7 -10 9 20.6446
    -7 10 9 19.6399
    7 10 -9 8.57956
    -6 -10 9 44.5169
    -6 -10 9 43.855
    -6 10 9 47.9215
    -6 10 9 48.2195
    6 10 -9 49.7946
    -5 -10 9 110.97
    -5 -10 9 121.089
    5 10 -9 131.577
    -5 10 9 127.476
    -5 10 9 128.097
    -4 -10 9 87.8716
    -4 -10 9 66.8069
    4 10 -9 80.3761
    -4 10 9 67.7419
    -4 10 9 62.356
    -3 -10 9 79.2316
    -3 -10 9 71.3135
    3 10 -9 84.8232
    -3 10 9 76.6952
    -2 -10 9 171.468
    -2 -10 9 165.578
    -2 10 9 195.405
    2 10 -9 196.391
    -2 10 9 171.476
    1 -10 -9 4.74592
    -1 -10 9 5.77509
    -1 -10 9 5.74342
    -1 10 9 7.20251
    1 10 -9 0.4874
    -1 10 9 12.673
    0 -10 -9 12.0527
    0 -10 9 -3.1175
    0 -10 9 3.69896
    0 -10 9 0.38463
    0 10 9 8.62389
    0 10 -9 8.283
    0 10 9 3.61487
    1 -10 9 334.537
    -1 -10 -9 310.307
    1 -10 9 345.485
    1 -10 9 376.318
    1 10 9 332.49
    -1 10 -9 349.825
    1 10 9 364.773
    1 10 9 326.594
    -2 -10 -9 218.125
    2 -10 9 189.357
    2 -10 9 222.538
    2 -10 9 237.637
    -2 10 -9 241.404
    2 10 9 209.143
    2 10 9 197.398
    -8 -11 9 -3.124
    -8 -11 9 8.2949
    8 -11 -9 -1.4688
    -8 11 9 9.86328
    8 11 -9 4.87463
    7 -11 -9 72.7682
    -7 -11 9 73.1892
    -7 -11 9 56.628
    -7 11 9 70.6157
    7 11 -9 68.7046
    -6 -11 9 5.52211
    -6 -11 9 3.65308
    -6 11 9 11.9207
    -6 11 9 6.68231
    6 11 -9 -3.2352
    -5 -11 9 70.9902
    -5 -11 9 73.9889
    -5 11 9 84.9321
    -5 11 9 76.4613
    5 11 -9 74.1025
    -4 -11 9 114.06
    -4 -11 9 100.763
    -4 11 9 93.0023
    4 11 -9 115.976
    -4 11 9 128.703
    -3 -11 9 98.0235
    -3 -11 9 107.946
    3 11 -9 98.4212
    -3 11 9 115.46
    -2 -11 9 3.76465
    -2 -11 9 6.82092
    -2 11 9 7.77626
    -2 11 9 2.288
    2 11 -9 6.40178
    -1 -11 9 46.1267
    -1 -11 9 43.5767
    -1 11 9 38.8137
    -1 11 9 38.0302
    1 11 -9 52.4628
    0 -11 -9 -1.7951
    0 -11 9 2.13582
    0 -11 9 -4.6506
    0 -11 9 6.09864
    0 11 -9 0.74145
    0 11 9 -2.6617
    0 11 9 -0.0599
    0 11 9 2.87229
    1 -11 9 2.99018
    -1 -11 -9 11.7667
    1 -11 9 7.08497
    1 -11 9 8.03267
    1 11 9 0.1276
    -1 11 -9 9.58262
    1 11 9 2.24773
    1 11 9 8.46411
    8 -12 -9 -0.5976
    -8 -12 9 -5.2819
    8 12 -9 0.79018
    -8 12 9 4.9891
    -7 -12 9 339.562
    -7 -12 9 366.219
    7 -12 -9 339.955
    -7 12 9 360.32
    7 12 -9 347.85
    -6 -12 9 74.264
    -6 -12 9 68.368
    6 12 -9 57.4642
    -6 12 9 63.9386
    -6 12 9 78.8408
    -5 -12 9 36.2883
    -5 -12 9 30.3085
    -5 12 9 37.0141
    5 12 -9 43.624
    -5 12 9 35.8493
    -4 -12 9 6.81447
    -4 -12 9 11.7857
    4 12 -9 14.1985
    -4 12 9 17.2547
    -4 12 9 6.58673
    -3 -12 9 14.9215
    -3 -12 9 11.1999
    -3 12 9 12.8609
    3 12 -9 4.35942
    -2 -12 9 114.832
    -2 -12 9 142.322
    -2 12 9 126.822
    -2 12 9 127.92
    2 12 -9 117.636
    -1 -12 9 205.298
    -1 -12 9 203.711
    -1 12 9 198.041
    -1 12 9 208.731
    1 12 -9 198.215
    0 -12 9 103.019
    0 -12 -9 114.097
    0 -12 9 120.15
    0 -12 9 113.255
    0 12 9 127.682
    0 12 9 117.014
    0 12 -9 101.346
    0 12 9 112.267
    -1 -12 -9 12.6969
    1 -12 9 22.7026
    1 -12 9 11.6436
    1 -12 9 21.1343
    1 12 9 18.2182
    -1 12 -9 24.7566
    1 12 9 16.6361
    -7 -13 9 38.449
    7 13 -9 47.2057
    -6 -13 9 306.727
    -6 -13 9 343.23
    6 13 -9 345.902
    -6 13 9 348.27
    -6 13 9 358.304
    -5 -13 9 33.0583
    -5 -13 9 41.6953
    -5 13 9 41.4201
    -5 13 9 35.6054
    5 13 -9 38.9557
    -4 -13 9 1.62977
    -4 -13 9 0.74244
    -4 13 9 -0.4687
    4 13 -9 -0.93
    -4 13 9 1.7816
    -3 -13 9 213.28
    -3 -13 9 190.116
    3 13 -9 201.922
    -3 13 9 229.233
    -2 -13 9 65.3793
    -2 -13 9 74.5166
    -2 13 9 77.9324
    -2 13 9 76.2763
    2 13 -9 78.4171
    -1 -13 9 38.0751
    -1 -13 9 27.765
    -1 -13 9 41.2427
    -1 13 9 40.3393
    1 13 -9 36.1123
    -1 13 9 36.1859
    0 -13 9 27.7851
    0 -13 9 20.0736
    0 -13 9 23.2046
    0 13 9 37.5338
    0 13 9 22.5863
    0 13 9 20.5899
    0 13 -9 16.7598
    -6 -14 9 -2.02
    -6 -14 9 -0.511
    -6 14 9 -2.553
    -6 14 9 -1.9027
    6 14 -9 -3.9086
    -5 -14 9 96.9259
    -5 -14 9 100.231
    -5 14 9 108.973
    -5 14 9 83.6569
    5 14 -9 89.7622
    -4 -14 9 25.7874
    -4 -14 9 27.63
    -4 14 9 32.6599
    -4 14 9 20.8806
    4 14 -9 25.5219
    -3 -14 9 8.88875
    -3 -14 9 22.695
    -3 14 9 15.4309
    3 14 -9 14.2781
    -3 14 9 14.8702
    -2 -14 9 37.3759
    -2 -14 9 46.7972
    -2 14 9 34.7972
    -2 14 9 41.7505
    2 14 -9 36.551
    -1 -14 9 85.4683
    -1 14 9 59.9741
    -1 14 9 59.384
    -1 14 9 51.9484
    1 14 -9 66.7583
    -5 -15 9 113.203
    -5 -15 9 120.52
    -5 15 9 94.8711
    5 15 -9 107.542
    -5 15 9 102.81
    -4 -15 9 358.993
    -4 -15 9 350.168
    4 15 -9 377.684
    -4 15 9 383.185
    -4 15 9 338.399
    -3 -15 9 1.05251
    -3 -15 9 -5.6137
    -3 15 9 -3.8745
    3 15 -9 7.32636
    -3 15 9 -6.7164
    -2 -15 9 23.865
    -2 -15 9 30.9789
    -2 15 9 29.7722
    -2 15 9 39.4294
    2 15 -9 24.5823
    -10 0 10 878.314
    -9 0 10 27.0189
    -8 0 10 4.85301
    -7 0 10 10.327
    -6 0 10 239.345
    -6 0 10 225.557
    -5 0 10 16.7474
    -5 0 10 12.4688
    4 0 -10 116.396
    -4 0 10 145.043
    -4 0 10 118.365
    -4 0 10 114.602
    -3 0 10 73.496
    -3 0 10 72.0867
    -3 0 10 79.1649
    3 0 -10 77.0378
    -2 0 10 -0.327
    -2 0 10 0.76588
    -2 0 10 -2.4094
    2 0 -10 1.06756
    1 0 -10 4.67964
    -1 0 10 3.77826
    -1 0 10 -2.2586
    0 0 10 658.499
    0 0 -10 667.188
    0 0 10 664.694
    1 0 10 52.7774
    1 0 10 50.2779
    -1 0 -10 41.363
    1 0 10 72.7613
    2 0 10 7.28022
    -2 0 -10 12.188
    2 0 10 18.5398
    2 0 10 17.2952
    -10 -1 10 -5.3297
    -10 1 10 0.50184
    -9 -1 10 239.257
    -9 1 10 228.709
    -8 -1 10 85.4318
    -8 1 10 100.237
    -7 -1 10 49.9704
    -7 1 10 67.3153
    -6 -1 10 15.3778
    -6 -1 10 9.27096
    -6 1 10 14.7715
    -5 -1 10 414.85
    -5 -1 10 377.968
    -5 1 10 425.178
    -5 1 10 433.174
    -4 -1 10 45.4215
    -4 -1 10 61.014
    4 -1 -10 49.628
    -4 -1 10 51.174
    4 1 -10 57.991
    -4 1 10 51.1219
    -4 1 10 59.1181
    -3 -1 10 242.073
    -3 -1 10 224.12
    3 -1 -10 241.448
    -3 -1 10 200.001
    -3 1 10 228.908
    -3 1 10 224.006
    -3 1 10 247.945
    3 1 -10 227.226
    2 -1 -10 132.523
    -2 -1 10 144.389
    -2 -1 10 149.033
    -2 1 10 143.484
    2 1 -10 128.55
    -2 1 10 128.776
    -2 1 10 141.095
    -1 -1 10 72.7629
    -1 -1 10 56.8961
    1 -1 -10 54.7879
    -1 1 10 59.4185
    1 1 -10 57.8451
    -1 1 10 50.2168
    0 -1 10 1.65387
    0 -1 -10 13.7192
    0 -1 10 11.6112
    0 1 10 11.0646
    0 1 -10 9.50196
    0 1 10 7.55535
    -1 -1 -10 222.42
    1 -1 10 236.421
    1 -1 10 243.395
    1 -1 10 244.508
    1 1 10 240.134
    1 1 10 232.469
    1 1 10 227.896
    -1 1 -10 245.051
    -2 -1 -10 0.5416
    2 -1 10 -10.415
    2 -1 10 -8.1818
    2 -1 10 -9.3156
    2 1 10 -1.3745
    2 1 10 3.30781
    2 1 10 -1.5586
    -2 1 -10 -5.7089
    -10 -2 10 11.2649
    -10 2 10 1.27031
    -9 -2 10 316.034
    -9 2 10 306.698
    -8 -2 10 70.0572
    -8 2 10 71.3586
    -7 -2 10 26.2188
    -7 -2 10 27.5219
    -7 2 10 28.6099
    -6 -2 10 157.633
    -6 -2 10 152.705
    -6 2 10 169.221
    -5 -2 10 24.9436
    -5 -2 10 21.6026
    -5 2 10 25.9908
    -5 2 10 31.3432
    -4 -2 10 157.173
    -4 -2 10 158.676
    -4 2 10 156.873
    -4 2 10 167.761
    4 2 -10 162.093
    -3 -2 10 70.3001
    3 -2 -10 69.7077
    -3 -2 10 56.4698
    -3 -2 10 66.0325
    -3 2 10 76.3056
    -3 2 10 73.0909
    3 2 -10 60.3465
    -3 2 10 64.4617
    2 -2 -10 561.04
    -2 -2 10 588.159
    -2 -2 10 586.393
    2 2 -10 576.555
    -2 2 10 575.214
    -2 2 10 559.025
    -2 2 10 590.332
    -1 -2 10 93.6799
    -1 -2 10 82.4491
    1 -2 -10 83.395
    -1 2 10 96.8298
    1 2 -10 99.264
    -1 2 10 91.4257
    0 -2 10 1.39259
    0 -2 -10 4.01463
    0 -2 10 4.45366
    0 2 10 3.92112
    0 2 10 11.1087
    0 2 -10 14.5372
    1 -2 10 27.2885
    1 -2 10 30.5702
[truncated: 42,012 more chars]
