# Supplementary material for: Crystal structure and Hirshfield surface analysis of 4-phenyl-3-(thio­phen-3-ylmeth­yl)-1H-1,2,4-triazole-5(4H)-thione
Source: Acta Crystallogr E Crystallogr Commun. 2018 May 18;74(Pt 6):812–5. doi: 10.1107/S2056989018007193 (PMC6002826; doi:10.1107/S2056989018007193)
Supplement: Supplementary file 2 [file e-74-00812-Isup2.hkl]

#
# h,k,l, Fc-squared, Fo-squared, sigma(Fo-squared), status flag
#
data_I
_shelx_title ' nhtrungsp_ld05a_0m_a.res in P2(1)/c'
_shelx_refln_list_code          4
_shelx_F_calc_maximum      142.61
_exptl_crystal_F_000       568.00
_reflns_d_resolution_high  0.7484

loop_
 _space_group_symop_operation_xyz
 'x, y, z'
 '-x, y+1/2, -z+1/2'
 '-x, -y, -z'
 'x, -y-1/2, z-1/2'

_cell_length_a     8.8257
_cell_length_b    16.0776
_cell_length_c     9.7437
_cell_angle_alpha  90.000
_cell_angle_beta  116.383
_cell_angle_gamma  90.000

_shelx_F_squared_multiplier     1.000

loop_
 _refln_index_h
 _refln_index_k
 _refln_index_l
 _refln_F_squared_calc
 _refln_F_squared_meas
 _refln_F_squared_sigma
 _refln_observed_status
   2   0   0        709.83        655.71        10.31 o
   3   0   0        674.59        812.56        11.93 o
   4   0   0       1840.94       1680.47        26.24 o
   5   0   0       1083.81       1107.35        15.47 o
   6   0   0       2103.40       2108.01        32.61 o
   7   0   0         49.53         39.57         3.70 o
   8   0   0         10.28          9.98         2.86 o
   9   0   0         48.72         33.89         5.38 o
  10   0   0        281.19        301.29        14.82 o
   1   1   0        321.80        295.79         8.47 o
   2   1   0        499.00        574.78         5.94 o
   3   1   0        397.15        412.11         4.63 o
   4   1   0        200.71        212.80         2.88 o
   5   1   0        667.17        594.18         6.86 o
   6   1   0        406.46        426.48         6.10 o
   7   1   0        904.40        900.63        12.00 o
   8   1   0         64.40         55.82         2.81 o
   9   1   0        120.29        117.91         4.85 o
  10   1   0         52.13         50.58         6.86 o
   1   2   0      15803.34      15781.77       145.87 o
   2   2   0       8030.23       8457.58        80.85 o
   3   2   0          0.48          2.94         0.55 o
   4   2   0        858.04        928.58         9.12 o
   5   2   0        557.95        601.31         7.00 o
   6   2   0       2192.43       2330.71        27.77 o
   7   2   0        175.57        158.75         4.07 o
   8   2   0        824.76        814.12        13.07 o
   9   2   0        281.12        294.18         8.37 o
  10   2   0         98.62         73.83         6.26 o
   1   3   0       6840.80       7392.82        76.32 o
   2   3   0       2973.18       3212.60        34.00 o
   3   3   0        885.80        839.33         8.15 o
   4   3   0       2124.89       2359.99        22.62 o
   5   3   0         53.82         64.20         2.56 o
   6   3   0         74.97         72.91         3.01 o
   7   3   0        709.64        663.68        10.68 o
   8   3   0        141.85        123.76         4.04 o
   9   3   0        126.03        136.10         7.07 o
  10   3   0        125.76        114.85         6.63 o
   0   4   0        752.34        796.38        16.49 o
   1   4   0      14179.24      14725.72       178.67 o
   2   4   0       4440.66       5056.75        45.46 o
   3   4   0          0.57          2.20         0.59 o
   4   4   0        797.24        724.34         7.86 o
   5   4   0         10.74         12.74         1.43 o
   6   4   0       1394.19       1315.99        16.42 o
   7   4   0        305.48        296.63         5.33 o
   8   4   0        157.51        153.59         6.32 o
   9   4   0        104.82        107.55         5.48 o
  10   4   0        356.98        407.64        14.21 o
   1   5   0      12876.67      13837.17       146.76 o
   2   5   0        471.32        555.88         5.78 o
   3   5   0        117.65        155.46         2.28 o
   4   5   0         94.04         81.00         2.12 o
   5   5   0       4473.27       4596.96        50.72 o
   6   5   0        445.92        415.67         6.06 o
   7   5   0         13.89         16.20         2.55 o
   8   5   0         32.81         22.11         3.28 o
   9   5   0        262.57        271.48         8.91 o
  10   5   0         52.07         72.64         5.31 o
   0   6   0        120.92        122.78         3.01 o
   1   6   0       1285.04       1424.46        14.76 o
   2   6   0        951.77        854.29         9.88 o
   3   6   0        182.46        177.25         2.55 o
   4   6   0       1578.45       1652.64        16.32 o
   5   6   0        183.50        191.16         3.34 o
   6   6   0        181.29        183.26         3.89 o
   7   6   0        159.25        156.78         5.92 o
   8   6   0       1431.71       1449.45        24.83 o
   9   6   0         58.95         58.51         4.85 o
  10   6   0         10.50          0.08         5.32 o
   1   7   0        139.97        128.29         2.08 o
   2   7   0          7.90         14.35         0.71 o
   3   7   0       6803.32       7412.13        76.84 o
   4   7   0        713.76        639.18         7.12 o
   5   7   0        175.85        178.83         3.30 o
   6   7   0        536.05        482.30         7.28 o
   7   7   0       1547.93       1522.38        23.25 o
   8   7   0        264.56        293.30         8.38 o
   9   7   0        632.36        611.23        13.67 o
   0   8   0          9.04          5.91         1.20 o
   1   8   0        237.68        309.10         4.38 o
   2   8   0        697.10        697.81         9.26 o
   3   8   0         96.19         85.54         2.29 o
   4   8   0        514.31        511.89         6.61 o
   5   8   0         34.59         33.24         1.69 o
   6   8   0         12.31         10.25         1.54 o
   7   8   0        311.15        290.06         6.08 o
   8   8   0         74.40         77.54         5.56 o
   9   8   0         10.85         19.43         4.25 o
   1   9   0       1158.66       1220.63        18.67 o
   2   9   0       6580.01       7158.27        71.62 o
   3   9   0       2521.43       2586.91        30.76 o
   4   9   0        706.88        709.62         9.63 o
   5   9   0       1776.19       1670.28        20.45 o
   6   9   0        805.25        778.06        10.69 o
   7   9   0          0.16          1.37         2.27 o
   8   9   0         59.81         57.25         4.29 o
   9   9   0        434.76        477.59        13.99 o
   0  10   0       1353.06       1410.71        22.11 o
   1  10   0        240.62        260.58         4.84 o
   2  10   0        147.33        156.02         4.85 o
   3  10   0         35.62         36.85         2.06 o
   4  10   0          0.34          1.74         1.62 o
   5  10   0         61.99         62.68         2.92 o
   6  10   0       1041.55       1030.65        14.56 o
   7  10   0          0.50          3.55         2.00 o
   8  10   0         11.69         11.65         3.27 o
   9  10   0        141.35        155.63         9.70 o
   1  11   0          0.27          2.67         1.11 o
   2  11   0         24.38         23.57         1.70 o
   3  11   0       3338.87       3459.06        80.95 o
   4  11   0         86.06         95.86         3.52 o
   5  11   0         75.69         68.12         3.39 o
   6  11   0         40.75         42.85         3.00 o
   7  11   0        594.92        631.91        12.00 o
   8  11   0        152.48        153.48         8.38 o
   9  11   0        326.68        328.09        13.31 o
   0  12   0          0.94          2.03         1.39 o
   1  12   0        428.38        401.54         6.76 o
   2  12   0        569.90        573.05         9.19 o
   3  12   0        592.59        568.46        11.09 o
   4  12   0       1576.36       1628.29        26.59 o
   5  12   0        354.78        334.80         7.55 o
   6  12   0         68.13         56.32         3.45 o
   7  12   0         39.54         36.91         4.03 o
   8  12   0        160.03        193.08         9.71 o
   1  13   0        929.04        911.43        12.62 o
   2  13   0          0.26          0.81         2.05 o
   3  13   0         19.28         18.09         2.80 o
   4  13   0         85.07         80.27         4.55 o
   5  13   0        101.40        105.63         4.80 o
   6  13   0         37.68         40.16         4.74 o
   7  13   0         32.49         35.19         4.28 o
   8  13   0         15.55         16.58         6.46 o
   0  14   0       1924.01       1939.59        33.12 o
   1  14   0        641.84        624.14         9.37 o
   2  14   0         11.68         12.55         2.18 o
   3  14   0         11.68         16.73         2.95 o
   4  14   0        775.53        778.22        16.29 o
   5  14   0         21.87         24.33         3.73 o
   6  14   0        273.54        279.00         8.91 o
   7  14   0        228.81        245.66        10.86 o
   8  14   0         95.20         47.21        17.19 o
   1  15   0        128.48        134.51         5.32 o
   2  15   0        348.34        325.15         7.71 o
   3  15   0        138.24        152.53         6.61 o
   4  15   0        360.54        361.97        10.22 o
   5  15   0        561.76        568.24        13.78 o
   6  15   0         37.93         40.67         4.85 o
   7  15   0         67.47         73.30         7.51 o
   0  16   0         78.65         77.03         5.70 o
   1  16   0        292.43        274.35         6.01 o
   2  16   0       1880.43       1891.77        28.46 o
   3  16   0         32.68         30.92         3.78 o
   4  16   0         21.73         25.20         4.15 o
   5  16   0          0.34          4.47         4.76 o
   6  16   0        202.83        211.25         9.71 o
   7  16   0          8.17         -5.62        15.38 o
   1  17   0         35.44         32.02         2.60 o
   2  17   0         30.67         31.23         3.65 o
   3  17   0          1.48          1.10         3.68 o
   4  17   0        615.62        591.04        14.52 o
   5  17   0         96.42         90.12         6.27 o
   6  17   0         11.15         24.49         8.21 o
   0  18   0       1627.78       1592.15        38.33 o
   1  18   0         34.11         36.22         3.45 o
   2  18   0          1.11         -1.36         3.36 o
   3  18   0        187.74        173.90         8.05 o
   4  18   0        111.46        120.27         6.95 o
   5  18   0        259.65        239.23        11.46 o
   1  19   0         65.67         57.84         5.45 o
   2  19   0         51.50         48.71         4.57 o
   3  19   0          4.77          4.44         4.26 o
   4  19   0        257.45        248.83        11.59 o
   0  20   0        116.53        106.48         8.23 o
   1  20   0        240.35        264.37        10.94 o
   2  20   0         42.09         35.23         6.32 o
   3  20   0        139.01        130.81         8.06 o
   1  21   0         72.32         51.00         6.97 o
   2  21   0         55.64         64.06         6.67 o
 -10   1   1         12.92         15.39         4.36 o
  -9   1   1        635.16        629.92        11.11 o
  -8   1   1        191.83        199.48         5.09 o
  -7   1   1       1399.05       1395.37        17.54 o
  -6   1   1       1740.02       1715.05        18.39 o
  -5   1   1       2529.45       2663.92        26.37 o
  -4   1   1        190.87        299.27         3.74 o
  -3   1   1         44.33         84.54         1.45 o
  -2   1   1       2159.88       2390.66        25.03 o
  -1   1   1        103.19         32.01         2.03 o
   1   1   1        446.38        577.87         7.91 o
   2   1   1       1259.35       1082.81        10.91 o
   3   1   1       1454.02       1310.38        12.61 o
   4   1   1       1867.81       1879.38        20.35 o
   5   1   1        196.95        166.74         3.07 o
   6   1   1        292.02        276.23         5.00 o
   7   1   1         23.06         19.02         1.60 o
   8   1   1         95.19         88.34         3.92 o
   9   1   1         18.61         12.20         3.38 o
  10   1   1        122.99        118.81         8.46 o
 -10   2   1          9.39          7.55         3.96 o
  -9   2   1         15.91         18.39         2.86 o
  -8   2   1          1.25          5.14         1.95 o
  -7   2   1          1.70          3.28         1.62 o
  -6   2   1       1044.17       1154.58        13.32 o
  -5   2   1        760.40        883.22        10.31 o
  -4   2   1       1554.84       1712.33        17.14 o
  -3   2   1       3239.70       3405.31        40.29 o
  -2   2   1       2128.91       2177.61        23.09 o
  -1   2   1       3438.91       3485.91        41.61 o
   0   2   1       1186.09       1247.17        15.22 o
   1   2   1       4074.23       4105.27        39.41 o
   2   2   1         40.55         53.94         2.21 o
   3   2   1          3.01          5.29         0.72 o
   4   2   1        759.87        847.52        11.71 o
   5   2   1        234.12        213.60         4.55 o
   6   2   1        347.57        373.61         7.07 o
   7   2   1        182.58        187.89         5.73 o
   8   2   1         21.60         14.83         2.79 o
   9   2   1         88.74         87.66         4.99 o
  10   2   1          0.63          2.02         6.08 o
 -10   3   1        410.73        413.92        10.20 o
  -9   3   1          1.23          7.83         2.62 o
  -8   3   1       1189.67       1118.33        14.85 o
  -7   3   1         70.42         73.82         2.86 o
  -6   3   1        707.74        710.14         8.99 o
  -5   3   1        285.89        242.92         3.61 o
  -4   3   1       1985.38       2157.26        20.65 o
  -3   3   1        663.20        789.73         7.66 o
  -2   3   1       6172.31       6742.80        62.96 o
  -1   3   1        386.07        432.74         6.05 o
   0   3   1       1669.13       1935.22        23.44 o
   1   3   1         50.71         15.07         0.63 o
   2   3   1       2885.10       2797.24        25.45 o
   3   3   1       1464.11       1347.98        13.73 o
   4   3   1        141.38        101.21         2.26 o
   5   3   1        173.97        178.82         3.76 o
   6   3   1        499.82        469.03         8.29 o
   7   3   1         75.66         67.95         3.73 o
   8   3   1          0.39         -3.14         3.14 o
   9   3   1         74.56         82.93         5.50 o
  10   3   1         11.84         24.57         5.97 o
 -10   4   1         72.90         81.57         4.93 o
  -9   4   1         51.70         54.25         3.39 o
  -8   4   1          6.62         10.00         2.20 o
  -7   4   1        289.97        276.07         5.56 o
  -6   4   1         76.58         72.92         2.63 o
  -5   4   1        982.10       1146.97        12.62 o
  -4   4   1        495.85        478.90         5.16 o
  -3   4   1       1558.27       1565.85        15.12 o
  -2   4   1       9829.12      10139.55       112.21 o
  -1   4   1        113.35         79.10         1.43 o
   0   4   1      10507.75      10477.80       132.42 o
   1   4   1       7952.53       8988.23        89.22 o
   2   4   1       1746.70       1868.82        18.51 o
   3   4   1          4.41         11.51         0.79 o
   4   4   1        103.51        128.87         2.58 o
   5   4   1         33.02         47.39         2.08 o
   6   4   1        510.78        484.14         8.02 o
   7   4   1         82.20         80.03         4.12 o
   8   4   1        102.59        114.61         5.79 o
   9   4   1         57.75         56.09         4.47 o
 -10   5   1         26.18         35.92         4.39 o
  -9   5   1        112.90        117.24         4.82 o
  -8   5   1         30.35         37.06         2.52 o
  -7   5   1        449.42        418.48         7.55 o
  -6   5   1        108.57        113.08         3.19 o
  -5   5   1          0.22          1.09         0.93 o
  -4   5   1        384.86        414.41         4.76 o
  -3   5   1        710.19        797.59         7.83 o
  -2   5   1       2763.44       2956.71        39.77 o
  -1   5   1       4489.19       4880.89        71.51 o
   0   5   1       1452.75       1534.63        17.21 o
   1   5   1        818.53        780.11         9.16 o
   2   5   1        191.60        282.80         3.49 o
   3   5   1         76.40         62.10         1.54 o
   4   5   1       1527.93       1568.56        16.18 o
   5   5   1        886.37        852.15        11.97 o
   6   5   1        558.54        584.85         9.91 o
   7   5   1        102.89        109.88         4.83 o
   8   5   1          2.94         -2.52         3.11 o
   9   5   1        182.83        177.38         7.94 o
 -10   6   1        112.94        112.39         5.93 o
  -9   6   1         16.21         22.49         3.27 o
  -8   6   1          4.76          7.49         2.18 o
  -7   6   1        144.25        121.64         4.05 o
  -6   6   1        179.39        167.46         3.62 o
  -5   6   1        241.03        246.44         3.67 o
  -4   6   1        950.35        987.95        10.90 o
  -3   6   1        922.56        967.22        10.59 o
  -2   6   1       2935.57       2927.78        32.13 o
  -1   6   1        764.91        679.12         8.00 o
   0   6   1        188.48        266.95         3.90 o
   1   6   1        663.87        568.10         6.81 o
   2   6   1         67.77         44.37         1.37 o
   3   6   1          0.21          2.07         0.77 o
   4   6   1        488.08        402.51         5.63 o
   5   6   1         93.06         75.45         2.75 o
   6   6   1         34.15         25.86         2.31 o
   7   6   1         86.60         91.86         6.07 o
   8   6   1        240.01        240.37         8.09 o
   9   6   1        274.68        274.41         9.67 o
 -10   7   1         51.31         51.40         9.22 o
  -9   7   1         66.67         62.71         4.68 o
  -8   7   1         37.75         40.97         2.75 o
  -7   7   1        224.39        253.77         7.47 o
  -6   7   1        216.04        222.07         4.10 o
  -5   7   1        345.53        346.80         5.14 o
  -4   7   1          0.61          3.16         1.13 o
  -3   7   1       1229.85       1432.40        17.70 o
  -2   7   1        919.94        972.76        12.35 o
  -1   7   1         20.14         24.25         1.32 o
   0   7   1        123.70        110.40         2.14 o
   1   7   1        686.94        698.63         9.01 o
   2   7   1        136.83        155.44         2.64 o
   3   7   1       2169.58       2287.25        23.67 o
   4   7   1        630.79        613.42         8.41 o
   5   7   1        142.82        143.40         3.88 o
   6   7   1         25.52         20.55         2.26 o
   7   7   1          2.05          5.71         2.53 o
   8   7   1         31.38         32.95         4.00 o
   9   7   1          5.12          2.57         4.34 o
 -10   8   1        106.31        116.33         8.58 o
  -9   8   1        193.09        182.29         9.14 o
  -8   8   1          0.70          6.03         2.58 o
  -7   8   1          4.37          7.17         1.94 o
  -6   8   1        110.57        107.99         3.24 o
  -5   8   1         55.77         45.96         2.25 o
  -4   8   1        940.66        926.86        11.09 o
  -3   8   1       3716.45       3799.71        46.09 o
  -2   8   1        126.55        179.80         3.50 o
  -1   8   1        299.06        232.61         3.37 o
   0   8   1        125.09        212.33         3.36 o
   1   8   1       3983.56       4066.95        54.91 o
   2   8   1        690.79        746.70         9.10 o
   3   8   1        131.88        135.15         2.67 o
   4   8   1        691.22        623.53         8.44 o
   5   8   1         17.42         14.87         1.38 o
   6   8   1          9.12         15.66         2.19 o
   7   8   1        738.44        709.11        13.01 o
   8   8   1        282.25        285.15         8.82 o
   9   8   1        524.67        541.56        18.04 o
  -9   9   1        101.54         88.17         5.14 o
  -8   9   1        186.94        200.83         6.07 o
  -7   9   1        204.54        189.68         4.94 o
  -6   9   1          5.61          2.40         1.89 o
  -5   9   1         40.21         39.34         2.36 o
  -4   9   1          0.87          1.81         1.41 o
  -3   9   1        235.99        237.15         4.00 o
  -2   9   1        140.75        139.20         3.56 o
  -1   9   1         23.00         25.28         1.62 o
   0   9   1        112.31        108.20         3.03 o
   1   9   1        218.80        200.32         3.56 o
   2   9   1        138.67        180.68         3.41 o
   3   9   1        196.65        195.62         3.74 o
   4   9   1        146.66        150.39         3.01 o
   5   9   1        917.32        905.79        11.89 o
   6   9   1         11.17         15.40         2.24 o
   7   9   1         76.96         82.46         4.38 o
   8   9   1        123.95        131.67         6.40 o
   9   9   1          2.62         13.03         6.21 o
  -9  10   1         10.04          7.82         5.09 o
  -8  10   1        442.55        445.94        10.68 o
  -7  10   1         50.60         55.76         3.67 o
  -6  10   1          6.03          9.51         2.35 o
  -5  10   1       1031.51       1032.57        15.34 o
  -4  10   1        109.80         96.18         3.44 o
  -3  10   1        211.76        165.29         4.30 o
  -2  10   1        204.63        157.16         2.95 o
  -1  10   1        638.57        569.93         7.44 o
   0  10   1        249.33        212.69         4.40 o
   1  10   1        479.05        521.31         7.46 o
   2  10   1        363.74        355.57         6.61 o
   3  10   1         85.18         89.52         3.05 o
   4  10   1          9.33         11.36         1.29 o
   5  10   1       1216.32       1195.26        15.19 o
   6  10   1        388.41        385.36         6.84 o
   7  10   1         87.42         79.31         4.34 o
   8  10   1        274.75        279.95         8.36 o
  -9  11   1          3.35         12.52         7.17 o
  -8  11   1        309.55        314.02        10.11 o
  -7  11   1        187.75        182.75         7.63 o
  -6  11   1        436.13        458.79         9.49 o
  -5  11   1          0.79          3.04         2.10 o
  -4  11   1        299.76        304.63         6.15 o
  -3  11   1        274.27        268.70         6.93 o
  -2  11   1        158.53        178.70         3.56 o
  -1  11   1        442.98        483.54         6.50 o
   0  11   1         24.45         17.52         1.49 o
   1  11   1        293.63        280.87         5.40 o
   2  11   1        475.12        508.06         8.20 o
   3  11   1       1817.89       1831.32        23.45 o
   4  11   1          0.46          1.10         1.49 o
   5  11   1        749.61        747.81        10.96 o
   6  11   1         37.76         39.40         2.37 o
   7  11   1         36.68         31.53         3.08 o
   8  11   1          3.78          5.06         4.42 o
  -9  12   1         26.75         29.00         8.66 o
  -8  12   1         82.23         81.94         5.81 o
  -7  12   1         29.45         35.07         4.09 o
  -6  12   1         30.14         24.50         2.96 o
  -5  12   1        169.95        168.03         6.66 o
  -4  12   1       1311.41       1255.58        19.26 o
  -3  12   1        609.18        562.31        10.81 o
  -2  12   1        350.92        325.79         5.21 o
  -1  12   1        448.38        511.46         7.19 o
   0  12   1        129.25        123.20         3.21 o
   1  12   1       1049.11        978.44        14.38 o
   2  12   1        489.06        505.23         8.85 o
   3  12   1        333.42        356.56         7.06 o
   4  12   1         11.99         17.60         2.59 o
   5  12   1         42.66         33.89         3.07 o
   6  12   1         15.23         16.61         3.25 o
   7  12   1        527.95        547.71        12.81 o
   8  12   1         94.55         97.06         7.01 o
  -8  13   1        221.72        240.29        11.94 o
  -7  13   1        148.10        159.77         8.83 o
  -6  13   1         61.01         54.80         4.20 o
  -5  13   1        182.24        191.40         6.16 o
  -4  13   1        517.17        557.81        12.01 o
  -3  13   1        553.69        565.87        12.45 o
  -2  13   1          0.27          0.36         2.10 o
  -1  13   1        329.96        325.56         6.14 o
   0  13   1         14.28         18.54         1.81 o
   1  13   1         82.50         76.14         3.99 o
   2  13   1       1142.90       1108.10        17.05 o
   3  13   1        127.87        122.35         5.39 o
   4  13   1        998.77        998.04        16.67 o
   5  13   1         14.00         15.50         3.15 o
   6  13   1        558.65        582.92        12.81 o
   7  13   1         17.09         17.63         5.56 o
  -8  14   1         30.77         31.79         6.42 o
  -7  14   1          5.85          7.89         4.42 o
  -6  14   1          9.02         11.32         3.91 o
  -5  14   1        484.60        467.99        10.15 o
  -4  14   1          4.69         -2.90         2.90 o
  -3  14   1         32.93         34.63         4.20 o
  -2  14   1        407.29        396.82         7.85 o
  -1  14   1        182.50        172.62         3.61 o
   0  14   1         53.16         53.00         2.52 o
   1  14   1         86.78         84.55         5.44 o
   2  14   1        196.93        186.27         4.71 o
   3  14   1       1261.63       1210.41        22.94 o
   4  14   1         30.48         37.74         3.81 o
   5  14   1        203.75        218.54         7.78 o
   6  14   1         77.11         82.50         7.65 o
   7  14   1         21.42         25.09         5.98 o
  -7  15   1        697.71        722.59        17.04 o
  -6  15   1        412.71        389.56        11.63 o
  -5  15   1        123.03        118.46         6.45 o
  -4  15   1         60.82         52.00         4.48 o
  -3  15   1        364.93        389.01        11.84 o
  -2  15   1         57.71         56.53         4.40 o
  -1  15   1          0.12         -1.02         1.54 o
   0  15   1       1070.36       1066.42        20.93 o
   1  15   1          2.71          4.30         2.95 o
   2  15   1         40.01         41.34         2.60 o
   3  15   1        166.42        168.92         6.98 o
   4  15   1        611.42        629.45        14.36 o
   5  15   1         73.81         94.08         6.06 o
   6  15   1         11.88         12.14         5.00 o
   7  15   1          0.42          2.16         5.83 o
  -7  16   1         63.16         75.76         6.69 o
  -6  16   1          0.88          4.12         4.60 o
  -5  16   1        164.47        195.67         8.67 o
  -4  16   1          3.99         -2.70         3.50 o
  -3  16   1        192.67        188.05         8.47 o
  -2  16   1        125.58        121.31         4.87 o
  -1  16   1         23.39         26.04         3.02 o
   0  16   1         11.18          9.02         3.31 o
   1  16   1        369.40        358.29         7.95 o
   2  16   1         30.79         26.63         2.39 o
   3  16   1         20.08         17.70         3.74 o
   4  16   1         65.64         60.09         4.92 o
   5  16   1         18.08         17.49         4.51 o
   6  16   1          2.89          4.06         4.87 o
  -6  17   1         29.48         32.51         5.48 o
  -5  17   1        630.84        663.57        15.91 o
  -4  17   1        464.67        470.04        12.58 o
  -3  17   1          5.59          0.76         3.97 o
  -2  17   1        417.68        423.50        10.04 o
  -1  17   1         34.45         37.94         3.12 o
   0  17   1         38.70         37.29         2.68 o
   1  17   1        116.00        118.28         5.04 o
   2  17   1        948.12        959.96        17.22 o
   3  17   1        329.53        346.09        11.59 o
   4  17   1        231.99        209.41        10.47 o
   5  17   1         23.07         18.77         5.15 o
  -6  18   1          1.03          1.14         5.83 o
  -5  18   1         12.61         14.78         6.75 o
  -4  18   1        122.42        130.23         8.90 o
  -3  18   1        152.30        166.21         9.56 o
  -2  18   1         78.42         78.91         4.77 o
  -1  18   1          7.02          6.75         3.22 o
   0  18   1         83.73         90.25         4.26 o
   1  18   1         28.08         33.37         3.89 o
   2  18   1         39.27         46.46         4.62 o
   3  18   1          1.81         -2.22         4.97 o
   4  18   1         85.49         68.83         5.98 o
   5  18   1         58.49         69.14         6.73 o
  -5  19   1          1.97         -3.42         5.50 o
  -4  19   1         17.23         12.13         4.73 o
  -3  19   1          1.89          3.49         4.86 o
  -2  19   1        690.16        670.60        16.64 o
  -1  19   1        314.70        324.96         9.38 o
   0  19   1        106.56        113.76         5.95 o
   1  19   1        170.18        164.78         7.23 o
   2  19   1         25.23         26.01         6.32 o
   3  19   1         44.17         55.85         7.73 o
   4  19   1        574.84        631.56        16.59 o
  -4  20   1         41.19         35.76         7.52 o
  -3  20   1         29.00         38.83         8.12 o
  -2  20   1        297.98        312.85        11.93 o
  -1  20   1        327.71        333.15        12.03 o
   0  20   1          0.08          2.23         6.57 o
   1  20   1          5.20         -0.29         4.92 o
   2  20   1         55.85         51.82         6.85 o
   3  20   1         83.94         87.18         6.45 o
  -2  21   1        234.82        235.36        17.01 o
  -1  21   1          1.11         -5.80         6.41 o
   0  21   1         60.36         55.95        14.85 o
   1  21   1         89.95         91.29         7.04 o
 -11   0   2        261.83        208.19        30.14 o
 -10   0   2         54.86         63.74         7.33 o
  -9   0   2         72.94         73.80         4.97 o
  -8   0   2         90.66         87.84         4.76 o
  -7   0   2       1114.02       1099.23        18.46 o
  -6   0   2       1060.36       1008.39        16.69 o
  -5   0   2        263.20        232.11         5.05 o
  -4   0   2        432.97        601.98         9.27 o
  -3   0   2      12572.48      12844.81       198.69 o
  -2   0   2      20338.83      20102.51       272.15 o
  -1   0   2        159.00        131.59         3.27 o
   0   0   2        327.40        343.05         5.70 o
   1   0   2        630.92        813.97        12.68 o
   2   0   2       2213.47       2582.81        47.37 o
   3   0   2        274.53        238.61         4.22 o
   4   0   2       2626.70       2531.07        47.03 o
   5   0   2        735.05        709.73        15.10 o
   6   0   2         61.85         55.80         2.90 o
   7   0   2         55.95         47.50         7.04 o
   8   0   2       2080.49       2126.32        49.67 o
   9   0   2         20.09         16.39         8.56 o
 -11   1   2         86.48         75.10         5.92 o
 -10   1   2          1.68         -1.29         3.09 o
  -9   1   2        692.39        629.64        11.36 o
  -8   1   2       2310.54       2247.13        28.95 o
  -7   1   2        120.68        112.30         3.28 o
  -6   1   2        535.68        535.35         6.73 o
  -5   1   2        198.33        183.99         3.47 o
  -4   1   2        358.96        339.89         4.09 o
  -3   1   2       2790.86       3139.73        30.40 o
  -2   1   2       1304.54       1362.91        19.00 o
  -1   1   2        548.40        572.58         8.78 o
   0   1   2        119.99         91.71         1.74 o
   1   1   2        812.16        881.34         9.65 o
   2   1   2       1139.66       1207.53        12.22 o
   3   1   2       1695.85       1781.96        17.93 o
   4   1   2        880.06        899.16        10.23 o
   5   1   2        338.00        310.95         6.06 o
   6   1   2        767.52        753.06        12.74 o
   7   1   2         41.32         40.20         2.95 o
   8   1   2         77.06         61.74         3.75 o
   9   1   2        471.02        491.02        12.81 o
 -11   2   2        106.60        118.59         6.55 o
 -10   2   2         70.52         75.48         4.36 o
  -9   2   2        676.61        646.21        10.66 o
  -8   2   2        604.46        622.38         9.45 o
  -7   2   2        107.38         99.88         3.00 o
  -6   2   2         18.85         11.05         1.31 o
  -5   2   2        900.81        676.85         9.30 o
  -4   2   2       5469.73       5674.39        52.81 o
  -3   2   2         95.96         79.96         1.45 o
  -2   2   2        255.80        244.56         3.50 o
  -1   2   2       7922.73       8488.04       107.32 o
   0   2   2       2940.18       3299.44        55.81 o
   1   2   2          3.60          1.41         0.48 o
   2   2   2       5038.72       5427.62        56.59 o
   3   2   2         10.34         23.91         1.17 o
   4   2   2        104.36        122.88         2.71 o
   5   2   2        780.39        722.91        11.04 o
   6   2   2       2556.47       2481.12        35.99 o
   7   2   2        225.10        242.86         6.77 o
   8   2   2        119.53        119.80         6.00 o
   9   2   2         20.77         17.84         4.59 o
 -11   3   2         30.59         28.19         4.93 o
 -10   3   2        959.59       1009.56        17.66 o
  -9   3   2        575.64        612.18        10.97 o
  -8   3   2          1.54         -0.02         1.93 o
  -7   3   2         24.73         19.21         1.94 o
  -6   3   2        278.68        224.23         4.10 o
  -5   3   2        311.98        307.87         3.96 o
  -4   3   2       1238.89       1283.60        12.74 o
  -3   3   2         85.42         59.25         1.27 o
  -2   3   2       6001.39       6611.57        79.07 o
  -1   3   2       3462.45       3994.82        45.87 o
   0   3   2      10816.09      10937.79       123.55 o
   1   3   2        488.39        467.07         5.84 o
   2   3   2        225.16        226.43         3.33 o
   3   3   2        420.00        410.31         6.61 o
   4   3   2       1114.44       1113.56        14.08 o
   5   3   2        454.81        435.75         7.18 o
   6   3   2         18.04         17.08         2.46 o
   7   3   2       1826.24       1815.85        27.63 o
   8   3   2         39.24         35.96         3.59 o
   9   3   2          0.04          0.99         4.40 o
 -11   4   2          2.11          0.47         4.45 o
 -10   4   2        162.15        144.76         6.18 o
  -9   4   2        412.40        399.70        11.27 o
  -8   4   2        260.11        238.94         5.22 o
  -7   4   2       1867.08       1824.75        25.01 o
  -6   4   2        634.14        596.61         7.72 o
  -5   4   2        208.34        247.51         3.44 o
  -4   4   2         53.93         71.26         1.71 o
  -3   4   2        879.56        737.77         7.75 o
  -2   4   2       3743.74       3890.96        40.58 o
  -1   4   2        614.68        661.35         7.75 o
   0   4   2        598.12        582.52         7.01 o
   1   4   2        882.03        923.26        10.31 o
   2   4   2        677.87        712.06         7.95 o
   3   4   2       1710.41       1759.55        19.34 o
   4   4   2       2020.83       1842.01        22.32 o
   5   4   2         30.15         30.84         2.02 o
   6   4   2         57.88         46.49         2.81 o
   7   4   2       1160.16       1112.41        18.33 o
   8   4   2        292.66        324.48         9.50 o
   9   4   2         24.34         27.26         5.10 o
 -10   5   2         87.35         76.31         4.33 o
  -9   5   2        547.49        518.47         9.81 o
  -8   5   2        747.17        802.25        12.70 o
  -7   5   2       1184.75       1143.72        16.50 o
  -6   5   2        511.46        540.22         7.14 o
  -5   5   2       1504.38       1583.32        15.68 o
  -4   5   2        505.52        513.79         5.87 o
  -3   5   2       2102.13       2466.14        24.28 o
  -2   5   2        525.38        402.95         5.49 o
  -1   5   2       3823.74       3741.80        42.90 o
   0   5   2         34.55         54.17         1.50 o
   1   5   2          4.50          2.24         0.67 o
   2   5   2       3753.04       4046.03        42.58 o
   3   5   2       1992.56       2018.15        22.05 o
   4   5   2        639.24        625.41         9.20 o
   5   5   2        286.70        298.64         7.12 o
   6   5   2         83.28         76.39         3.58 o
   7   5   2        157.75        167.20         6.62 o
   8   5   2        771.34        779.23        15.89 o
   9   5   2        687.50        644.13        16.20 o
 -10   6   2        283.11        293.62         8.95 o
  -9   6   2         27.12         25.32         3.30 o
  -8   6   2        195.84        190.35         5.34 o
  -7   6   2         80.51         70.95         3.01 o
  -6   6   2         38.78         46.61         2.05 o
  -5   6   2        842.66        816.84         9.03 o
  -4   6   2         40.53         84.86         2.02 o
  -3   6   2        367.00        407.79         5.00 o
  -2   6   2        133.12        125.48         3.30 o
  -1   6   2       1227.27       1258.72        14.37 o
   0   6   2        847.65        905.73        10.21 o
   1   6   2       3697.61       3999.66        44.04 o
   2   6   2        339.51        315.72         5.09 o
   3   6   2         15.99         20.98         1.43 o
   4   6   2        744.71        772.97        13.67 o
   5   6   2       1387.69       1300.33        17.70 o
   6   6   2        668.99        640.30        10.83 o
   7   6   2         29.49         26.81         3.19 o
   8   6   2         30.81         23.05         4.14 o
   9   6   2         35.05         35.17         6.52 o
 -10   7   2        670.67        700.52        14.00 o
  -9   7   2        392.12        430.40         9.77 o
  -8   7   2         32.27         40.62         2.83 o
  -7   7   2        301.51        295.45         5.63 o
  -6   7   2        909.49        911.84        11.90 o
  -5   7   2         42.23         32.55         1.85 o
  -4   7   2        762.28        703.37         8.65 o
  -3   7   2        640.07        571.59         7.40 o
  -2   7   2          0.28          6.67         0.81 o
  -1   7   2         16.01         29.06         1.20 o
   0   7   2        808.73        668.81         7.84 o
   1   7   2      11435.39      12460.28       134.96 o
   2   7   2        106.13        102.33         2.59 o
   3   7   2        203.82        203.63         4.14 o
   4   7   2        637.25        591.96         9.57 o
   5   7   2       2040.63       1962.54        26.97 o
   6   7   2        196.74        197.25         5.54 o
   7   7   2        953.97        965.48        16.46 o
   8   7   2        225.14        212.48         8.37 o
   9   7   2         42.00         34.45         5.39 o
 -10   8   2         12.15         24.86         4.98 o
  -9   8   2        362.78        356.90        13.25 o
  -8   8   2         53.86         67.03         3.62 o
  -7   8   2         99.69        111.03         3.62 o
  -6   8   2       1126.29       1094.81        17.20 o
  -5   8   2        740.29        754.80        10.93 o
  -4   8   2        680.39        719.37        12.30 o
  -3   8   2         94.79         79.63         2.86 o
  -2   8   2        152.94        124.14         2.81 o
  -1   8   2        644.08        641.71         8.00 o
   0   8   2        809.04        802.41        10.36 o
   1   8   2       3003.34       3091.87        37.01 o
   2   8   2        558.44        667.28         8.13 o
   3   8   2          3.59          8.62         1.21 o
   4   8   2         22.98         16.23         1.64 o
   5   8   2         19.58         24.02         2.45 o
   6   8   2        200.91        204.66         7.02 o
   7   8   2        228.63        246.39         7.28 o
   8   8   2         79.69         79.03         5.40 o
 -10   9   2         10.88         11.69         6.96 o
  -9   9   2         34.55         44.15         3.83 o
  -8   9   2        384.69        370.10         9.61 o
  -7   9   2        451.09        459.68        10.49 o
  -6   9   2        542.08        549.94        10.23 o
  -5   9   2         65.62         61.90         3.14 o
  -4   9   2        375.38        396.20         7.67 o
  -3   9   2          2.96          4.76         1.43 o
  -2   9   2        175.22        113.28         3.08 o
  -1   9   2       5166.64       5323.14        75.69 o
   0   9   2        503.20        492.37         6.65 o
   1   9   2          2.50          2.93         1.16 o
   2   9   2        916.43        915.28        11.13 o
   3   9   2       4931.62       5180.63        59.72 o
   4   9   2         43.98         38.32         1.98 o
   5   9   2        123.62        138.28         5.30 o
   6   9   2          7.48          3.27         2.57 o
   7   9   2         77.08         74.87         4.47 o
   8   9   2        120.43        120.88         6.03 o
 -10  10   2         17.42          7.57         7.71 o
  -9  10   2        102.16        119.67         8.28 o
  -8  10   2         26.36         28.29         4.20 o
  -7  10   2          6.70         11.12         3.18 o
  -6  10   2        810.21        800.61        13.56 o
  -5  10   2        852.48        835.98        13.73 o
  -4  10   2         17.91         18.63         1.99 o
  -3  10   2        755.18        756.11        10.69 o
  -2  10   2        704.08        664.54         9.13 o
  -1  10   2         21.39         14.95         1.57 o
   0  10   2        404.10        368.85         5.78 o
   1  10   2        341.49        340.73         6.92 o
   2  10   2          4.78          2.98         1.32 o
   3  10   2       1504.37       1525.51        18.72 o
   4  10   2         44.81         51.07         2.24 o
   5  10   2        159.91        179.49         5.35 o
   6  10   2        158.04        156.89         5.85 o
   7  10   2        632.43        657.74        14.33 o
   8  10   2        312.56        328.79        10.98 o
  -9  11   2        208.62        229.83        10.56 o
  -8  11   2          3.45          5.73         4.03 o
  -7  11   2          0.09         -1.12         3.20 o
  -6  11   2         66.83         73.52         5.16 o
  -5  11   2        409.80        420.90        10.02 o
  -4  11   2        108.18        103.28         4.00 o
  -3  11   2        116.74         96.43         3.65 o
  -2  11   2         74.34         75.78         2.47 o
  -1  11   2         27.99         35.93         1.99 o
   0  11   2       2850.04       2911.49        36.12 o
   1  11   2        765.13        719.18        11.09 o
   2  11   2         92.16         99.06         3.13 o
   3  11   2         13.95         19.40         2.11 o
   4  11   2        155.36        133.55         3.47 o
   5  11   2        511.91        540.26         9.29 o
   6  11   2          7.91         10.88         4.07 o
   7  11   2        363.59        346.19         8.95 o
   8  11   2          1.18          6.27         4.90 o
  -9  12   2         68.20         70.46         8.34 o
  -8  12   2        155.51        148.12         9.74 o
  -7  12   2        134.26        112.73         7.54 o
  -6  12   2         41.25         38.49         3.64 o
  -5  12   2        936.80        934.85        21.15 o
  -4  12   2        138.16        118.97         4.42 o
  -3  12   2         45.49         51.13         2.82 o
  -2  12   2         36.12         36.73         1.91 o
  -1  12   2        396.76        391.94         6.83 o
   0  12   2        631.35        657.75        10.15 o
   1  12   2         56.07         44.54         3.81 o
   2  12   2       2858.09       2929.67        38.86 o
   3  12   2        118.91        105.68         4.56 o
   4  12   2          0.60          2.19         1.77 o
   5  12   2        513.06        511.78         7.74 o
   6  12   2        772.44        779.61        14.08 o
   7  12   2        252.23        259.63         9.43 o
  -9  13   2          3.00         12.26         6.84 o
  -8  13   2        320.70        304.59        13.53 o
  -7  13   2        234.52        238.13         9.25 o
  -6  13   2         55.17         53.83         4.14 o
  -5  13   2        308.21        274.82         7.47 o
  -4  13   2        301.72        285.49         6.68 o
  -3  13   2        377.69        383.14         7.53 o
  -2  13   2        341.76        353.60         6.30 o
  -1  13   2        431.00        411.69         6.84 o
   0  13   2         44.26         38.97         2.48 o
   1  13   2          0.09         -2.42         2.42 o
   2  13   2        361.35        341.71         6.63 o
   3  13   2        403.20        392.55         7.67 o
   4  13   2         11.22          7.17         2.13 o
   5  13   2         73.51         87.14         3.93 o
   6  13   2        202.13        229.87        13.96 o
   7  13   2         21.80         19.72         5.63 o
  -8  14   2         18.41         17.90         5.83 o
  -7  14   2        840.34        894.72        19.48 o
  -6  14   2         38.40         51.36         4.75 o
  -5  14   2        103.45         96.81         5.09 o
  -4  14   2         56.61         62.22         3.60 o
  -3  14   2        844.22        832.05        13.89 o
  -2  14   2        826.26        823.76        11.63 o
  -1  14   2         46.66         49.03         2.38 o
   0  14   2         29.28         29.36         2.20 o
   1  14   2          0.97          1.85         2.28 o
   2  14   2        372.06        357.57         7.28 o
   3  14   2        266.26        258.11         5.92 o
   4  14   2       1257.22       1254.26        22.20 o
   5  14   2         57.36         52.03         4.36 o
   6  14   2         92.65         82.53         6.41 o
   7  14   2         75.72         93.23         8.22 o
  -8  15   2          0.60         -3.58         8.20 o
  -7  15   2          0.08          2.46         4.77 o
  -6  15   2        142.53        148.14         9.58 o
  -5  15   2        148.40        141.11         6.46 o
  -4  15   2         80.38         83.39         4.39 o
  -3  15   2          5.66          7.26         2.43 o
  -2  15   2        214.77        216.26         4.82 o
  -1  15   2         63.64         63.57         3.08 o
   0  15   2        146.26        148.39         4.84 o
   1  15   2        141.05        136.73         5.36 o
   2  15   2        710.27        705.57        12.15 o
   3  15   2        497.87        511.01        10.68 o
   4  15   2        126.09        107.78         6.18 o
   5  15   2          0.41         -0.38         4.87 o
   6  15   2          1.68          8.75         5.92 o
  -7  16   2         25.55         21.99         5.52 o
  -6  16   2        163.74        170.99        12.45 o
  -5  16   2         23.99         36.76         4.80 o
  -4  16   2       1164.92       1203.72        21.64 o
  -3  16   2         46.65         48.58         3.04 o
  -2  16   2         16.21         16.58         1.83 o
  -1  16   2        761.23        771.64        12.33 o
   0  16   2        258.54        244.92         5.78 o
   1  16   2          5.23          6.34         2.75 o
   2  16   2         21.05         27.75         2.75 o
   3  16   2         93.93        104.02         6.25 o
   4  16   2          1.59          6.34         4.04 o
   5  16   2        197.37        209.23         9.41 o
   6  16   2        591.60        624.09        19.78 o
  -7  17   2         51.07         32.16         6.55 o
  -6  17   2        159.33        145.28         7.77 o
  -5  17   2          0.08         -0.62         4.27 o
  -4  17   2         51.52         47.97         4.46 o
  -3  17   2         89.76         97.87         5.54 o
  -2  17   2        167.86        150.29         4.34 o
  -1  17   2          0.50          2.63         2.39 o
   0  17   2          0.12         -2.81         2.81 o
   1  17   2        213.90        222.95         7.53 o
   2  17   2        115.77        114.23         5.27 o
   3  17   2         65.10         66.86         5.48 o
   4  17   2        862.23        829.75        18.58 o
   5  17   2         83.45         84.00         8.15 o
  -6  18   2        329.72        349.77        12.48 o
  -5  18   2         47.56         54.75         5.41 o
  -4  18   2         12.12         16.56         4.20 o
  -3  18   2        134.77        142.72         9.45 o
  -2  18   2        411.83        445.83        10.42 o
  -1  18   2          0.46          0.63         3.00 o
   0  18   2          3.58          5.08         3.29 o
   1  18   2        137.02        113.22         8.32 o
   2  18   2         10.90          6.63         3.33 o
   3  18   2          0.28          1.36         7.60 o
   4  18   2        273.87        313.60        19.03 o
  -5  19   2         12.67         20.94         5.27 o
  -4  19   2          8.89          9.20         4.45 o
  -3  19   2        429.23        413.85        13.06 o
  -2  19   2        237.08        258.69        10.58 o
  -1  19   2          3.97         12.10         4.63 o
   0  19   2          0.85         -3.42         3.42 o
   1  19   2         40.29         38.10         5.49 o
   2  19   2        128.45        128.92        11.52 o
   3  19   2        203.51        214.79        13.63 o
  -4  20   2          2.36          4.91         7.26 o
  -3  20   2          1.16          0.31         7.90 o
  -2  20   2         35.59         38.60         6.35 o
  -1  20   2          0.33         -3.58         5.28 o
   0  20   2         42.77         50.91         5.81 o
   1  20   2         11.18          5.36         5.22 o
   2  20   2         42.17         36.87         5.36 o
  -2  21   2         23.47          5.50         6.48 o
  -1  21   2         40.88         37.03         7.04 o
   0  21   2        542.93        575.03        17.71 o
 -11   1   3        186.18        205.09         8.44 o
 -10   1   3        549.09        564.74        10.80 o
  -9   1   3        286.83        279.71         6.73 o
  -8   1   3        293.45        301.88         6.50 o
  -7   1   3         15.16         19.11         1.70 o
  -6   1   3         14.93         15.71         1.34 o
  -5   1   3         46.98         52.86         1.72 o
  -4   1   3        242.95        228.71         3.02 o
  -3   1   3       2281.36       2280.57        26.48 o
  -2   1   3        901.27        889.01        12.50 o
  -1   1   3       1243.25       1155.68        15.73 o
   0   1   3       1174.63       1087.73        12.40 o
   1   1   3         10.41          1.94         0.61 o
   2   1   3       1376.93       1479.51        14.98 o
   3   1   3        165.38        168.88         2.88 o
   4   1   3         70.19         65.65         2.48 o
   5   1   3        908.53        888.42        14.41 o
   6   1   3        392.13        372.22         9.01 o
   7   1   3          3.83          6.26         3.30 o
   8   1   3        432.88        455.33        11.79 o
   9   1   3         25.88         26.74         7.02 o
 -11   2   3        111.61         98.82         5.31 o
 -10   2   3          5.80          6.52         3.10 o
  -9   2   3          0.31         -1.31         2.38 o
  -8   2   3          0.61         -1.14         1.94 o
  -7   2   3          0.33          1.77         1.55 o
  -6   2   3       1002.56       1088.02        12.59 o
  -5   2   3        291.07        353.13         4.33 o
  -4   2   3       1041.39       1117.33        11.92 o
  -3   2   3          2.59          1.76         0.51 o
  -2   2   3        128.32        115.75         2.13 o
  -1   2   3        312.53        329.38         5.35 o
   0   2   3        429.85        435.46         5.74 o
   1   2   3         88.61         81.98         1.87 o
   2   2   3       2075.75       2265.39        23.37 o
   3   2   3        284.15        365.91         5.48 o
   4   2   3        343.35        356.49         6.06 o
   5   2   3        986.13        970.75        14.41 o
   6   2   3       1126.63       1121.82        18.06 o
   7   2   3        228.31        211.14         6.67 o
   8   2   3         90.01         75.64         5.40 o
   9   2   3          3.12          3.21         5.01 o
 -11   3   3        162.53        162.18         7.15 o
 -10   3   3         46.93         54.90         3.87 o
  -9   3   3          7.72         13.24         2.60 o
  -8   3   3        209.55        178.72         4.83 o
  -7   3   3        101.35        115.06         4.12 o
  -6   3   3         44.57         59.09         2.05 o
  -5   3   3        425.30        420.60         5.14 o
  -4   3   3       1205.60       1244.21        12.69 o
  -3   3   3        360.79        319.62         4.33 o
  -2   3   3       2290.27       2465.64        31.86 o
  -1   3   3        645.36        627.39         8.79 o
   0   3   3       1293.92       1245.79        14.93 o
   1   3   3       3745.08       4207.07        46.07 o
   2   3   3         79.60        119.81         2.17 o
   3   3   3        278.91        262.74         4.21 o
   4   3   3        241.29        252.39         4.96 o
   5   3   3         22.54         17.66         2.07 o
   6   3   3        167.99        163.95         5.03 o
   7   3   3        500.74        505.27        11.58 o
   8   3   3        149.03        142.04         7.06 o
 -11   4   3         11.48         18.29         5.18 o
 -10   4   3        201.65        224.31         6.96 o
  -9   4   3         14.75         11.76         2.61 o
  -8   4   3         11.68          9.09         2.11 o
  -7   4   3         67.75         68.94         3.61 o
  -6   4   3       1023.28       1013.58        11.42 o
  -5   4   3       3519.92       3877.77        37.92 o
  -4   4   3        834.51        883.53         9.32 o
  -3   4   3        312.42        327.25         6.66 o
  -2   4   3         71.58         90.22         2.56 o
  -1   4   3         12.60          3.35         0.70 o
   0   4   3       1113.25       1215.72        14.67 o
   1   4   3        466.08        465.78         6.99 o
   2   4   3        153.70        133.07         3.07 o
   3   4   3        656.92        658.63         8.41 o
   4   4   3        113.88         87.47         3.19 o
   5   4   3         15.70         10.03         2.07 o
   6   4   3         99.33         94.44         4.16 o
   7   4   3        154.17        137.71         6.48 o
   8   4   3        379.35        378.56        10.82 o
 -11   5   3          0.55          6.77         4.48 o
 -10   5   3          0.06          4.07         3.21 o
  -9   5   3        181.27        171.83         5.74 o
  -8   5   3        378.18        352.27         8.09 o
  -7   5   3        253.72        242.67         5.08 o
  -6   5   3          6.78          5.24         1.37 o
  -5   5   3         89.59         80.76         2.06 o
  -4   5   3       1210.09       1232.82        13.79 o
  -3   5   3       1893.48       2033.93        27.45 o
  -2   5   3        836.27        870.88        10.82 o
  -1   5   3         83.69         85.12         1.94 o
   0   5   3         56.32         53.74         1.80 o
   1   5   3       1822.79       1853.69        21.03 o
   2   5   3       1105.11       1106.02        12.07 o
   3   5   3        117.20        120.12         3.26 o
   4   5   3        486.69        488.05         7.96 o
   5   5   3          6.99         13.11         2.21 o
   6   5   3        119.98        113.08         4.54 o
   7   5   3         23.46         23.54         3.79 o
   8   5   3         52.37         56.73         5.04 o
 -11   6   3        108.23        124.68         9.67 o
 -10   6   3          6.31         -0.45         3.22 o
  -9   6   3         20.70         22.94         2.92 o
  -8   6   3        223.33        226.10         5.66 o
  -7   6   3        372.16        339.07         5.90 o
  -6   6   3        442.20        450.67         7.17 o
  -5   6   3        858.26        848.75        10.33 o
  -4   6   3       4421.44       4836.89        48.77 o
  -3   6   3        451.93        463.22         7.31 o
  -2   6   3        488.82        557.32         7.79 o
  -1   6   3        133.12        160.72         2.81 o
   0   6   3        957.46       1103.57        13.65 o
   1   6   3        594.66        650.60         7.59 o
   2   6   3       1651.80       1547.60        18.12 o
   3   6   3       1068.07        970.88        15.14 o
   4   6   3         53.44         55.06         2.80 o
   5   6   3        577.48        550.73         9.73 o
   6   6   3          0.08         -1.15         2.46 o
   7   6   3        603.83        663.20        12.78 o
   8   6   3          2.34          9.10         4.90 o
 -10   7   3         74.26         70.22         4.40 o
  -9   7   3        279.44        268.38        11.70 o
  -8   7   3         13.70         16.05         2.33 o
  -7   7   3         46.90         32.32         2.25 o
  -6   7   3         39.32         42.40         2.17 o
  -5   7   3         87.13         82.24         3.18 o
  -4   7   3        419.92        433.45         6.13 o
  -3   7   3        505.67        559.82         7.20 o
  -2   7   3         51.07         46.43         1.56 o
  -1   7   3         49.57         53.20         1.93 o
   0   7   3        429.03        458.10         6.53 o
   1   7   3         22.44         21.94         1.32 o
   2   7   3        238.07        301.83         5.19 o
   3   7   3         52.33         51.58         2.16 o
   4   7   3        250.10        245.25         7.32 o
   5   7   3         21.76         21.76         2.39 o
   6   7   3          0.09          0.61         2.57 o
   7   7   3        246.34        249.59         7.76 o
   8   7   3         61.76         60.82         5.99 o
 -10   8   3        112.96        111.18         6.26 o
  -9   8   3         34.41         48.41         3.98 o
  -8   8   3         12.45         14.89         2.39 o
  -7   8   3        303.79        270.23         7.38 o
  -6   8   3        895.61        925.21        17.88 o
  -5   8   3       1366.80       1357.46        19.14 o
  -4   8   3        172.66        163.06         3.89 o
  -3   8   3          3.91          2.15         0.88 o
  -2   8   3        861.03        894.84        12.15 o
  -1   8   3        861.85       1003.57        13.00 o
   0   8   3        464.76        490.22         6.62 o
   1   8   3       2379.59       2353.25        25.47 o
   2   8   3        162.37        137.59         3.18 o
   3   8   3         88.92         73.67         3.15 o
   4   8   3       1117.68       1020.22        16.43 o
   5   8   3        350.89        345.91         7.72 o
   6   8   3        226.25        234.40         6.81 o
   7   8   3          0.11         -0.23         3.20 o
   8   8   3         10.52         11.43         5.63 o
 -10   9   3         39.27         47.62         5.70 o
  -9   9   3         20.91         13.10         4.37 o
  -8   9   3        125.33        115.45         6.43 o
  -7   9   3        241.62        230.31         7.78 o
  -6   9   3        114.93        109.43         4.71 o
  -5   9   3         46.54         33.07         2.36 o
  -4   9   3        212.54        187.51         4.46 o
  -3   9   3         49.08         50.97         2.41 o
  -2   9   3         69.55         64.53         2.09 o
  -1   9   3        229.79        236.34         4.23 o
   0   9   3        431.03        441.07         6.23 o
   1   9   3          3.79          8.85         1.10 o
   2   9   3         49.06         43.73         1.96 o
   3   9   3         60.74         44.41         2.20 o
   4   9   3          6.10          6.97         2.07 o
   5   9   3        170.54        141.73         5.24 o
   6   9   3         95.42        101.96         5.04 o
   7   9   3         41.44         40.73         4.10 o
   8   9   3          4.20          5.47         4.33 o
 -10  10   3        105.60        104.21         8.85 o
  -9  10   3        281.53        303.08        10.54 o
  -8  10   3        298.89        330.15        10.23 o
  -7  10   3        106.21        114.00         6.03 o
  -6  10   3          9.43          5.00         2.83 o
  -5  10   3        575.42        523.02        10.42 o
  -4  10   3        347.99        321.06         7.29 o
  -3  10   3        968.03        972.78        13.33 o
  -2  10   3        334.92        354.38         5.53 o
  -1  10   3        554.61        616.47         8.47 o
   0  10   3         31.54         22.48         2.22 o
   1  10   3         84.31         86.81         2.91 o
   2  10   3        210.99        175.04         4.17 o
   3  10   3       2197.52       2148.69        27.42 o
   4  10   3        201.82        205.56         5.89 o
   5  10   3          5.48          3.41         2.85 o
   6  10   3        108.57        112.58         5.14 o
   7  10   3        137.25        149.00         8.15 o
  -9  11   3        108.66        122.40         8.10 o
  -8  11   3        241.20        245.77         9.27 o
  -7  11   3        179.77        196.16         8.44 o
  -6  11   3         58.59         50.10         4.01 o
  -5  11   3         31.28         27.00         3.36 o
  -4  11   3         95.18         83.91         6.03 o
  -3  11   3       1721.88       1776.64        22.77 o
  -2  11   3        184.15        179.95         3.87 o
  -1  11   3         40.08         37.13         2.50 o
   0  11   3        613.58        604.54        11.44 o
   1  11   3        867.37        869.89        16.23 o
   2  11   3        585.31        518.10         8.68 o
   3  11   3        336.13        331.74         6.02 o
   4  11   3          2.37          1.62         1.84 o
   5  11   3          5.40          6.68         3.15 o
   6  11   3          1.61         -0.94         3.17 o
   7  11   3          0.94         -0.02         4.71 o
  -9  12   3         13.29         19.96         5.49 o
  -8  12   3          0.91         -4.71         4.71 o
  -7  12   3         48.12         51.92         5.33 o
  -6  12   3        902.71        829.98        15.57 o
  -5  12   3         69.21         64.41         3.76 o
  -4  12   3         25.31         28.63         2.63 o
  -3  12   3         15.30         18.01         1.49 o
  -2  12   3          0.46          2.97         1.48 o
  -1  12   3        929.14        953.58        15.03 o
   0  12   3        277.04        284.08         7.64 o
   1  12   3          1.85          2.54         1.97 o
   2  12   3        433.58        422.93         7.87 o
   3  12   3          8.47         12.24         2.02 o
   4  12   3        259.48        247.26         5.45 o
   5  12   3        447.67        457.24         9.63 o
   6  12   3         11.36          5.25         3.61 o
   7  12   3         38.63         38.52         5.51 o
  -9  13   3         39.29         37.57         9.29 o
  -8  13   3          6.61          0.18         4.99 o
  -7  13   3        237.92        241.54        11.20 o
  -6  13   3         55.47         51.19         4.73 o
  -5  13   3        589.29        590.53        13.13 o
  -4  13   3        670.35        673.84        11.82 o
  -3  13   3        140.59        144.22         6.22 o
  -2  13   3         76.45         72.79         2.97 o
  -1  13   3       2080.54       2114.41        27.16 o
   0  13   3        296.65        264.19         6.91 o
   1  13   3        267.60        239.99         6.51 o
   2  13   3         35.31         34.57         2.56 o
   3  13   3        430.87        423.22         8.23 o
   4  13   3         14.83          7.63         3.01 o
   5  13   3        184.50        187.21         6.23 o
   6  13   3         37.20         41.89         5.75 o
  -8  14   3        186.95        177.43        10.57 o
  -7  14   3         40.07         37.04         5.55 o
  -6  14   3         29.11         30.88         4.37 o
  -5  14   3         59.72         59.12         4.01 o
  -4  14   3        132.03        145.10         5.05 o
  -3  14   3         50.97         51.06         3.28 o
  -2  14   3         14.49          9.94         2.05 o
  -1  14   3          1.20         -0.17         1.86 o
   0  14   3        421.90        425.80         8.60 o
   1  14   3        432.82        425.02         9.36 o
   2  14   3        434.42        436.55         8.71 o
   3  14   3        115.11        125.03         5.30 o
   4  14   3        280.88        273.84         8.14 o
   5  14   3        322.83        328.35         9.86 o
   6  14   3         11.13          8.29         6.36 o
  -8  15   3        116.62        117.46         9.58 o
  -7  15   3         22.50         17.84         5.48 o
  -6  15   3          0.12         -1.29         4.11 o
  -5  15   3        182.33        161.46         7.77 o
  -4  15   3         96.81        106.46         4.70 o
  -3  15   3        512.20        534.67        11.57 o
  -2  15   3       1536.62       1560.34        22.09 o
  -1  15   3          0.33          1.94         2.78 o
   0  15   3         30.42         24.17         3.01 o
   1  15   3        514.02        493.41        10.65 o
   2  15   3        103.76        100.78         4.63 o
   3  15   3         49.98         45.68         3.53 o
   4  15   3        376.78        368.75        10.20 o
   5  15   3         21.61         15.58         8.35 o
  -7  16   3         49.99         59.08         6.79 o
  -6  16   3         49.14         42.96         5.19 o
  -5  16   3          9.07         13.01         3.71 o
  -4  16   3        255.52        247.58         8.11 o
  -3  16   3        132.77        121.12         7.77 o
  -2  16   3         80.35         79.67         3.58 o
  -1  16   3         32.93         34.04         3.32 o
   0  16   3        243.92        237.11         6.95 o
   1  16   3         11.63         11.36         3.32 o
   2  16   3        241.93        236.11         7.35 o
   3  16   3         83.92         66.03         4.15 o
   4  16   3         13.13          7.65         5.40 o
   5  16   3          6.70          8.85         6.17 o
  -7  17   3        330.99        358.61        16.60 o
  -6  17   3        109.90        121.56        14.81 o
  -5  17   3        286.04        317.78        11.40 o
  -4  17   3          0.57         -0.52         4.43 o
  -3  17   3         44.35         49.46         4.01 o
  -2  17   3         55.92         57.05         3.53 o
  -1  17   3        320.03        333.99         9.00 o
   0  17   3        758.01        763.25        15.20 o
   1  17   3        408.82        400.98         9.84 o
   2  17   3          0.09          1.63         3.26 o
   3  17   3         25.83         22.25         4.64 o
   4  17   3        184.35        160.90        11.20 o
  -6  18   3        180.72        215.97        11.46 o
  -5  18   3        271.51        266.29        12.64 o
  -4  18   3          2.18          3.47         4.97 o
  -3  18   3          5.76          4.57         3.39 o
  -2  18   3        170.39        170.90         6.48 o
  -1  18   3          1.88         -3.45         3.49 o
   0  18   3        320.57        324.76         9.33 o
   1  18   3        125.25        128.85         6.50 o
   2  18   3          0.54          0.36         3.63 o
   3  18   3         49.04         55.81        10.04 o
   4  18   3        231.76        245.81        29.88 o
  -5  19   3        207.88        226.85        14.35 o
  -4  19   3         27.60         31.20         5.94 o
  -3  19   3        331.25        355.35        12.39 o
  -2  19   3        127.09        142.07         9.72 o
  -1  19   3         43.45         40.76         4.59 o
   0  19   3        106.49         94.39         5.75 o
   1  19   3        144.97        160.78         9.42 o
   2  19   3         48.15         56.47         7.51 o
   3  19   3          2.58          4.23         6.27 o
  -4  20   3        366.83        333.74        13.42 o
  -3  20   3         40.91         26.16         7.30 o
  -2  20   3          4.37         -2.78         5.40 o
  -1  20   3         96.68         86.41         6.41 o
   0  20   3        162.29        160.03        12.39 o
   1  20   3         24.62         23.27         5.22 o
 -11   0   4        499.66        485.17        14.90 o
 -10   0   4        731.51        748.76        18.34 o
  -9   0   4       1376.23       1387.77        28.69 o
  -8   0   4        505.89        517.42        11.57 o
  -7   0   4         75.47         76.89         3.88 o
  -6   0   4        117.33         79.26         3.29 o
  -5   0   4       2670.91       2766.35        50.97 o
  -4   0   4        177.90        226.35         5.47 o
  -3   0   4       4155.36       4597.74        83.51 o
  -2   0   4         12.54         41.35         1.70 o
  -1   0   4         17.84         22.04         1.49 o
   0   0   4       2770.41       2691.29        40.40 o
   1   0   4       1079.42        836.12        13.70 o
   2   0   4        758.74        689.62        10.94 o
   3   0   4         10.88          7.13         1.71 o
   4   0   4        239.44        258.30         6.32 o
   5   0   4       3376.02       3356.38        73.62 o
   6   0   4        520.67        512.11        16.46 o
   7   0   4         29.01         26.91         5.95 o
   8   0   4        625.09        621.51        38.69 o
 -11   1   4        103.97        106.84         7.51 o
 -10   1   4        314.83        319.87         8.65 o
  -9   1   4        103.74        100.32         4.35 o
  -8   1   4        902.27        894.25        12.26 o
  -7   1   4         49.46         49.01         2.11 o
  -6   1   4        894.03        920.68        13.35 o
  -5   1   4          0.87         -0.38         0.86 o
  -4   1   4        129.49         64.50         1.58 o
  -3   1   4       1692.02       1794.75        22.27 o
  -2   1   4       2683.30       2809.14        34.11 o
  -1   1   4        373.77        399.74         5.43 o
   0   1   4        513.07        491.32         6.31 o
   1   1   4        537.23        593.34         7.20 o
   2   1   4       2758.56       2929.03        30.11 o
   3   1   4          0.83          3.66         1.03 o
   4   1   4        360.61        355.73         6.57 o
   5   1   4         58.32         51.19         2.96 o
   6   1   4        581.82        574.66        12.40 o
   7   1   4        198.47        202.47         9.76 o
   8   1   4        202.66        211.54        10.71 o
 -11   2   4        495.43        519.44        12.15 o
 -10   2   4          7.70          5.40         3.03 o
  -9   2   4         55.37         56.38         3.33 o
  -8   2   4       1626.95       1609.20        20.24 o
  -7   2   4       2252.99       2226.93        25.52 o
  -6   2   4        337.33        338.95         4.74 o
  -5   2   4       1666.51       1756.46        20.01 o
  -4   2   4        123.36        104.20         2.00 o
  -3   2   4       1252.88       1225.35        15.58 o
  -2   2   4        140.16        138.26         2.73 o
  -1   2   4       7098.12       7158.80        91.01 o
   0   2   4       1578.88       1490.47        17.85 o
   1   2   4         86.68        112.67         2.52 o
   2   2   4          3.92         17.37         1.35 o
   3   2   4        807.22        720.67        10.37 o
   4   2   4       1810.15       1843.99        25.37 o
   5   2   4          0.24          3.05         2.35 o
   6   2   4        106.70         99.91         5.84 o
   7   2   4          9.89          6.09         3.72 o
   8   2   4         18.60         15.06         5.41 o
 -11   3   4        244.43        260.82        10.12 o
 -10   3   4         57.41         64.55         3.92 o
  -9   3   4          5.70          4.54         2.47 o
  -8   3   4         90.42         85.45         3.24 o
  -7   3   4          0.43          3.95         1.61 o
  -6   3   4       1309.63       1307.77        14.87 o
  -5   3   4        132.49        124.48         2.38 o
  -4   3   4       1650.83       1930.71        22.95 o
  -3   3   4          1.17          1.57         0.76 o
  -2   3   4       2093.11       2029.36        25.03 o
  -1   3   4         91.71        149.23         3.19 o
   0   3   4       1400.80       1439.91        17.37 o
   1   3   4         15.07         32.22         2.20 o
   2   3   4        229.26        213.89         3.42 o
   3   3   4        335.81        377.52         6.42 o
   4   3   4       2662.97       2638.47        35.42 o
   5   3   4        937.11        914.91        14.15 o
   6   3   4          0.05         -2.40         2.40 o
   7   3   4          0.32         -3.55         3.55 o
   8   3   4        652.34        607.81        19.57 o
 -11   4   4         39.28         32.19         4.45 o
 -10   4   4         66.61         65.84         4.11 o
  -9   4   4       1760.65       1743.51        24.86 o
  -8   4   4        205.90        193.46         4.79 o
  -7   4   4        216.71        198.86         5.00 o
  -6   4   4        242.02        230.24         4.06 o
  -5   4   4        529.64        452.30         5.89 o
  -4   4   4        161.97        138.97         3.05 o
  -3   4   4        480.69        408.02         5.88 o
  -2   4   4       1313.60       1381.43        17.60 o
  -1   4   4         91.78         94.77         2.17 o
   0   4   4          6.21         21.23         1.23 o
   1   4   4       3048.40       2997.23        36.79 o
   2   4   4        375.67        329.02         4.82 o
   3   4   4        437.53        445.35         7.29 o
   4   4   4        890.56        829.35        12.81 o
   5   4   4        538.34        528.31         9.49 o
   6   4   4        255.72        252.77         6.86 o
   7   4   4        209.99        220.79         8.94 o
   8   4   4        223.35        223.28         9.98 o
 -11   5   4        175.61        165.75         7.14 o
 -10   5   4       1562.31       1590.69        23.51 o
  -9   5   4        179.65        150.16         6.04 o
  -8   5   4        869.19        896.07        13.95 o
  -7   5   4        358.00        367.03         6.17 o
  -6   5   4         63.64         63.79         2.39 o
  -5   5   4         26.31         58.58         2.11 o
  -4   5   4       5505.47       5751.86        65.91 o
  -3   5   4         55.14        120.60         2.38 o
  -2   5   4         17.31         31.37         1.63 o
  -1   5   4         65.53         66.14         2.67 o
   0   5   4       2403.91       2391.48        25.74 o
   1   5   4         61.95         64.00         2.28 o
   2   5   4          2.31          1.43         1.03 o
   3   5   4       1114.33       1118.98        16.27 o
   4   5   4         29.05         36.53         2.56 o
   5   5   4         16.19         16.73         2.53 o
   6   5   4       1763.56       1778.99        27.43 o
   7   5   4        400.33        381.56        10.65 o
   8   5   4         34.40         24.59         5.41 o
 -11   6   4        347.25        368.32        10.35 o
 -10   6   4         36.95         38.89         5.49 o
  -9   6   4         18.83         14.02         2.91 o
  -8   6   4        106.60         92.20         3.80 o
  -7   6   4       1078.43        982.97        14.52 o
  -6   6   4        148.17        163.18         4.27 o
  -5   6   4          2.02          2.71         1.27 o
  -4   6   4        196.12        196.96         3.38 o
  -3   6   4       1825.71       1907.22        23.89 o
  -2   6   4         77.96         74.05         2.47 o
  -1   6   4       1184.26       1198.08        15.59 o
   0   6   4        446.25        392.89         6.23 o
   1   6   4        485.40        510.24         7.14 o
   2   6   4         45.46         57.15         2.32 o
   3   6   4       3049.68       3076.93        43.87 o
   4   6   4          0.98          3.42         2.00 o
   5   6   4          3.25          4.97         2.46 o
   6   6   4        527.58        540.05        11.06 o
   7   6   4        544.74        548.69        11.82 o
   8   6   4          2.78         -5.87         9.14 o
 -11   7   4         73.88         62.99         5.93 o
 -10   7   4        257.20        216.64         7.63 o
  -9   7   4        181.57        165.63         6.25 o
  -8   7   4        144.24        138.50         4.82 o
  -7   7   4       1499.59       1463.96        22.10 o
  -6   7   4       2937.84       2931.57        41.42 o
  -5   7   4        548.15        517.21         7.40 o
  -4   7   4        315.89        345.81         6.20 o
  -3   7   4        661.80        547.57         7.29 o
  -2   7   4       2599.17       2431.57        30.27 o
  -1   7   4       3062.92       3163.74        37.02 o
   0   7   4         57.53         51.70         2.49 o
   1   7   4          5.51          5.12         1.22 o
   2   7   4       1061.12       1009.99        13.73 o
   3   7   4          4.27         -0.71         1.81 o
   4   7   4        166.97        157.38         5.09 o
   5   7   4        713.98        689.66        12.55 o
   6   7   4         38.43         39.60         3.59 o
   7   7   4        162.45        157.39         7.07 o
 -10   8   4          6.31          9.81         4.37 o
  -9   8   4        217.40        234.64         8.99 o
  -8   8   4         69.90         58.21         3.63 o
  -7   8   4        561.72        586.86        10.53 o
  -6   8   4        467.55        459.16        13.25 o
  -5   8   4        669.88        633.27         9.87 o
  -4   8   4        244.04        269.75         4.67 o
  -3   8   4        641.04        667.45        10.12 o
  -2   8   4        142.35        166.45         3.91 o
  -1   8   4        551.43        542.10         7.70 o
   0   8   4         12.95         28.92         2.05 o
   1   8   4        500.10        495.62         7.33 o
   2   8   4         97.83         96.62         3.11 o
   3   8   4        199.28        211.01         4.39 o
   4   8   4        260.43        265.10         6.61 o
   5   8   4        357.73        357.34         8.29 o
   6   8   4         12.40         11.23         3.29 o
   7   8   4        833.93        821.14        15.67 o
 -10   9   4        194.39        188.38         8.96 o
  -9   9   4          8.89         10.00         4.38 o
  -8   9   4       1186.25       1122.46        22.01 o
  -7   9   4        111.38        101.85         6.34 o
  -6   9   4         91.97         86.72         5.28 o
  -5   9   4       1568.50       1580.09        33.97 o
  -4   9   4        654.76        583.34         9.33 o
  -3   9   4        990.93        926.17        13.50 o
  -2   9   4         14.63          9.52         1.44 o
  -1   9   4        535.75        481.68         8.43 o
   0   9   4       1789.52       1821.42        24.93 o
   1   9   4        562.02        558.16         8.99 o
   2   9   4       1259.31       1227.30        17.56 o
   3   9   4         81.72         66.25         2.63 o
   4   9   4         68.48         66.36         4.21 o
   5   9   4         11.89         15.51         2.94 o
   6   9   4        291.77        297.88         8.48 o
   7   9   4        909.84        941.38        24.94 o
 -10  10   4         21.06         14.85         6.12 o
  -9  10   4       1103.21       1116.22        22.81 o
  -8  10   4          9.22          7.33         4.14 o
  -7  10   4          2.11          6.79         3.41 o
  -6  10   4         89.56         92.65         5.86 o
  -5  10   4       1953.11       1964.37        34.16 o
  -4  10   4         43.71         45.24         3.39 o
  -3  10   4        785.31        789.47        14.65 o
  -2  10   4        776.57        773.62        10.38 o
  -1  10   4        155.81        185.26         4.43 o
   0  10   4         26.82         39.02         2.41 o
   1  10   4        651.69        611.62         9.76 o
   2  10   4          0.98          0.22         1.65 o
   3  10   4         10.83         10.90         1.73 o
   4  10   4        111.49         98.47         7.38 o
   5  10   4       1399.70       1433.09        22.86 o
   6  10   4         30.72         26.89         3.79 o
   7  10   4         30.65         35.12         4.63 o
 -10  11   4         36.08         27.55         7.54 o
  -9  11   4          3.08         -0.56         5.10 o
  -8  11   4        237.88        231.90        10.13 o
  -7  11   4        102.49        111.90         7.33 o
  -6  11   4       1057.28       1077.21        24.29 o
  -5  11   4        112.02        116.05         5.62 o
  -4  11   4          5.07          2.90         1.49 o
  -3  11   4        198.23        180.14         4.59 o
  -2  11   4       1957.07       1870.32        25.44 o
  -1  11   4        154.72        135.68         4.18 o
   0  11   4         59.42         55.85         3.69 o
   1  11   4         60.65         65.73         2.73 o
   2  11   4        104.45        105.52         3.55 o
   3  11   4         36.43         27.62         2.32 o
   4  11   4        110.11        113.74         4.68 o
   5  11   4        203.64        235.17         7.24 o
   6  11   4         16.61         24.23         3.97 o
  -9  12   4         19.40         15.31         5.64 o
  -8  12   4        200.27        190.76        13.23 o
  -7  12   4        781.69        820.81        19.45 o
  -6  12   4          5.33          7.59         3.60 o
  -5  12   4         62.88         64.86         4.41 o
  -4  12   4          6.84          5.88         2.49 o
  -3  12   4          1.25          0.10         1.80 o
  -2  12   4          0.01          2.24         1.69 o
  -1  12   4       1464.44       1513.00        36.40 o
   0  12   4        366.91        317.61         7.62 o
   1  12   4        578.04        598.63        10.84 o
   2  12   4         68.12         61.85         3.29 o
   3  12   4       1031.55       1018.59        14.54 o
   4  12   4        379.80        360.80         7.35 o
   5  12   4          0.70         -3.54         3.54 o
   6  12   4          4.03          3.41         4.48 o
  -9  13   4         92.47         82.44         7.87 o
  -8  13   4         10.37         12.53         5.36 o
  -7  13   4         61.61         57.04         5.54 o
  -6  13   4        372.19        363.90        11.41 o
  -5  13   4          0.36          0.26         2.92 o
  -4  13   4        483.95        476.09         9.68 o
  -3  13   4        222.35        189.51         5.21 o
  -2  13   4         33.49         35.67         2.81 o
  -1  13   4         28.68         26.78         3.30 o
   0  13   4         17.21         14.62         2.70 o
   1  13   4        250.32        249.11         6.95 o
   2  13   4         35.91         47.12         3.24 o
   3  13   4         68.54         76.92         4.07 o
   4  13   4         55.02         53.76         3.39 o
   5  13   4          1.98         -2.37         3.41 o
   6  13   4        952.33        973.71        25.02 o
  -8  14   4        333.92        331.54        12.99 o
  -7  14   4        180.82        165.48         9.61 o
  -6  14   4        461.61        476.59        13.65 o
  -5  14   4         98.74         91.09         4.62 o
  -4  14   4         19.35         18.91         3.24 o
  -3  14   4        333.49        335.82         7.33 o
  -2  14   4        229.81        207.70         5.86 o
  -1  14   4         34.96         33.31         4.66 o
   0  14   4         21.54         21.41         4.69 o
   1  14   4        718.58        729.88        12.86 o
   2  14   4        326.25        334.30         8.62 o
   3  14   4          1.71          2.74         3.21 o
   4  14   4        145.24        150.85        10.49 o
   5  14   4        170.46        149.19         8.63 o
  -8  15   4        125.48        130.31        10.20 o
  -7  15   4        159.43        172.68         9.75 o
  -6  15   4         10.37         19.30         4.37 o
  -5  15   4         32.15         26.21         4.52 o
  -4  15   4         28.09         20.79         3.47 o
  -3  15   4          4.21          5.97         2.23 o
  -2  15   4        245.81        247.60         6.62 o
  -1  15   4          3.60          0.81         2.55 o
   0  15   4        890.67        875.45        18.54 o
   1  15   4         55.67         54.18         4.57 o
   2  15   4         31.45         34.09         4.04 o
   3  15   4         20.39         26.32         4.99 o
   4  15   4        302.67        292.58        11.36 o
   5  15   4         16.19         11.18         6.71 o
  -7  16   4        473.43        515.58        16.01 o
  -6  16   4         10.43          7.89         4.69 o
  -5  16   4        199.84        184.32         9.15 o
  -4  16   4          1.10         -4.09         4.42 o
  -3  16   4        207.41        207.12         6.65 o
  -2  16   4         13.00         13.30         2.82 o
  -1  16   4        308.19        309.78        12.49 o
   0  16   4         62.43         71.40         4.85 o
   1  16   4        240.39        249.54         7.87 o
   2  16   4         48.94         53.96         4.65 o
   3  16   4        157.32        193.49        10.83 o
   4  16   4        256.27        251.92        13.76 o
  -7  17   4         30.04         33.79         8.24 o
  -6  17   4         95.56         89.86         7.68 o
  -5  17   4        136.88        119.48         7.21 o
  -4  17   4         37.52         32.85         5.01 o
  -3  17   4         13.99         13.72         3.61 o
  -2  17   4          7.52         12.72         3.00 o
  -1  17   4        155.73        164.07        10.42 o
   0  17   4        176.68        164.75         8.40 o
   1  17   4         16.49         14.78         3.77 o
   2  17   4        269.43        274.22        10.50 o
   3  17   4          5.21         -3.27         5.57 o
  -6  18   4          0.40         -3.28         7.07 o
  -5  18   4         53.54         50.26         6.77 o
  -4  18   4          5.91          2.83         4.93 o
  -3  18   4         11.66         14.30         4.84 o
  -2  18   4         41.05         45.01         3.79 o
  -1  18   4          2.00          5.59         5.22 o
   0  18   4        393.10        401.35        13.75 o
   1  18   4        108.34        118.20        11.13 o
   2  18   4        199.45        232.67        10.02 o
   3  18   4          1.81         -2.73         6.13 o
  -5  19   4          2.70          0.78         6.71 o
  -4  19   4        432.24        448.02        15.69 o
  -3  19   4          9.02          5.62         5.33 o
  -2  19   4        112.43         99.53         5.90 o
  -1  19   4         24.68         18.69         4.15 o
   0  19   4         17.09         17.22         4.74 o
   1  19   4         75.09         75.60         5.99 o
   2  19   4         82.14         84.16         7.51 o
  -3  20   4         73.73         69.31         8.86 o
  -2  20   4          0.46          9.17         9.62 o
  -1  20   4         21.11         34.21         5.06 o
   0  20   4        139.15        155.75         9.32 o
 -11   1   5         43.15         39.00         5.03 o
 -10   1   5         44.58         44.55         3.59 o
  -9   1   5        452.69        442.09         7.77 o
  -8   1   5         28.75         30.20         2.21 o
  -7   1   5         84.75        107.02         3.12 o
  -6   1   5       1502.10       1365.55        16.73 o
  -5   1   5         48.14         28.83         1.86 o
  -4   1   5       1600.30       1712.35        29.96 o
  -3   1   5        715.32        831.20        13.63 o
  -2   1   5       1790.53       2046.11        25.38 o
  -1   1   5          8.94         11.51         1.07 o
   0   1   5        636.91        728.16        10.59 o
   1   1   5        547.79        508.48         7.27 o
   2   1   5       2537.05       2475.96        29.39 o
   3   1   5       1803.53       1728.24        21.11 o
   4   1   5       1766.00       1711.70        23.92 o
   5   1   5         62.51         59.08         3.11 o
   6   1   5        255.44        263.63         8.78 o
   7   1   5         17.44         18.25         4.67 o
 -11   2   5          1.11          2.92         4.08 o
 -10   2   5         29.93         24.91         3.29 o
  -9   2   5         32.18         24.65         2.60 o
  -8   2   5       1448.41       1453.53        19.36 o
  -7   2   5       1322.44       1316.63        16.48 o
  -6   2   5        387.89        403.53         7.08 o
  -5   2   5         40.88         49.84         2.03 o
  -4   2   5          0.84         10.22         1.45 o
  -3   2   5        522.00        521.77        10.46 o
  -2   2   5        604.65        629.76         9.19 o
  -1   2   5        400.73        379.56         5.56 o
   0   2   5        385.14        370.05         5.37 o
   1   2   5         10.62          4.60         1.31 o
   2   2   5         39.13         30.20         1.84 o
   3   2   5         17.27         19.96         1.97 o
   4   2   5        247.30        237.99         5.64 o
   5   2   5         25.44         27.29         2.66 o
   6   2   5         24.71         22.79         3.94 o
   7   2   5         66.43         71.56         5.66 o
 -11   3   5          2.93         -2.35         3.79 o
 -10   3   5        277.70        267.12         7.76 o
  -9   3   5        312.18        303.93         7.07 o
  -8   3   5        935.82        891.17        13.66 o
  -7   3   5        429.87        407.55         6.39 o
  -6   3   5         68.99         74.84         2.69 o
  -5   3   5       1142.41       1105.71        14.66 o
  -4   3   5         60.27         36.20         1.96 o
  -3   3   5       4394.35       5006.80        68.55 o
  -2   3   5        524.97        582.09         8.13 o
  -1   3   5       1415.48       1664.50        20.00 o
   0   3   5         63.83         55.21         2.11 o
   1   3   5          4.51          1.04         1.28 o
   2   3   5        287.85        272.35         5.09 o
   3   3   5       1812.78       1728.32        24.06 o
   4   3   5        163.70        168.28         4.98 o
   5   3   5        471.28        453.51         8.83 o
   6   3   5         13.64          9.46         3.13 o
   7   3   5         52.52         44.18         5.08 o
 -11   4   5          5.93          8.11         4.03 o
 -10   4   5         26.73         35.37         4.18 o
  -9   4   5         23.68         24.84         2.90 o
  -8   4   5          7.49         11.60         2.03 o
  -7   4   5        566.06        591.74         8.96 o
  -6   4   5          0.20          0.01         1.37 o
  -5   4   5         89.95         81.52         3.36 o
  -4   4   5         99.47         99.91         2.43 o
  -3   4   5        287.61        225.38         3.79 o
  -2   4   5        388.81        365.64         5.96 o
  -1   4   5       1436.73       1457.83        18.70 o
   0   4   5        555.95        498.93         7.26 o
   1   4   5        166.26        153.01         4.14 o
   2   4   5        612.22        618.98         8.68 o
   3   4   5        158.88        145.42         4.80 o
   4   4   5          8.48         11.19         2.51 o
   5   4   5         14.96         14.78         3.15 o
   6   4   5         75.61         85.98         5.33 o
   7   4   5          0.21         -0.04         4.94 o
 -11   5   5          0.73         -4.22         4.22 o
 -10   5   5        128.01        130.23         5.76 o
  -9   5   5        305.70        297.41         7.20 o
  -8   5   5         64.34         56.71         2.80 o
  -7   5   5        350.79        346.87         5.90 o
  -6   5   5        106.82        101.71         3.74 o
  -5   5   5       2140.85       2163.60        28.93 o
  -4   5   5         20.49         13.93         1.11 o
  -3   5   5         44.85         40.87         1.83 o
  -2   5   5       1028.03       1128.82        14.13 o
  -1   5   5        436.86        438.59         6.46 o
   0   5   5          7.98         14.41         1.42 o
   1   5   5         77.50         57.58         2.74 o
   2   5   5         92.38         80.02         2.66 o
   3   5   5         10.93          8.04         2.02 o
   4   5   5         84.70         76.71         4.64 o
   5   5   5         39.68         36.55         3.22 o
   6   5   5         11.57         11.40         3.62 o
   7   5   5         36.62         40.77         9.20 o
 -11   6   5          3.43          4.53         4.29 o
 -10   6   5         93.96        123.38         5.67 o
  -9   6   5        306.64        322.69         7.81 o
  -8   6   5        123.14        118.67         4.78 o
  -7   6   5       1141.74       1094.31        16.83 o
  -6   6   5          9.19          6.64         1.93 o
  -5   6   5        196.45        232.02         5.87 o
  -4   6   5        863.60        873.71        11.75 o
  -3   6   5        521.97        485.77         7.34 o
  -2   6   5        444.11        394.65         6.77 o
  -1   6   5        557.73        518.83         7.86 o
   0   6   5        384.57        342.51         5.41 o
   1   6   5       2127.57       2143.35        27.35 o
   2   6   5         10.29          3.80         1.44 o
   3   6   5        195.60        199.20         5.54 o
   4   6   5         53.36         49.30         3.32 o
   5   6   5         19.84         21.32         3.60 o
   6   6   5         57.43         70.73         4.60 o
   7   6   5        458.96        456.95        14.75 o
 -11   7   5        270.17        312.78        10.84 o
 -10   7   5        605.42        651.34        14.25 o
  -9   7   5        190.46        194.30         7.41 o
  -8   7   5          4.03         11.63         2.75 o
  -7   7   5        241.63        232.26         8.47 o
  -6   7   5        395.85        409.13         7.61 o
  -5   7   5        169.81        167.41         4.06 o
  -4   7   5        751.80        823.54        11.27 o
  -3   7   5         91.40         68.10         2.68 o
  -2   7   5         21.54         28.53         1.94 o
  -1   7   5        270.75        257.49         5.73 o
   0   7   5          1.12         -0.56         1.36 o
   1   7   5        207.78        193.79         4.25 o
   2   7   5         30.26         36.44         2.41 o
   3   7   5          0.19          4.21         2.13 o
   4   7   5         23.42         20.17         2.87 o
   5   7   5          7.72          4.95         3.00 o
   6   7   5          2.88          5.62         3.97 o
   7   7   5         11.55          8.57         4.33 o
 -10   8   5         11.23          3.76         4.25 o
  -9   8   5         55.24         69.98         5.27 o
  -8   8   5        653.95        668.25        14.08 o
  -7   8   5         11.85         18.21         2.91 o
  -6   8   5        256.93        223.23         5.97 o
  -5   8   5          8.84          6.28         1.67 o
  -4   8   5          0.00          3.49         1.49 o
  -3   8   5        801.11        802.68        13.69 o
  -2   8   5       1099.90       1047.93        15.02 o
  -1   8   5         49.58         38.14         2.35 o
   0   8   5        659.46        622.55        10.03 o
   1   8   5        323.38        302.64         5.34 o
   2   8   5       1935.61       1826.09        23.69 o
   3   8   5         38.02         40.52         4.29 o
   4   8   5        120.81        101.99         5.72 o
   5   8   5        290.16        264.73         8.48 o
   6   8   5          5.54          3.95         4.36 o
 -10   9   5         25.79         22.89         5.31 o
  -9   9   5        164.19        149.98         7.95 o
  -8   9   5         12.50         13.98         2.36 o
  -7   9   5        314.47        301.90         7.39 o
  -6   9   5         39.06         41.90         2.76 o
  -5   9   5        135.46        138.79         4.15 o
  -4   9   5        169.03        156.89         3.92 o
  -3   9   5         58.80         52.29         2.71 o
  -2   9   5        941.11        978.59        16.38 o
  -1   9   5          0.08         -1.62         1.75 o
   0   9   5          3.02          5.46         1.94 o
   1   9   5         26.30         29.16         2.02 o
   2   9   5        140.82        121.84         3.82 o
   3   9   5        204.54        214.28         4.82 o
   4   9   5         67.97         58.74         3.74 o
   5   9   5          1.04          3.15         5.00 o
   6   9   5         23.05         31.18         5.00 o
 -10  10   5        135.69        152.11         9.01 o
  -9  10   5         86.99         89.45         6.81 o
  -8  10   5          6.20         14.78         4.28 o
  -7  10   5        194.04        180.17         8.05 o
  -6  10   5        896.24        931.15        15.76 o
  -5  10   5         27.29         26.76         2.19 o
  -4  10   5       1129.72       1104.18        15.87 o
  -3  10   5        100.07         90.33         5.25 o
  -2  10   5         14.20         13.58         2.15 o
  -1  10   5        168.26        177.98         5.69 o
   0  10   5       1526.75       1498.19        24.64 o
   1  10   5        666.13        630.29        10.37 o
   2  10   5        114.92        119.82         4.00 o
   3  10   5          5.93          2.55         1.97 o
   4  10   5         11.86         11.79         3.02 o
   5  10   5          0.96         -0.66         3.30 o
   6  10   5        234.69        226.26        11.03 o
 -10  11   5         43.65         49.20         6.48 o
  -9  11   5        710.42        726.32        19.01 o
  -8  11   5        120.89        116.68         7.31 o
  -7  11   5         23.70         18.75         4.11 o
  -6  11   5         69.71         71.25         9.55 o
  -5  11   5         80.19         75.83         3.83 o
  -4  11   5        144.43        134.74         4.39 o
  -3  11   5        617.31        613.79        11.99 o
  -2  11   5        289.15        267.59         8.07 o
  -1  11   5        865.91        857.50        16.40 o
   0  11   5          0.33          0.79         1.76 o
   1  11   5        247.99        253.26         5.85 o
   2  11   5        140.46        144.50         5.38 o
   3  11   5          3.53          1.93         2.07 o
   4  11   5         11.25         14.11         3.61 o
   5  11   5        421.52        444.66        10.49 o
   6  11   5         26.02         23.82         4.58 o
  -9  12   5        217.08        243.58        11.90 o
  -8  12   5         27.81         22.94         6.90 o
  -7  12   5         24.04         24.26         4.50 o
  -6  12   5        494.78        478.52        13.33 o
  -5  12   5        183.81        192.60         8.43 o
  -4  12   5         47.91         53.00         2.93 o
  -3  12   5        187.20        205.76         8.71 o
  -2  12   5        222.22        230.75         7.62 o
  -1  12   5        437.41        478.64        11.94 o
   0  12   5        202.97        184.65         7.27 o
   1  12   5       1181.91       1146.23        15.90 o
   2  12   5        154.15        144.45         4.92 o
   3  12   5         89.24         83.39         5.59 o
   4  12   5        134.36        122.37         7.75 o
   5  12   5         58.14         52.77         4.65 o
  -9  13   5         29.24         48.96         6.84 o
  -8  13   5        221.20        212.37        13.58 o
  -7  13   5        311.71        339.89        11.91 o
  -6  13   5         69.34         81.19         6.80 o
  -5  13   5         84.06         80.14         5.72 o
  -4  13   5          7.67         11.61         2.14 o
  -3  13   5       1662.11       1669.79        27.15 o
  -2  13   5        257.52        250.18         6.57 o
  -1  13   5          2.05         -4.04         4.04 o
   0  13   5          2.13          1.86         3.27 o
   1  13   5          0.57          4.92         3.11 o
   2  13   5         41.11         52.55         4.75 o
   3  13   5        494.57        492.76        11.85 o
   4  13   5        537.54        558.03        13.14 o
   5  13   5         21.66         11.56         5.40 o
  -8  14   5         67.01         88.30         7.19 o
  -7  14   5          0.87          5.40         4.48 o
  -6  14   5        260.37        265.53        10.96 o
  -5  14   5        513.60        500.76        14.40 o
  -4  14   5          0.74         -2.30         2.30 o
  -3  14   5          3.89          1.52         3.36 o
  -2  14   5         52.22         46.21         4.02 o
  -1  14   5          1.22         -0.29         4.79 o
   0  14   5        767.56        776.94        18.60 o
   1  14   5          9.26          6.59         3.38 o
   2  14   5         26.91         20.95         3.75 o
   3  14   5         15.77          7.82         3.57 o
   4  14   5         66.00         58.80         5.14 o
  -8  15   5          3.55         -0.19         6.92 o
  -7  15   5         19.37         17.68         5.61 o
  -6  15   5        221.53        231.42        10.84 o
  -5  15   5        479.84        522.27        15.27 o
  -4  15   5        437.05        445.88        10.77 o
  -3  15   5        177.58        170.82         6.06 o
  -2  15   5         65.69         56.35         5.90 o
  -1  15   5        259.36        236.12        13.60 o
   0  15   5          1.00         -4.40         4.40 o
   1  15   5        450.42        438.27        15.35 o
   2  15   5        261.20        257.11         9.37 o
   3  15   5         96.25         87.16         6.18 o
   4  15   5         33.18         42.92         5.94 o
  -7  16   5        138.67        181.85        11.28 o
  -6  16   5         50.89         43.08         6.23 o
  -5  16   5          1.06         -4.91         5.05 o
  -4  16   5          0.10         -3.26         4.65 o
  -3  16   5         69.19         63.10         4.53 o
  -2  16   5        219.51        216.89         9.38 o
  -1  16   5        212.24        225.11         8.57 o
   0  16   5          1.37          1.95         3.72 o
   1  16   5         22.95         19.14         4.32 o
   2  16   5         72.51         82.23         6.43 o
   3  16   5          0.11          8.63         5.43 o
  -7  17   5        160.25        109.49        19.16 o
  -6  17   5         58.08         70.33         7.47 o
  -5  17   5          3.94         -0.66         5.54 o
  -4  17   5        381.43        407.89        17.40 o
  -3  17   5         37.82         44.13         5.21 o
  -2  17   5         12.64          7.58         4.00 o
  -1  17   5        500.90        506.75        13.21 o
   0  17   5          0.34         -3.99         3.99 o
   1  17   5         41.71         29.13         4.81 o
   2  17   5        140.81        129.70         7.69 o
   3  17   5        472.19        505.30        38.10 o
  -6  18   5         52.66         40.06         7.21 o
  -5  18   5        155.45        158.69         9.88 o
  -4  18   5        304.10        297.67        12.94 o
  -3  18   5          1.35          6.95         5.22 o
  -2  18   5        498.22        496.58        13.11 o
  -1  18   5          4.26          5.44         4.43 o
   0  18   5        112.67         95.62         6.31 o
   1  18   5          2.74          2.02         5.32 o
   2  18   5        175.13        167.37        10.40 o
  -4  19   5          2.05          1.79         6.47 o
  -3  19   5         29.62         29.61         5.55 o
  -2  19   5         39.25         31.57         5.27 o
  -1  19   5         99.87         94.63         7.12 o
   0  19   5          8.40          3.65         4.85 o
 -11   0   6        891.84        911.78        31.24 o
 -10   0   6         56.96         51.34         5.72 o
  -9   0   6          0.32          1.94         3.13 o
  -8   0   6         72.15         66.92         4.31 o
  -7   0   6       1336.50       1353.97        46.84 o
  -6   0   6       3659.94       3460.09       154.58 o
  -5   0   6       3632.25       3609.90        94.98 o
  -4   0   6         83.03         77.19         5.31 o
  -3   0   6        884.63        866.69        17.57 o
  -2   0   6       4215.85       4566.13        83.03 o
  -1   0   6       2030.50       1804.10        31.37 o
   0   0   6          9.73          2.35         1.92 o
   1   0   6       1398.15       1366.48        24.29 o
   2   0   6        372.32        349.19         8.34 o
   3   0   6       1465.57       1386.28        24.88 o
   4   0   6          2.00          3.01         2.34 o
   5   0   6       1181.23       1234.62        31.65 o
   6   0   6        103.98        109.32         8.85 o
 -11   1   6          6.42          2.46         3.70 o
 -10   1   6        410.42        414.06         9.99 o
  -9   1   6        580.15        556.38         9.65 o
  -8   1   6        157.41        133.93         4.03 o
  -7   1   6         37.97         38.16         2.28 o
  -6   1   6        560.24        554.41        11.68 o
  -5   1   6         21.60         18.46         2.50 o
  -4   1   6        728.82        748.90        13.26 o
  -3   1   6        335.49        338.43         5.08 o
  -2   1   6         33.18         15.38         1.32 o
  -1   1   6          0.04          1.85         1.19 o
   0   1   6       2168.14       2240.07        27.01 o
   1   1   6          0.08         -1.43         1.43 o
   2   1   6        297.96        297.97         5.32 o
   3   1   6        623.77        597.02         9.38 o
   4   1   6          2.60          1.40         2.21 o
   5   1   6        212.68        223.27         8.87 o
   6   1   6        228.89        228.62         9.28 o
 -11   2   6         18.65         19.90         4.06 o
 -10   2   6       1489.01       1516.19        23.81 o
  -9   2   6        795.82        819.31        12.91 o
  -8   2   6        194.10        190.36         4.70 o
  -7   2   6       1456.99       1475.25        21.62 o
  -6   2   6         28.31         24.05         1.73 o
  -5   2   6        167.58        151.81         4.33 o
  -4   2   6       4204.23       4268.02        74.84 o
  -3   2   6       4807.46       4774.03        61.53 o
  -2   2   6        674.35        606.18         8.62 o
  -1   2   6        361.91        391.84         6.32 o
   0   2   6        125.53        103.30         3.54 o
   1   2   6       1245.11       1207.23        17.41 o
   2   2   6         49.28         49.05         2.45 o
   3   2   6        145.17        126.96         3.99 o
   4   2   6         26.02         14.39         2.63 o
   5   2   6         36.13         33.37         3.44 o
   6   2   6        169.75        200.71         8.60 o
 -11   3   6        249.27        246.29         8.33 o
 -10   3   6          2.36          3.30         3.09 o
  -9   3   6         42.11         32.03         2.94 o
  -8   3   6       1182.87       1187.44        17.03 o
  -7   3   6         47.28         48.41         2.60 o
  -6   3   6        118.23        112.59         3.81 o
  -5   3   6        209.81        212.01         5.34 o
  -4   3   6        813.58        781.56        13.31 o
  -3   3   6        626.17        681.11        12.29 o
  -2   3   6         12.23          6.25         1.35 o
  -1   3   6        609.80        575.83         8.54 o
   0   3   6         12.42         13.77         1.81 o
   1   3   6       1557.24       1465.75        22.08 o
   2   3   6       1836.29       1752.91        24.34 o
   3   3   6         59.76         51.82         2.81 o
   4   3   6        302.99        291.26         7.05 o
   5   3   6        113.62        114.46         5.65 o
   6   3   6        738.01        760.99        16.53 o
 -11   4   6        371.94        405.51        10.30 o
 -10   4   6          0.43         -2.77         3.35 o
  -9   4   6         18.90         20.57         2.60 o
  -8   4   6        860.62        809.09        13.31 o
  -7   4   6          0.30          2.55         2.23 o
  -6   4   6         59.53         53.62         2.45 o
  -5   4   6       1988.20       1948.24        30.32 o
  -4   4   6          0.36          0.16         1.10 o
  -3   4   6        123.09        103.86         4.08 o
  -2   4   6        878.89        784.14        10.96 o
  -1   4   6       2394.17       2422.13        30.83 o
   0   4   6         60.23         68.03         2.82 o
   1   4   6        921.47        936.18        14.95 o
   2   4   6        235.59        224.50         4.61 o
   3   4   6         91.25        100.80         4.21 o
   4   4   6         51.55         56.17         3.52 o
   5   4   6        200.31        212.40         7.19 o
   6   4   6        307.17        340.59        16.14 o
 -11   5   6        541.11        597.30        13.08 o
 -10   5   6        204.05        200.35         7.73 o
  -9   5   6         60.10         59.91         4.05 o
  -8   5   6        181.03        185.11         5.64 o
  -7   5   6       1728.22       1738.54        41.28 o
  -6   5   6       1781.58       1877.17        27.22 o
  -5   5   6        611.70        631.75         8.93 o
  -4   5   6          4.45          6.44         1.26 o
  -3   5   6        100.35         99.82         3.83 o
  -2   5   6       1077.55       1075.45        16.27 o
  -1   5   6       1864.93       1963.36        25.38 o
   0   5   6       2239.94       2126.84        25.86 o
   1   5   6        570.51        526.31         8.93 o
   2   5   6          4.98          8.31         1.72 o
   3   5   6          9.58         10.74         2.59 o
   4   5   6       1896.86       1836.98        28.18 o
   5   5   6          4.75          6.92         3.40 o
   6   5   6         57.21         65.42         4.87 o
 -11   6   6         13.25         18.28         5.12 o
 -10   6   6         76.06         70.57         5.60 o
  -9   6   6        473.76        472.55        14.02 o
  -8   6   6         46.50         44.47         3.47 o
  -7   6   6         32.29         31.32         2.87 o
  -6   6   6          5.31          3.80         1.60 o
  -5   6   6        167.47        151.33         4.33 o
  -4   6   6          3.52          2.63         1.25 o
  -3   6   6        529.07        523.14        10.75 o
  -2   6   6         62.44         54.94         3.11 o
  -1   6   6         13.82         12.82         1.85 o
   0   6   6         93.05         69.52         3.44 o
   1   6   6        287.42        273.15         6.11 o
   2   6   6        271.14        246.89         5.21 o
   3   6   6        421.94        446.04         9.31 o
   4   6   6          3.05          7.69         3.13 o
   5   6   6        117.71        113.70         6.08 o
   6   6   6         97.74        105.51        13.45 o
 -11   7   6         70.67         64.18         7.28 o
 -10   7   6          4.99          4.31         5.69 o
  -9   7   6       1627.79       1733.61        31.94 o
  -8   7   6       1986.39       2028.23        32.43 o
  -7   7   6         18.85         16.19         2.69 o
  -6   7   6         49.31         52.95         2.42 o
  -5   7   6       2047.02       2021.38        25.71 o
  -4   7   6       1413.03       1325.40        16.55 o
  -3   7   6        416.38        466.11        10.08 o
  -2   7   6       5219.24       5441.40        75.40 o
  -1   7   6        347.32        354.24         6.43 o
   0   7   6         59.03         44.27         2.69 o
   1   7   6        424.49        419.44         7.57 o
   2   7   6       1013.46       1007.77        14.19 o
   3   7   6         86.05         86.80         4.69 o
   4   7   6         42.97         38.17         3.69 o
   5   7   6        166.61        171.52         7.12 o
   6   7   6        133.55        136.04        10.70 o
 -10   8   6          4.77          3.34         4.71 o
  -9   8   6        197.44        195.06         9.17 o
  -8   8   6          1.31          4.32         2.98 o
  -7   8   6        285.19        295.62         8.35 o
  -6   8   6        160.48        158.07         4.42 o
  -5   8   6         39.81         39.48         2.48 o
  -4   8   6        316.00        276.96         5.64 o
  -3   8   6        241.20        207.69         7.06 o
  -2   8   6         47.96         66.02         4.91 o
  -1   8   6        369.34        360.57         7.53 o
   0   8   6         21.73         17.95         2.55 o
   1   8   6         10.42         11.39         2.12 o
   2   8   6        272.36        246.89         5.41 o
   3   8   6        604.44        645.99        12.21 o
   4   8   6         23.14         19.03         3.44 o
   5   8   6        680.37        684.39        13.74 o
   6   8   6        165.07        185.62         8.07 o
 -10   9   6        694.74        738.35        17.56 o
  -9   9   6         64.53         56.78         4.53 o
  -8   9   6          0.02          3.61         3.25 o
  -7   9   6       1960.44       1958.70        37.91 o
  -6   9   6        359.71        345.45         7.04 o
  -5   9   6        695.73        657.59        10.46 o
  -4   9   6        274.21        290.34         5.70 o
  -3   9   6        822.25        792.94        17.44 o
  -2   9   6        557.45        556.80        10.72 o
  -1   9   6       1567.78       1601.06        29.62 o
   0   9   6       1363.35       1325.19        20.50 o
   1   9   6         20.92         13.70         2.27 o
   2   9   6        107.22         90.79         5.48 o
   3   9   6        469.43        461.71         9.84 o
   4   9   6        577.19        610.04        12.30 o
   5   9   6         12.03          6.57         3.92 o
 -10  10   6         13.43         12.30         5.78 o
  -9  10   6          2.96          4.92         6.40 o
  -8  10   6        325.84        312.03         9.27 o
  -7  10   6        443.74        426.43         8.82 o
  -6  10   6        889.06        884.66        14.37 o
  -5  10   6        332.65        306.77         7.30 o
  -4  10   6        279.57        255.89         5.80 o
  -3  10   6         38.30         38.78         3.15 o
  -2  10   6          3.11          2.05         2.71 o
  -1  10   6        615.66        618.22        14.42 o
   0  10   6        414.71        429.36         8.88 o
   1  10   6          8.00          2.82         2.22 o
   2  10   6        289.77        285.02         6.77 o
   3  10   6        444.27        420.13         9.52 o
   4  10   6          0.02          2.61         3.34 o
   5  10   6        371.90        382.46        11.76 o
 -10  11   6         73.16         74.93         7.80 o
  -9  11   6        521.71        553.23        14.70 o
  -8  11   6        804.98        820.94        23.04 o
  -7  11   6          4.55          4.92         3.94 o
  -6  11   6          2.01          0.78         2.39 o
  -5  11   6        140.84        122.98         4.60 o
  -4  11   6       1443.11       1442.22        23.78 o
  -3  11   6        461.00        472.90        12.02 o
  -2  11   6         92.13         85.09         5.17 o
  -1  11   6        144.93        147.98         6.55 o
   0  11   6         10.47         10.81         3.08 o
   1  11   6        161.06        156.40         5.08 o
   2  11   6        360.09        415.90         7.93 o
   3  11   6         47.90         46.52         3.33 o
   4  11   6         32.32         36.82         4.05 o
   5  11   6        502.81        483.92        12.42 o
  -9  12   6        559.97        562.29        17.45 o
  -8  12   6          0.99          4.86         5.41 o
  -7  12   6         58.65         64.43         5.84 o
  -6  12   6          5.36          6.53         4.07 o
  -5  12   6        211.47        188.77         5.85 o
  -4  12   6         88.95         85.58         4.14 o
  -3  12   6       1972.11       1976.15        34.67 o
  -2  12   6         56.67         57.12         4.32 o
  -1  12   6        135.26        151.61         8.94 o
   0  12   6        227.53        222.01         5.78 o
   1  12   6        149.30        137.69         4.80 o
   2  12   6        141.21        133.38         9.74 o
   3  12   6        168.76        154.04         6.12 o
   4  12   6          0.87          7.70         5.83 o
  -9  13   6         56.84         71.74         8.39 o
  -8  13   6         69.08         75.41         6.95 o
  -7  13   6          6.82         11.81         4.95 o
  -6  13   6        560.06        571.62        16.59 o
  -5  13   6        350.92        345.90         7.94 o
  -4  13   6          0.88          0.49         3.80 o
  -3  13   6          8.53          4.66         3.18 o
  -2  13   6          0.16         -0.38         4.12 o
  -1  13   6        135.88        126.89         6.51 o
   0  13   6        196.77        216.78         8.96 o
   1  13   6         60.30         57.38         3.33 o
   2  13   6         30.40         30.77         2.97 o
   3  13   6         29.50         37.78         4.57 o
   4  13   6        675.86        691.01        18.10 o
  -8  14   6        329.70        328.73        21.34 o
  -7  14   6         15.45         12.44         5.22 o
  -6  14   6        111.33        104.34         7.19 o
  -5  14   6       1214.11       1262.94        26.62 o
  -4  14   6         35.63         28.66         3.81 o
  -3  14   6         16.81          9.94         4.43 o
  -2  14   6       1054.80       1065.32        20.64 o
  -1  14   6        385.74        362.63        13.75 o
   0  14   6         65.07         68.95         4.98 o
   1  14   6        510.78        495.66        12.82 o
   2  14   6        135.66        127.60         6.24 o
   3  14   6         45.52         52.91         5.11 o
  -8  15   6         16.40         20.44         6.81 o
  -7  15   6          1.15         -5.97         6.59 o
  -6  15   6         41.46         30.99         5.92 o
  -5  15   6          0.69         -4.84         4.84 o
  -4  15   6         34.41         29.85         4.65 o
  -3  15   6          4.84         -0.44         3.89 o
  -2  15   6         67.65         61.75         6.73 o
  -1  15   6          3.77         -1.44         3.99 o
   0  15   6         12.81         20.38         4.20 o
   1  15   6         73.80         74.69         5.82 o
   2  15   6         22.25         13.63         4.29 o
   3  15   6          2.84          5.82         5.57 o
  -7  16   6        116.65        133.74        14.61 o
  -6  16   6         37.57         34.03         8.76 o
  -5  16   6        459.72        462.48        15.32 o
  -4  16   6       1710.57       1782.29        44.76 o
  -3  16   6        320.37        346.75        16.46 o
  -2  16   6        233.25        229.41        13.44 o
  -1  16   6         86.91         88.62        11.59 o
   0  16   6         10.99          6.29         6.67 o
   1  16   6        431.33        446.54        13.91 o
   2  16   6         17.84          4.71         5.16 o
  -6  17   6         74.72         62.10         9.01 o
  -5  17   6          3.24         -5.59         5.59 o
  -4  17   6        114.53        127.49         8.87 o
  -3  17   6         42.10         34.10         5.24 o
  -2  17   6         86.33         80.61         9.26 o
  -1  17   6         13.98          9.04         6.85 o
   0  17   6         75.11         69.78         5.93 o
   1  17   6        176.90        172.78        10.90 o
  -5  18   6        165.31        165.35        11.16 o
  -4  18   6         67.08         54.25         7.19 o
  -3  18   6        339.15        379.11        14.33 o
  -2  18   6        265.36        261.45        10.78 o
  -1  18   6        338.10        354.83        13.15 o
   0  18   6         19.23         18.58         5.74 o
  -3  19   6          1.16         16.88        14.45 o
  -2  19   6         16.31         17.44        10.39 o
 -11   1   7        222.98        223.93        10.85 o
 -10   1   7         76.08         68.34         4.73 o
  -9   1   7         55.26         58.79         4.88 o
  -8   1   7        292.33        279.42         9.44 o
  -7   1   7         79.92         61.91         5.34 o
  -6   1   7         34.03         47.18        14.90 o
  -5   1   7          0.42         -1.18         3.54 o
  -4   1   7         60.21         41.41        10.26 o
  -3   1   7          2.05         -0.47         1.15 o
  -2   1   7         70.45         42.03         1.99 o
  -1   1   7       2054.51       1946.87        23.69 o
   0   1   7        611.97        548.75         8.78 o
   1   1   7       1029.98        958.04        14.43 o
   2   1   7        591.96        564.53         9.24 o
   3   1   7        211.28        203.76         5.37 o
   4   1   7        152.59        149.53         7.39 o
   5   1   7          2.52          1.60         4.09 o
   6   1   7          7.39         -0.03         7.97 o
 -11   2   7          2.20          2.25         4.40 o
 -10   2   7          0.12         -3.45         3.45 o
  -9   2   7        209.50        200.01         6.00 o
  -8   2   7        140.67        141.02         7.10 o
  -7   2   7         65.40         53.49         5.03 o
  -6   2   7       1355.37       1296.55        31.16 o
  -5   2   7         10.71          6.57         3.84 o
  -4   2   7       1170.37       1201.16        27.08 o
  -3   2   7         16.65         18.08         1.65 o
  -2   2   7          4.99          8.08         1.47 o
  -1   2   7         20.98         20.44         1.93 o
   0   2   7        610.89        626.69        10.39 o
   1   2   7        140.37        122.79         4.62 o
   2   2   7          1.12         -0.87         2.03 o
   3   2   7         66.94         58.86         3.43 o
   4   2   7          5.77          4.50         3.18 o
   5   2   7         67.51         67.01         5.30 o
   6   2   7          1.64          1.51         5.84 o
 -11   3   7        176.19        179.44        13.75 o
 -10   3   7        445.26        452.36        11.53 o
  -9   3   7        105.22        104.85         4.63 o
  -8   3   7         21.57         16.85         3.45 o
  -7   3   7         80.22         73.06         3.58 o
  -6   3   7       1051.81       1056.51        26.49 o
  -5   3   7         39.63         42.49         5.61 o
  -4   3   7         40.05         44.36         3.19 o
  -3   3   7        306.17        247.33         5.00 o
  -2   3   7        361.88        326.54         6.02 o
  -1   3   7        634.16        672.95        11.37 o
   0   3   7       1918.13       1860.44        30.00 o
   1   3   7        728.61        710.87        12.33 o
   2   3   7        477.23        435.29         7.85 o
   3   3   7         32.44         31.78         2.59 o
   4   3   7         12.19          6.92         3.21 o
   5   3   7        145.40        144.50         7.38 o
 -11   4   7         40.35         25.30         5.79 o
 -10   4   7        272.88        256.43         8.80 o
  -9   4   7         11.79          4.48         4.19 o
  -8   4   7        183.56        179.56         9.29 o
  -7   4   7        221.75        210.36         6.18 o
  -6   4   7       1028.05        929.23        16.19 o
  -5   4   7        906.82        890.41        15.06 o
  -4   4   7        137.63        114.90         3.60 o
  -3   4   7          9.90          6.19         1.71 o
  -2   4   7        318.37        300.13         5.82 o
  -1   4   7          5.00          5.37         1.97 o
   0   4   7        780.97        764.15        14.22 o
   1   4   7          9.65          5.20         2.34 o
   2   4   7        273.05        267.32         5.74 o
   3   4   7        328.23        324.32         8.07 o
   4   4   7        123.80        107.21         5.16 o
   5   4   7         85.20        106.24         7.48 o
 -11   5   7        107.87        107.04         9.97 o
 -10   5   7          1.65          4.51         4.38 o
  -9   5   7         33.28         31.12         3.93 o
  -8   5   7          7.53          1.94         2.97 o
  -7   5   7       2010.38       1933.89        52.06 o
  -6   5   7        147.54        145.28         4.51 o
  -5   5   7         23.43         21.03         2.08 o
  -4   5   7          4.91          7.69         1.70 o
  -3   5   7         12.44         15.56         2.50 o
  -2   5   7         22.66         29.74         2.14 o
  -1   5   7        585.19        592.40         9.90 o
   0   5   7        123.32        115.22         4.85 o
   1   5   7        131.42        151.92         5.01 o
   2   5   7        283.78        242.72         5.50 o
   3   5   7        115.90        103.13         5.04 o
   4   5   7          0.38          1.12         3.35 o
   5   5   7        216.39        232.54         8.40 o
 -11   6   7         37.34         34.88         8.06 o
 -10   6   7         47.08         53.21         5.68 o
  -9   6   7         17.22         17.68         4.08 o
  -8   6   7         26.00         17.84         2.70 o
  -7   6   7       1139.53       1074.53        20.23 o
  -6   6   7        131.56        121.98         3.65 o
  -5   6   7        507.38        453.27         7.74 o
  -4   6   7        372.40        342.10         6.65 o
  -3   6   7          6.82         13.71         2.30 o
  -2   6   7        137.62        105.03         4.14 o
  -1   6   7        142.78        128.85         4.36 o
   0   6   7          8.55          8.91         2.51 o
   1   6   7        386.81        382.66         8.04 o
   2   6   7        235.65        214.96         5.24 o
   3   6   7         19.92         18.29         3.31 o
   4   6   7        580.53        587.74        12.17 o
   5   6   7        411.69        409.28        11.76 o
 -11   7   7         28.45         26.78         7.92 o
 -10   7   7          4.35         -1.95         9.81 o
  -9   7   7         28.18         34.81         4.59 o
  -8   7   7         32.21         22.66         2.98 o
  -7   7   7          3.22          2.88         1.84 o
  -6   7   7        200.17        196.46         4.43 o
  -5   7   7        332.59        326.20         5.87 o
  -4   7   7        662.89        627.43        12.18 o
  -3   7   7         91.45         86.28         5.53 o
  -2   7   7         60.01         54.07         3.38 o
  -1   7   7        261.74        230.86         5.69 o
   0   7   7          0.10         -1.66         2.22 o
   1   7   7        225.03        207.41         5.21 o
   2   7   7          9.38          5.45         2.31 o
   3   7   7          0.01         -2.74         2.94 o
   4   7   7         35.98         39.95         4.18 o
   5   7   7         42.30         42.48         5.85 o
 -10   8   7         56.40         60.50         6.21 o
  -9   8   7         82.59         82.41         7.39 o
  -8   8   7        103.63        103.34         5.06 o
  -7   8   7         92.38         84.30         3.74 o
  -6   8   7         25.88         25.91         2.31 o
  -5   8   7       1189.24       1214.06        21.14 o
  -4   8   7         17.10         18.38         2.23 o
  -3   8   7        458.61        398.04         8.75 o
  -2   8   7        381.13        376.00         9.40 o
  -1   8   7        854.59        818.06        14.96 o
   0   8   7         13.03          8.39         2.48 o
   1   8   7          1.84          2.42         2.15 o
   2   8   7        484.60        463.49         8.32 o
   3   8   7        135.17        128.00         6.13 o
   4   8   7        117.57        126.01         6.35 o
   5   8   7        316.35        326.57        10.83 o
 -10   9   7         68.64         58.72         7.15 o
  -9   9   7         75.89         72.66         5.86 o
  -8   9   7        286.55        249.51         7.42 o
  -7   9   7         51.71         50.73         3.01 o
  -6   9   7         53.10         43.68         2.87 o
  -5   9   7        105.44        104.83         3.97 o
  -4   9   7          5.44          3.17         2.17 o
  -3   9   7          4.66          8.12         2.57 o
  -2   9   7         39.31         40.22         3.34 o
  -1   9   7         87.01         78.08         4.55 o
   0   9   7         19.16         14.33         2.88 o
   1   9   7        210.65        201.27         6.34 o
   2   9   7          7.34          8.48         3.39 o
   3   9   7          2.74          6.65         3.47 o
   4   9   7          5.70          4.67         5.81 o
 -10  10   7         10.25          2.69         9.00 o
  -9  10   7         59.83         54.91         5.40 o
  -8  10   7         18.39         13.74         3.66 o
  -7  10   7        302.95        310.97         8.23 o
  -6  10   7       1019.96       1013.23        15.35 o
  -5  10   7         21.98         17.01         2.94 o
  -4  10   7         79.50         70.99         3.65 o
  -3  10   7        603.08        592.37        11.93 o
  -2  10   7        506.91        484.84        11.33 o
  -1  10   7          0.26          2.05         2.65 o
   0  10   7         44.37         35.99         3.46 o
   1  10   7         29.67         28.23         2.81 o
   2  10   7         32.75         29.90         3.14 o
   3  10   7        319.48        310.13         8.94 o
   4  10   7        517.91        569.28        13.79 o
  -9  11   7          0.44         -0.11         4.75 o
  -8  11   7        221.77        198.58         8.30 o
  -7  11   7         76.51         60.67         4.36 o
  -6  11   7         48.61         52.30         3.39 o
  -5  11   7        130.15        129.99         5.97 o
  -4  11   7         41.21         35.92         3.63 o
  -3  11   7         52.96         45.47         3.88 o
  -2  11   7        174.57        182.29         7.01 o
  -1  11   7          2.01          3.09         2.81 o
   0  11   7        111.51        135.64         6.25 o
   1  11   7         63.48         56.76         3.53 o
   2  11   7        170.55        176.89         6.91 o
   3  11   7        193.65        174.27         7.45 o
   4  11   7         53.46         42.14         5.88 o
  -9  12   7        249.60        248.96        13.21 o
  -8  12   7         62.45         58.97         5.72 o
  -7  12   7         70.72         71.13         4.60 o
  -6  12   7         13.84         10.52         3.14 o
  -5  12   7        129.56        134.97         7.82 o
  -4  12   7       2359.11       2372.02        46.28 o
  -3  12   7        504.75        491.43        11.72 o
  -2  12   7         72.69         69.17         5.62 o
  -1  12   7         73.67         87.78         6.78 o
   0  12   7        569.77        554.77        10.29 o
   1  12   7         29.32         23.97         3.10 o
   2  12   7        548.28        531.82        10.78 o
   3  12   7         25.56         30.41         4.33 o
  -8  13   7          8.22         -3.80         6.60 o
  -7  13   7         22.90         27.24         5.16 o
  -6  13   7        100.02         98.13         6.23 o
  -5  13   7          6.56          2.93         4.04 o
  -4  13   7         43.15         47.94         4.48 o
  -3  13   7        143.55        141.39         7.74 o
  -2  13   7         29.68         32.71         7.80 o
  -1  13   7         89.86        100.68         5.79 o
   0  13   7        103.42        107.13         5.50 o
   1  13   7        416.25        445.30         9.37 o
   2  13   7        240.98        214.63         8.52 o
   3  13   7          9.06         10.85         5.38 o
  -8  14   7          0.24         -3.26         6.42 o
  -7  14   7         23.58         28.70         5.80 o
  -6  14   7         42.95         40.22         7.22 o
  -5  14   7        263.39        251.76        10.57 o
  -4  14   7         37.96         42.49         7.60 o
  -3  14   7        379.42        378.22        12.12 o
  -2  14   7        204.79        213.13        11.22 o
  -1  14   7          3.09          0.87         3.24 o
   0  14   7         10.77          6.67         3.30 o
   1  14   7          4.14          3.44         4.73 o
   2  14   7        137.29        136.67         6.59 o
  -7  15   7        140.08        173.81        15.58 o
  -6  15   7         41.03         33.68        15.20 o
  -5  15   7        292.83        267.22        12.70 o
  -4  15   7         88.48         83.85         6.07 o
  -3  15   7          3.16         -4.45         4.45 o
  -2  15   7        211.32        221.82        14.61 o
  -1  15   7        255.21        290.95        14.73 o
   0  15   7         77.25        102.81         6.01 o
   1  15   7         61.88         74.72         6.84 o
   2  15   7        120.21         95.19         7.41 o
  -6  16   7          0.18         -5.78         5.78 o
  -5  16   7         50.89         51.17         7.96 o
  -4  16   7         96.10         87.07         7.81 o
  -3  16   7          2.53          1.90         5.04 o
  -2  16   7         43.36         44.06         5.91 o
  -1  16   7         98.54         90.52         6.37 o
   0  16   7         24.54         36.73         4.96 o
   1  16   7          0.01         -4.59         5.27 o
  -5  17   7         49.83         42.81         8.84 o
  -4  17   7        286.31        286.09        24.23 o
  -3  17   7        247.85        241.74        16.84 o
  -2  17   7          0.64         -5.80         5.80 o
  -1  17   7          8.01          2.55         5.30 o
   0  17   7        301.09        350.24        19.52 o
  -3  18   7          0.23         -3.14         6.74 o
  -2  18   7         10.81          5.54         8.97 o
 -11   0   8          0.03          8.14         7.48 o
 -10   0   8         47.17         52.27         7.99 o
  -9   0   8          0.17          0.88         5.60 o
  -8   0   8       2935.99       2870.38       113.22 o
  -7   0   8       1691.41       1612.74        67.82 o
  -6   0   8         16.71         29.60         8.38 o
  -5   0   8        309.04        374.00        22.39 o
  -4   0   8       1970.32       1906.91        72.96 o
  -3   0   8        525.58        512.14        11.67 o
  -2   0   8        289.78        286.33         8.46 o
  -1   0   8       2864.21       2813.11        59.16 o
   0   0   8       1152.21       1150.26        27.95 o
   1   0   8         26.53         24.14         4.81 o
   2   0   8        579.93        570.29        13.13 o
   3   0   8       1492.36       1583.68        32.87 o
   4   0   8          1.42         -5.77         5.77 o
   5   0   8         30.48          0.20        16.92 o
 -11   1   8         11.60          8.16         5.37 o
 -10   1   8         11.64         13.06         4.79 o
  -9   1   8        242.17        246.49         9.93 o
  -8   1   8         56.36         65.99         7.04 o
  -7   1   8       1115.84       1150.49        36.19 o
  -6   1   8        356.63        336.60        15.06 o
  -5   1   8         42.87         59.66         6.81 o
  -4   1   8        198.23        199.82         6.04 o
  -3   1   8       1421.04       1407.35        19.48 o
  -2   1   8        505.13        483.31         8.35 o
  -1   1   8       1403.82       1425.71        20.36 o
   0   1   8        919.20        893.09        14.93 o
   1   1   8         31.62         23.13         2.88 o
   2   1   8        317.31        329.47         7.40 o
   3   1   8        260.42        275.76         7.89 o
   4   1   8         24.65         19.89         3.87 o
   5   1   8         26.87         26.95         7.25 o
 -11   2   8          1.56          0.87         5.26 o
 -10   2   8        373.21        396.92        20.81 o
  -9   2   8        552.82        548.04        17.89 o
  -8   2   8          9.38          9.76         4.57 o
  -7   2   8         86.82         80.10         8.36 o
  -6   2   8       2657.79       2639.99       125.51 o
  -5   2   8        643.92        632.83        17.72 o
  -4   2   8         14.30         18.21         2.41 o
  -3   2   8         71.98         63.85         3.02 o
  -2   2   8        786.96        751.69        11.65 o
  -1   2   8        305.56        296.67         6.44 o
   0   2   8       1315.37       1288.57        21.81 o
   1   2   8        644.46        630.85        12.64 o
   2   2   8         18.55         18.69         3.29 o
   3   2   8          3.94         -2.08         2.76 o
   4   2   8        696.02        736.87        16.03 o
   5   2   8        686.48        711.25        16.83 o
 -11   3   8        454.50        515.77        23.11 o
 -10   3   8         32.97         47.31         6.64 o
  -9   3   8        208.14        223.77        11.42 o
  -8   3   8        123.90        124.42        10.97 o
  -7   3   8        937.34       1003.20        26.31 o
  -6   3   8         15.39         16.54         4.91 o
  -5   3   8        194.87        185.14         5.95 o
  -4   3   8        128.52         95.88         5.23 o
  -3   3   8         91.32         84.98         3.32 o
  -2   3   8        509.23        478.62         8.33 o
  -1   3   8        942.84        913.74        14.07 o
   0   3   8        898.05        904.13        16.31 o
   1   3   8        654.55        633.07        14.13 o
   2   3   8          4.59          1.82         2.56 o
   3   3   8         57.28         62.36         3.94 o
   4   3   8        147.02        149.83         6.88 o
 -11   4   8          7.13         -7.29         9.28 o
 -10   4   8        100.68         81.60         8.19 o
  -9   4   8          7.36          5.01         3.19 o
  -8   4   8        939.06        927.01        25.24 o
  -7   4   8        103.93        108.19         8.08 o
  -6   4   8        138.95        125.12         7.95 o
  -5   4   8          9.13          6.07         2.08 o
  -4   4   8        874.70        939.93        15.64 o
  -3   4   8       1509.06       1465.33        20.43 o
  -2   4   8       3164.37       3127.26        43.07 o
  -1   4   8          0.63          3.01         2.20 o
   0   4   8        110.07        102.78         4.88 o
   1   4   8          0.15         -3.11         3.11 o
   2   4   8        497.28        516.97         9.23 o
   3   4   8        608.61        636.81        12.71 o
   4   4   8         72.96         87.72         5.35 o
 -11   5   8        242.01        205.91        14.40 o
 -10   5   8         58.37         51.01         5.56 o
  -9   5   8        537.73        557.62        14.62 o
  -8   5   8         12.53         16.38         2.89 o
  -7   5   8        147.39        147.07         5.04 o
  -6   5   8        196.02        173.70         5.59 o
  -5   5   8       1849.60       1841.67        32.10 o
  -4   5   8        415.37        388.97         8.00 o
  -3   5   8       1175.88       1167.14        17.92 o
  -2   5   8       2953.89       2861.75        38.34 o
  -1   5   8        462.87        432.16         8.85 o
   0   5   8        382.36        376.47         8.27 o
   1   5   8       1432.86       1406.04        23.93 o
   2   5   8         28.94         32.24         3.02 o
   3   5   8        118.10        124.74         6.08 o
   4   5   8        428.90        406.09        10.68 o
 -10   6   8        216.18        217.55        15.76 o
  -9   6   8         74.05         72.13         5.59 o
  -8   6   8        374.57        341.56        10.42 o
  -7   6   8          0.78          3.14         2.50 o
  -6   6   8          0.18          2.12         2.33 o
  -5   6   8        200.70        211.07         5.37 o
  -4   6   8        178.06        180.69         5.18 o
  -3   6   8         33.49         32.43         3.70 o
  -2   6   8        222.07        203.65         5.68 o
  -1   6   8        547.74        535.54        11.07 o
   0   6   8        462.01        420.90         8.97 o
   1   6   8        145.89        156.73         8.06 o
   2   6   8        120.41        121.31         5.09 o
   3   6   8         20.65         25.51         3.87 o
   4   6   8        668.01        729.72        17.46 o
 -10   7   8         73.21         87.57         6.99 o
  -9   7   8        275.26        274.47        10.81 o
  -8   7   8        118.69        118.52         6.42 o
  -7   7   8         74.05         75.33         4.48 o
  -6   7   8       1183.84       1165.29        20.05 o
  -5   7   8       1600.22       1599.18        23.67 o
  -4   7   8        521.05        529.13        11.39 o
  -3   7   8          8.81          9.47         2.82 o
  -2   7   8        208.14        207.36         6.05 o
  -1   7   8       2128.05       2203.12        35.26 o
   0   7   8       1440.94       1509.62        23.55 o
   1   7   8         61.71         54.92         3.91 o
   2   7   8        264.16        239.76         6.76 o
   3   7   8         37.70         33.52         4.23 o
   4   7   8          4.92          3.89         4.92 o
 -10   8   8        427.65        452.37        23.92 o
  -9   8   8        112.23         94.43         6.58 o
  -8   8   8         13.79         18.71         4.64 o
  -7   8   8         22.05         20.73         3.72 o
  -6   8   8        618.82        625.32        10.98 o
  -5   8   8          1.58         -0.33         2.19 o
  -4   8   8        748.74        773.45        14.06 o
  -3   8   8        196.19        174.24         7.28 o
  -2   8   8          7.47          5.27         2.63 o
  -1   8   8        329.85        302.53         8.14 o
   0   8   8        128.26        141.15         6.17 o
   1   8   8        149.71        162.23         6.06 o
   2   8   8        387.28        376.24         8.47 o
   3   8   8          7.12         11.17         3.93 o
   4   8   8        153.35        165.42         8.85 o
 -10   9   8          0.30         -6.37         6.37 o
  -9   9   8        712.71        724.98        16.50 o
  -8   9   8         73.00         79.24         4.52 o
  -7   9   8         26.71         26.12         3.46 o
  -6   9   8        261.65        253.61         7.14 o
  -5   9   8         22.44         18.25         2.70 o
  -4   9   8        367.74        362.04         8.55 o
  -3   9   8       3311.00       3308.23        56.15 o
  -2   9   8        392.03        402.68        10.53 o
  -1   9   8        229.29        259.17         7.69 o
   0   9   8          8.93          5.26         3.11 o
   1   9   8        301.60        337.99         7.95 o
   2   9   8        173.91        185.85         6.92 o
   3   9   8        181.51        189.41         8.00 o
  -9  10   8        311.05        336.13        13.23 o
  -8  10   8         11.80         20.70         3.66 o
  -7  10   8        236.91        223.49         8.87 o
  -6  10   8        307.16        306.83         8.15 o
  -5  10   8         19.46         13.44         3.03 o
  -4  10   8        638.26        616.42        12.49 o
  -3  10   8        115.44        114.52         8.34 o
  -2  10   8         35.62         40.01         4.14 o
  -1  10   8        347.50        346.83         9.18 o
   0  10   8         66.54         58.34         4.28 o
   1  10   8          8.33          8.46         3.03 o
   2  10   8        888.75        933.18        15.56 o
   3  10   8         58.17         66.29         6.09 o
  -9  11   8          7.52          1.30         6.81 o
  -8  11   8         10.77         19.71         4.16 o
  -7  11   8        208.56        220.50        12.29 o
  -6  11   8         32.83         26.54         4.06 o
  -5  11   8         76.54         74.63         4.70 o
  -4  11   8        530.52        549.51        12.92 o
  -3  11   8         54.80         48.42         4.84 o
  -2  11   8        292.97        315.66         9.63 o
  -1  11   8        385.54        395.12        11.09 o
   0  11   8        298.49        317.17         8.38 o
   1  11   8          2.89          2.73         3.45 o
   2  11   8        100.59        103.53         6.28 o
   3  11   8        531.73        551.71        13.38 o
  -9  12   8         11.47          3.42         6.69 o
  -8  12   8         41.95         37.80         5.24 o
  -7  12   8          6.00          6.85         4.35 o
  -6  12   8        160.87        161.51        12.34 o
  -5  12   8        735.76        726.17        15.93 o
  -4  12   8        287.54        284.62        11.51 o
  -3  12   8          3.33          6.91         4.12 o
  -2  12   8         58.43         56.49         4.90 o
  -1  12   8          9.64          6.76         3.99 o
   0  12   8        636.26        639.74        11.89 o
   1  12   8        161.08        150.36         6.18 o
   2  12   8         48.21         63.17         5.04 o
  -8  13   8          0.04         -0.57         5.12 o
  -7  13   8        257.61        250.80        13.58 o
  -6  13   8         11.45         12.32         4.45 o
  -5  13   8        138.10        137.05         7.16 o
  -4  13   8        239.10        229.16        12.60 o
  -3  13   8         19.84         21.75         4.23 o
  -2  13   8        358.60        390.87        12.77 o
  -1  13   8         92.55        102.76         8.06 o
   0  13   8          0.05         -0.30         4.02 o
   1  13   8         61.46         69.64         5.14 o
   2  13   8        326.77        344.00        15.27 o
  -7  14   8         35.55         40.52        12.87 o
  -6  14   8         25.19         19.29         4.26 o
  -5  14   8          0.26          1.59         5.97 o
  -4  14   8        604.06        630.07        19.87 o
  -3  14   8        532.30        533.10        13.89 o
  -2  14   8        415.53        414.65        13.85 o
  -1  14   8         62.19         54.47         4.62 o
   0  14   8          7.12         -3.07         4.95 o
   1  14   8         31.67         25.25         4.99 o
  -7  15   8          1.95          3.13        14.35 o
  -6  15   8          5.82          2.66         5.82 o
  -5  15   8        114.02         86.15         8.46 o
  -4  15   8         81.39         81.27         9.59 o
  -3  15   8          0.12         -2.40         4.68 o
  -2  15   8          4.80          5.16         5.05 o
  -1  15   8         51.42         59.43         5.48 o
   0  15   8         64.19         58.78         6.04 o
  -5  16   8         44.69         56.48         9.02 o
  -4  16   8        424.98        416.32        35.79 o
  -3  16   8        134.58        114.33         7.73 o
  -2  16   8        536.13        558.31        14.39 o
  -1  16   8          0.38          3.03         4.95 o
 -11   1   9         52.07         49.62         8.28 o
 -10   1   9          5.21         -5.54         5.98 o
  -9   1   9          0.82          2.09         6.63 o
  -8   1   9          0.35          5.10         6.37 o
  -7   1   9         21.11         16.76         6.09 o
  -6   1   9       1253.67       1222.47        38.40 o
  -5   1   9         68.23         80.39         6.90 o
  -4   1   9       1733.58       1638.34        33.93 o
  -3   1   9        210.02        212.67         5.80 o
  -2   1   9        118.42        121.59         5.06 o
  -1   1   9          0.38         -1.21         3.11 o
   0   1   9         68.35         74.89         4.47 o
   1   1   9         14.97          9.24         3.38 o
   2   1   9         71.53         77.18         4.38 o
   3   1   9        158.05        169.37         8.88 o
 -11   2   9         59.02         70.53         8.90 o
 -10   2   9          2.60          1.72         8.57 o
  -9   2   9        550.62        586.80        24.43 o
  -8   2   9        381.61        372.24        18.23 o
  -7   2   9          1.62         -0.92         5.29 o
  -6   2   9        128.50        111.10         8.31 o
  -5   2   9          4.41          6.01         4.06 o
  -4   2   9        157.46        140.21         5.63 o
  -3   2   9        183.48        170.25         4.73 o
  -2   2   9          0.43          1.27         2.43 o
  -1   2   9        110.28        100.34         5.18 o
   0   2   9        456.59        437.75        10.13 o
   1   2   9         46.01         43.27         4.11 o
   2   2   9         18.27         22.39         5.15 o
   3   2   9         23.72         19.49         4.24 o
 -11   3   9          1.39         15.51         8.64 o
 -10   3   9          1.52          9.01         5.96 o
  -9   3   9         17.23         16.68         5.96 o
  -8   3   9         79.38         70.23         8.69 o
  -7   3   9        504.62        495.58        35.80 o
  -6   3   9          3.51          1.15         4.00 o
  -5   3   9       2704.56       2551.83       126.87 o
  -4   3   9          0.47          1.46         2.05 o
  -3   3   9         80.64         76.28         3.90 o
  -2   3   9        353.81        358.83         8.13 o
  -1   3   9        162.27        181.02         6.43 o
   0   3   9        164.57        142.81         6.18 o
   1   3   9        468.53        461.76        10.08 o
   2   3   9         14.22          9.57         3.30 o
   3   3   9         28.96         36.41         4.58 o
 -10   4   9        420.52        418.63        17.09 o
  -9   4   9        118.08        103.10         8.59 o
  -8   4   9       1054.71       1095.32        36.64 o
  -7   4   9        377.52        387.27        16.65 o
  -6   4   9          0.94          0.16         4.23 o
  -5   4   9         27.33         36.91         3.45 o
  -4   4   9          1.05          3.78         3.11 o
  -3   4   9         41.37         38.18         3.09 o
  -2   4   9         26.31         25.81         2.80 o
  -1   4   9        170.45        182.53         6.51 o
   0   4   9         34.60         38.42         3.76 o
   1   4   9        103.38        118.42         5.13 o
   2   4   9         70.58         64.80         4.18 o
   3   4   9        109.06        121.73         6.44 o
 -10   5   9         84.68         72.53         8.10 o
  -9   5   9         96.41         95.46         8.43 o
  -8   5   9        252.38        252.18        11.97 o
  -7   5   9         80.40         61.20         6.25 o
  -6   5   9        119.01        129.66         5.92 o
  -5   5   9         75.01         74.27         4.45 o
  -4   5   9         45.87         43.51         3.25 o
  -3   5   9        457.98        477.15         8.71 o
  -2   5   9         11.65          5.02         2.47 o
  -1   5   9        233.08        227.45         7.24 o
   0   5   9         52.71         52.28         4.15 o
   1   5   9        377.12        367.12         8.47 o
   2   5   9        212.71        236.80         7.29 o
   3   5   9         12.03         11.83         5.11 o
 -10   6   9        230.07        240.65        16.19 o
  -9   6   9        786.62        793.48        20.21 o
  -8   6   9         49.43         58.10         4.56 o
  -7   6   9        445.26        397.04         9.56 o
  -6   6   9         58.70         62.52         4.16 o
  -5   6   9         81.74         71.38         4.41 o
  -4   6   9          9.08          5.03         2.79 o
  -3   6   9       1096.88       1090.90        17.72 o
  -2   6   9         20.86          8.38         2.71 o
  -1   6   9         18.26         19.94         3.24 o
   0   6   9        126.07        141.57         6.36 o
   1   6   9        538.80        566.54        10.94 o
   2   6   9        270.91        278.28         7.85 o
   3   6   9         39.84         39.61         4.89 o
 -10   7   9         13.26         20.41         7.90 o
  -9   7   9          6.17          8.69         5.02 o
  -8   7   9         67.60         73.81         5.29 o
  -7   7   9         31.10         32.80         4.08 o
  -6   7   9        394.80        390.56        10.05 o
  -5   7   9         45.07         38.39         3.22 o
  -4   7   9          6.84          5.60         2.99 o
  -3   7   9         47.58         34.85         3.52 o
  -2   7   9         63.64         73.18         4.71 o
  -1   7   9        205.73        206.64         7.30 o
   0   7   9         23.20         19.26         3.94 o
   1   7   9         45.42         39.09         3.69 o
   2   7   9        104.98         94.57         5.46 o
   3   7   9        232.94        226.15         9.12 o
 -10   8   9        107.86        118.33         8.11 o
  -9   8   9          0.87          2.19         4.39 o
  -8   8   9        259.26        259.49         9.16 o
  -7   8   9        423.91        430.25        16.26 o
  -6   8   9         80.97         72.62         6.69 o
  -5   8   9         48.80         43.13         3.03 o
  -4   8   9        728.24        698.96        13.42 o
  -3   8   9          0.00         -3.03         3.03 o
  -2   8   9        254.63        238.03         7.68 o
  -1   8   9         77.61         81.41         6.96 o
   0   8   9        553.30        602.85        13.17 o
   1   8   9        129.55        157.24         6.40 o
   2   8   9        211.33        218.54         8.50 o
  -9   9   9         20.73         20.07         4.89 o
  -8   9   9          0.45          1.92         4.11 o
  -7   9   9          0.90         -3.27         4.08 o
  -6   9   9         90.07         87.73         5.37 o
  -5   9   9          6.73          4.51         4.39 o
  -4   9   9         15.51          7.33         3.96 o
  -3   9   9         76.50         71.09         4.90 o
  -2   9   9        121.67        121.70         6.77 o
  -1   9   9         13.36         20.65         3.69 o
   0   9   9        536.20        549.63        12.68 o
   1   9   9        100.21        104.22         5.14 o
   2   9   9         99.53         91.30         6.42 o
  -9  10   9        166.50        196.07        14.17 o
  -8  10   9        252.11        230.46        11.12 o
  -7  10   9         30.57         27.03         5.64 o
  -6  10   9         94.70         98.11         5.44 o
  -5  10   9        250.23        258.79         8.64 o
  -4  10   9        156.74        150.17         9.05 o
  -3  10   9        181.83        163.46         8.72 o
  -2  10   9        380.03        376.36        13.33 o
  -1  10   9         11.21         12.61         3.80 o
   0  10   9          0.91          9.90         3.54 o
   1  10   9        654.63        712.35        13.22 o
   2  10   9        428.46        448.58        13.17 o
  -8  11   9          9.36          5.38         5.22 o
  -7  11   9        148.59        138.24         7.37 o
  -6  11   9          9.25          9.75         3.96 o
  -5  11   9        158.99        157.70         7.74 o
  -4  11   9        223.12        228.10        11.55 o
  -3  11   9        209.47        220.61        10.09 o
  -2  11   9          7.69         10.98         4.35 o
  -1  11   9         94.72         91.48         6.08 o
   0  11   9          1.92          0.33         3.42 o
   1  11   9          8.60         12.74         3.92 o
  -8  12   9          5.69          0.14         6.02 o
  -7  12   9        715.72        727.86        16.91 o
  -6  12   9        153.56        140.57         7.48 o
  -5  12   9         89.57         77.39         5.44 o
  -4  12   9         24.60         23.48         4.36 o
  -3  12   9         20.95         22.08         4.88 o
  -2  12   9        263.51        260.77        10.16 o
  -1  12   9        391.76        422.35        12.58 o
   0  12   9        216.92        236.55         7.98 o
   1  12   9         35.68         39.01         5.21 o
  -7  13   9        104.13         94.75        12.98 o
  -6  13   9        726.38        713.22        16.43 o
  -5  13   9         77.96         80.88         5.74 o
  -4  13   9          1.95          1.30         4.24 o
  -3  13   9        400.29        438.15        15.17 o
  -2  13   9        157.70        155.64         8.74 o
  -1  13   9         60.50         74.50         5.39 o
   0  13   9         59.12         52.38         5.14 o
  -6  14   9          0.61         -4.34         5.25 o
  -5  14   9        192.40        199.06         9.96 o
  -4  14   9         70.89         55.52         5.57 o
  -3  14   9         29.77         34.04         5.34 o
  -2  14   9         81.26         84.26         6.64 o
  -1  14   9        110.33        133.61         9.39 o
  -5  15   9        220.78        226.01        10.94 o
  -4  15   9        736.75        754.34        17.98 o
  -3  15   9          1.51         -3.31         5.30 o
  -2  15   9         44.44         64.57         6.71 o
 -10   0  10       1652.79       1829.24        81.03 o
  -9   0  10         54.66         56.27        13.81 o
  -8   0  10         30.66         10.11         9.52 o
  -7   0  10         24.22         21.51        10.40 o
  -6   0  10        454.23        482.94        20.07 o
  -5   0  10         49.96         31.35         6.43 o
  -4   0  10        276.52        252.29        11.41 o
  -3   0  10        152.52        157.62         7.39 o
  -2   0  10          2.63         -0.34         3.94 o
  -1   0  10          7.73          4.43         4.73 o
   0   0  10       1382.27       1381.88        34.28 o
   1   0  10         99.40        112.50        10.94 o
   2   0  10         31.46         28.27         6.00 o
 -10   1  10          1.23         -4.60         8.39 o
  -9   1  10        448.26        487.34        23.06 o
  -8   1  10        219.12        194.64        15.42 o
  -7   1  10        108.13        120.57        18.06 o
  -6   1  10         26.95         27.60         5.20 o
  -5   1  10        880.65        859.89        20.89 o
  -4   1  10        121.38        112.91         4.25 o
  -3   1  10        478.46        478.91         8.86 o
  -2   1  10        294.27        287.63         7.72 o
  -1   1  10        111.79        121.49         6.16 o
   0   1  10         19.90         18.74         3.80 o
   1   1  10        489.66        493.38        10.53 o
   2   1  10          0.51         -3.79         3.79 o
 -10   2  10          2.65         13.26        10.41 o
  -9   2  10        552.09        648.45        27.10 o
  -8   2  10        123.52        147.27        14.12 o
  -7   2  10         52.23         57.10         6.52 o
  -6   2  10        327.13        332.63        13.22 o
  -5   2  10         51.69         55.41         5.21 o
  -4   2  10        361.39        335.19         9.23 o
  -3   2  10        131.73        140.67         5.37 o
  -2   2  10       1202.80       1200.39        19.47 o
  -1   2  10        215.81        190.47         7.20 o
   0   2  10          5.34         14.08         3.94 o
   1   2  10         42.81         49.40         4.17 o
   2   2  10        927.98        994.70        18.08 o
 -10   3  10        137.26        128.91        15.37 o
  -9   3  10        212.82        224.00        17.03 o
  -8   3  10         42.56         44.55         6.75 o
  -7   3  10        332.89        368.96        19.92 o
  -6   3  10         41.81         42.24         6.05 o
  -5   3  10         92.60         88.87         6.25 o
  -4   3  10        160.87        141.88         6.48 o
  -3   3  10        413.03        389.59         8.29 o
  -2   3  10         17.49         21.85         3.98 o
  -1   3  10        638.56        637.27        13.41 o
   0   3  10          0.41         -0.45         3.43 o
   1   3  10         64.00         55.10         4.20 o
   2   3  10        197.92        222.47        10.55 o
 -10   4  10        372.14        384.73        32.19 o
  -9   4  10          0.04         -7.88         8.03 o
  -8   4  10        365.34        363.47        18.32 o
  -7   4  10         82.37         94.47         7.98 o
  -6   4  10        183.96        167.50        10.22 o
  -5   4  10         73.58         76.51         5.27 o
  -4   4  10        785.26        834.60        15.31 o
  -3   4  10          0.24          1.15         2.57 o
  -2   4  10          9.83          9.03         3.79 o
  -1   4  10        657.98        654.38        13.72 o
   0   4  10        314.21        328.04         9.62 o
   1   4  10        448.13        451.52        10.17 o
   2   4  10         13.04         12.43         4.79 o
 -10   5  10        414.51        437.18        18.85 o
  -9   5  10        129.10        147.92        10.48 o
  -8   5  10          1.19          1.39         5.31 o
  -7   5  10        162.06        167.23        11.04 o
  -6   5  10        399.04        439.61        15.83 o
  -5   5  10        797.70        816.84        16.52 o
  -4   5  10        359.43        351.15         8.70 o
  -3   5  10         51.50         49.78         4.21 o
  -2   5  10          1.05         -0.14         3.14 o
  -1   5  10        389.33        385.99        10.16 o
   0   5  10         47.11         51.92         4.69 o
   1   5  10        600.61        583.35        11.74 o
   2   5  10        112.86        114.99         6.40 o
 -10   6  10        195.37        206.08        13.58 o
  -9   6  10          0.17          2.39         9.08 o
  -8   6  10        488.71        505.86        17.83 o
  -7   6  10        119.91        122.27         9.47 o
  -6   6  10        152.89        142.48         7.38 o
  -5   6  10          3.29          8.50         3.81 o
  -4   6  10        100.05        104.17         6.50 o
  -3   6  10        381.98        393.12        10.05 o
  -2   6  10        461.27        451.68        16.02 o
  -1   6  10         54.30         64.51         4.77 o
   0   6  10        149.62        155.80         7.61 o
   1   6  10        384.23        415.99         9.95 o
   2   6  10         80.06         79.41         5.83 o
  -9   7  10          0.07          3.11         7.31 o
  -8   7  10        197.69        230.07        12.71 o
  -7   7  10        800.81        846.82        22.00 o
  -6   7  10          0.51          1.34         3.77 o
  -5   7  10         30.99         27.36         7.71 o
  -4   7  10        450.37        491.10        12.55 o
  -3   7  10       1436.98       1456.73        27.75 o
  -2   7  10          3.47          6.45         3.41 o
  -1   7  10        134.78        124.52         6.23 o
   0   7  10         91.08         99.72         5.83 o
   1   7  10          6.53          3.06         4.09 o
  -9   8  10          6.18         10.43         6.94 o
  -8   8  10        175.64        192.81        12.08 o
  -7   8  10        146.35        132.60         8.31 o
  -6   8  10        226.33        227.00        12.25 o
  -5   8  10         51.33         45.98         3.89 o
  -4   8  10        180.77        175.19         8.23 o
  -3   8  10         38.56         31.06         4.42 o
  -2   8  10        217.35        219.35         8.30 o
  -1   8  10          5.89          2.83         3.83 o
   0   8  10        451.21        464.26        12.03 o
   1   8  10        352.90        363.90        10.91 o
  -9   9  10        851.61        822.72        24.50 o
  -8   9  10         68.86         64.14         8.20 o
  -7   9  10         75.47         63.49         7.58 o
  -6   9  10        220.94        250.62        10.53 o
  -5   9  10        658.48        702.66        18.02 o
  -4   9  10        289.80        302.62        10.42 o
  -3   9  10         49.17         45.52         4.97 o
  -2   9  10         61.65         64.68         5.65 o
  -1   9  10         29.90         32.48         4.44 o
   0   9  10         15.00         14.26         4.23 o
   1   9  10          6.41         12.55         4.71 o
  -8  10  10        136.00        112.02        11.57 o
  -7  10  10          7.53          8.57         6.79 o
  -6  10  10        155.88        165.98         9.92 o
  -5  10  10        373.47        352.67        11.07 o
  -4  10  10        122.50        148.16         7.90 o
  -3  10  10          3.51          0.34         4.29 o
  -2  10  10        416.10        426.00        12.61 o
  -1  10  10        276.43        299.38        10.23 o
   0  10  10        650.08        636.90        13.60 o
  -8  11  10        227.87        249.72        14.09 o
  -7  11  10        258.91        266.45        16.11 o
  -6  11  10          5.91          8.41         5.28 o
  -5  11  10          4.94         -1.54         4.70 o
  -4  11  10        226.59        224.42        11.13 o
  -3  11  10        222.46        209.25         9.87 o
  -2  11  10         53.32         49.84         5.73 o
  -1  11  10        202.81        242.78        10.71 o
   0  11  10          4.63          5.60         7.00 o
  -7  12  10          3.64         -3.81         5.67 o
  -6  12  10        603.15        592.05        17.89 o
  -5  12  10          0.00         -4.65         4.65 o
  -4  12  10         47.57         35.21         5.46 o
  -3  12  10         79.49         89.00         6.54 o
  -2  12  10        218.05        227.37        11.70 o
  -1  12  10         89.34         98.79         7.81 o
  -6  13  10         23.57         16.80         9.18 o
  -5  13  10        100.90         96.72         6.62 o
  -4  13  10         20.77         17.50         5.42 o
  -3  13  10          8.04          9.72         5.47 o
  -2  13  10          0.59         -2.98         5.53 o
 -10   1  11         34.99         25.86         9.84 o
  -9   1  11         14.27         11.49         8.89 o
  -8   1  11        433.49        436.23        17.36 o
  -7   1  11        324.12        350.51        18.44 o
  -6   1  11        424.91        429.29        13.81 o
  -5   1  11         54.04         54.79         5.96 o
  -4   1  11         74.40         69.60         4.00 o
  -3   1  11          1.08          0.35         4.50 o
  -2   1  11        103.08        101.83         5.36 o
  -1   1  11        438.95        472.60        11.82 o
   0   1  11        340.35        345.16        10.69 o
   1   1  11        435.25        459.66        11.48 o
  -9   2  11         48.29         51.99        11.86 o
  -8   2  11         16.41         17.63         6.44 o
  -7   2  11         24.25         17.58         6.31 o
  -6   2  11         95.45         78.36         6.70 o
  -5   2  11         14.00          5.81         4.87 o
  -4   2  11         90.48         95.88         4.87 o
  -3   2  11         66.93         64.19         6.66 o
  -2   2  11         14.64          7.74         3.62 o
  -1   2  11         76.45         73.53         5.18 o
   0   2  11          8.27         13.56         4.63 o
   1   2  11         35.68         38.20         4.67 o
  -9   3  11        160.32        175.95        15.80 o
  -8   3  11        111.82        112.00         9.44 o
  -7   3  11        526.23        488.68        17.81 o
  -6   3  11        102.18        106.40         7.49 o
  -5   3  11         52.08         52.43         5.97 o
  -4   3  11        157.97        164.61         7.72 o
  -3   3  11         81.82         82.26         5.54 o
  -2   3  11         60.78         63.82         4.66 o
  -1   3  11         34.15         35.57         4.72 o
   0   3  11        390.30        412.27        11.90 o
   1   3  11         17.90         19.32         6.42 o
  -9   4  11          0.69         -4.77        10.55 o
  -8   4  11         49.93         63.82        10.06 o
  -7   4  11         72.52         73.34        11.05 o
  -6   4  11          0.04          2.29         5.95 o
  -5   4  11         94.17        123.64         6.36 o
  -4   4  11        160.39        132.89         7.23 o
  -3   4  11        140.58        156.87         7.18 o
  -2   4  11         78.07         70.85         5.08 o
  -1   4  11          0.48          4.84         4.12 o
   0   4  11        174.69        193.68         9.27 o
  -9   5  11         15.57         17.27         7.96 o
  -8   5  11         28.96         39.95         7.43 o
  -7   5  11        323.58        359.57        15.55 o
  -6   5  11        267.30        256.42        12.96 o
  -5   5  11         17.72         13.49         4.00 o
  -4   5  11         30.10         24.91         5.55 o
  -3   5  11         24.69         22.04         3.90 o
  -2   5  11         25.07         32.54         4.38 o
  -1   5  11          0.61         -1.36         4.17 o
   0   5  11          5.95          8.57         5.31 o
  -9   6  11         62.95         43.87         8.11 o
  -8   6  11         24.96         27.62         7.08 o
  -7   6  11          5.86         10.43         6.48 o
  -6   6  11         34.82         39.65         6.76 o
  -5   6  11        757.35        760.15        16.99 o
  -4   6  11         84.13         95.09         6.04 o
  -3   6  11          2.48         -0.38         3.71 o
  -2   6  11        767.15        841.01        17.01 o
  -1   6  11        262.94        249.84         9.57 o
   0   6  11        107.13        115.12        10.40 o
  -8   7  11         58.08         35.35        11.13 o
  -7   7  11         27.32         29.73         7.24 o
  -6   7  11          0.35          4.66         6.06 o
  -5   7  11        134.15        140.29         7.98 o
  -4   7  11         30.90         33.30         4.83 o
  -3   7  11         55.16         48.56         5.51 o
  -2   7  11          4.93          7.68         4.37 o
  -1   7  11          7.20          5.64         4.55 o
   0   7  11        108.93        118.04         7.38 o
  -8   8  11         65.22         81.50        12.62 o
  -7   8  11         69.34         57.96         7.91 o
  -6   8  11        469.28        523.14        19.00 o
  -5   8  11          0.62         -2.27         4.38 o
  -4   8  11        235.41        225.22         9.83 o
  -3   8  11        697.98        703.79        16.94 o
  -2   8  11        133.84        147.05         7.20 o
  -1   8  11        368.17        411.09        13.37 o
  -7   9  11         31.27         31.13         9.23 o
  -6   9  11         24.98         16.83         6.20 o
  -5   9  11         72.02         73.72        13.62 o
  -4   9  11        160.78        164.87         7.64 o
  -3   9  11        186.82        190.77         9.61 o
  -2   9  11         77.65         61.20         6.30 o
  -1   9  11         54.88         52.42         7.20 o
  -7  10  11          4.72         -1.47         7.13 o
  -6  10  11        376.54        377.78        13.96 o
  -5  10  11        259.85        269.04        21.46 o
  -4  10  11         59.78         68.40         5.56 o
  -3  10  11        111.65        122.38        10.76 o
  -2  10  11         57.92         55.37         7.27 o
  -5  11  11        403.94        356.83        14.08 o
  -4  11  11        186.87        163.47         8.82 o
  -3  11  11         59.29         69.08        10.39 o
  -8   0  12         23.44         24.94        10.28 o
  -7   0  12        564.33        610.04        32.16 o
  -6   0  12        436.80        483.44        24.69 o
  -5   0  12          2.68          7.82         8.11 o
  -4   0  12         94.43        111.20        11.60 o
  -3   0  12        635.26        675.21        20.32 o
  -2   0  12        283.60        304.80        42.70 o
  -1   0  12         60.96         57.29         9.27 o
  -8   1  12         82.61         82.36         8.53 o
  -7   1  12         14.55          9.12         5.84 o
  -6   1  12        133.98        102.42         9.95 o
  -5   1  12         78.81         90.64         7.61 o
  -4   1  12         68.65         65.92         6.93 o
  -3   1  12          0.08          1.33         3.85 o
  -2   1  12        234.78        248.59        13.35 o
  -1   1  12         54.92         40.77         6.63 o
  -8   2  12        205.89        193.77        14.11 o
  -7   2  12         18.09          7.27         6.07 o
  -6   2  12          1.06         -5.23         5.52 o
  -5   2  12        559.27        632.59        18.22 o
  -4   2  12        518.86        572.71        17.36 o
  -3   2  12         52.95         50.59         4.76 o
  -2   2  12          0.02          5.31         5.47 o
  -1   2  12        132.38        128.98         6.98 o
  -8   3  12         33.98         19.66         7.83 o
  -7   3  12        151.08        182.64        11.70 o
  -6   3  12         66.73         70.20         7.71 o
  -5   3  12         34.32         33.67         6.39 o
  -4   3  12        258.78        273.32        14.26 o
  -3   3  12        747.87        772.95        16.09 o
  -2   3  12          1.95         -4.51         5.21 o
  -8   4  12          9.12         -5.54        15.57 o
  -7   4  12        339.34        338.11        19.63 o
  -6   4  12        170.90        193.66        11.45 o
  -5   4  12         64.41         52.65         6.73 o
  -4   4  12        100.11        119.11         7.69 o
  -3   4  12        370.16        386.16        11.28 o
  -2   4  12         51.11         44.74         5.82 o
  -8   5  12        450.94        507.75        20.25 o
  -7   5  12         70.53         96.88        12.10 o
  -6   5  12         68.78         57.25         7.70 o
  -5   5  12        321.37        335.60        16.79 o
  -4   5  12         17.69         22.38         6.54 o
  -3   5  12          7.83          9.11         5.75 o
  -2   5  12        478.29        464.38        12.99 o
  -7   6  12         90.73         69.35        10.00 o
  -6   6  12         11.26          9.96         7.63 o
  -5   6  12        257.60        255.45        14.82 o
  -4   6  12        169.50        180.58        10.30 o
  -3   6  12         12.23         10.40         5.44 o
  -6   7  12        291.12        337.76        20.69 o
  -5   7  12         61.05         64.93         8.42 o
  -4   7  12        579.56        627.56        18.16 o
  -3   7  12        125.88        126.23         8.05 o
  -5   8  12          3.52         -0.01         6.55 o
  -4   8  12         12.13          4.36         5.45 o
                                                
